# Supplementary material for: Predicting the probability of death using proteomics
Source: Commun Biol. 2021 Jun 18;4:758. doi: 10.1038/s42003-021-02289-6 (PMC8213855; doi:10.1038/s42003-021-02289-6)
Supplement: Supplementary file 4 — Supplementary Data 1 [file 42003_2021_2289_MOESM4_ESM.xlsx]

## Sheet: Supplementary Data 1
Feature	TargetFullName	Target	UniProt	GeneName	coef	log_beta	log_pval		INFO
age2					0.288205				Coefficient of the 5-year all-cause mortality prediction model for all participants
4374-45	Growth/differentiation factor 15	MIC-1	Q99988	GDF15	0.277187	1.20264	1.91258e-167
4314-12	dCTP pyrophosphatase 1	XTP3A	Q9H773	DCTPP1	0.1834	0.38874	7.93165e-40
11388-75	WAP four-disulfide core domain protein 2	HE4	Q14508	WFDC2	0.171671	0.822674	2.05102e-111		Feature	Feature name (Somalogic probe id or age, sex, agesex, age2, age2sex)
4496-60	Macrophage metalloelastase	MMP-12	P39900	MMP12	0.158992	0.664083	3.94433e-81		TargetFullName	Full target name from Somalogic
3457-57	Periostin	Periostin	Q15063	POSTN	0.156892	0.353238	1.12495e-25		Target	Short target name from Somalogic
15394-79	Netrin receptor UNC5B	UNC5B	Q8IZJ1	UNC5B	0.131738	0.570217	8.79128e-65		UniProt	Uniprot name of protein
3045-72	Pleiotrophin	PTN	P21246	PTN	0.131443	0.59945	1.42804e-52		GeneName	Name of the associated gene
8956-96	Scavenger receptor class F member 2	SREC-II	Q96GP6	SCARF2	0.126085	0.396104	4.88766e-25		coef	Coefficient in the protein model
8468-19	Prostate-specific antigen	PSA	P07288	KLK3	0.115334	0.206077	2.06034e-07		log_beta	Coefficient for protein in a single protein logistic regression model adjusted for age and sex
5813-58	Erythropoietin	Epo	P01588	EPO	0.114977	0.426361	3.21668e-58		log_pval	p-value for protein in a single protein logistic regression model adjusted for age and sex
15640-54	Transgelin	TAGL	Q01995	TAGLN	0.113155	0.787445	7.57767e-77
4153-11	Alpha-1-antichymotrypsin complex	alpha-1-antichymotrypsin complex	P01011	SERPINA3	0.104789	0.606059	1.50604e-86
8225-86	Ephrin type-B receptor 2	EPHB2	P29323	EPHB2	0.100772	0.361	5.70421e-36
4930-21	Stanniocalcin-1	Stanniocalcin-1	P52823	STC1	0.095089	0.548921	3.4179e-63
15653-9	Collagen alpha-1(X) chain	COAA1	Q03692	COL10A1	0.0876465	0.289714	3.39671e-30
3060-43	Complement component C9	C9	P02748	C9	0.0850367	0.63244	2.73112e-60
2888-49	Complement component C7	C7	P10643	C7	0.0834206	0.405576	7.89515e-24
4469-78	Carbohydrate sulfotransferase 15	ST4S6	Q7LFX5	CHST15	0.0798028	0.539455	9.84162e-47
15321-8	Complexin-2	CPLX2	Q6PUV4	CPLX2	0.0762116	0.382049	2.05532e-44
8983-7	Golgi membrane protein 1	GOLM1	Q8NBJ4	GOLM1	0.0689002	0.410065	1.22788e-51
9021-1	Hepatitis A virus cellular receptor 1	TIM-1	Q96D42	HAVCR1	0.0678922	0.409994	1.85049e-53
19601-15	Ankyrin repeat and SOCS box protein 9	ASB9	Q96DX5	ASB9	0.0674687	0.545236	2.87574e-53
15515-2	Serum amyloid A-1 protein	SAA	P0DJI8	SAA1	0.063521	0.523718	2.86548e-79
4913-78	C-C motif chemokine 16	HCC-4	O15467	CCL16	0.055813	0.472331	1.63574e-37
5688-65	Cerebellin-4	CBLN4	Q9NTU7	CBLN4	0.0544793	-0.212661	9.99217e-14
8304-50	Tumor necrosis factor receptor superfamily member 11B	OPG	O00300	TNFRSF11B	0.0520578	0.620108	2.70285e-57
10514-5	Prostaglandin-H2 D-isomerase	PGD2 synthase	P41222	PTGDS	0.0515066	0.37069	1.1359e-29
6605-17	Insulin-like growth factor-binding protein complex acid labile subunit	IGFALS	P35858	IGFALS	0.0512674	-0.157387	3.74733e-08
4982-54	Elafin	Elafin	P19957	PI3	0.0506991	0.395839	5.04112e-39
6462-12	Metalloproteinase inhibitor 4	TIMP-4	Q99727	TIMP4	0.0489638	0.350839	1.31638e-25
14124-6	Ephrin-A2	Ephrin-A2	O43921	EFNA2	0.0480473	0.425751	5.90421e-45
7655-11	N-terminal pro-BNP	N-terminal pro-BNP	P16860	NPPB	0.0448564	0.502973	9.59772e-53
6291-55	Calsyntenin-3	Alcadein-beta	Q9BQT9	CLSTN3	0.042413	0.329341	3.7765e-40
2828-82	Kunitz-type protease inhibitor 1	HAI-1	O43278	SPINT1	0.0423231	0.00642348	0.832196
4413-3	Antileukoproteinase	SLPI	P03973	SLPI	0.0420554	0.459851	1.0444e-39
5392-73	Tumor necrosis factor receptor superfamily member 6	Fas, soluble	P25445	FAS	0.034253	0.339912	9.74621e-26
11178-21	Sushi, von Willebrand factor type A, EGF and pentraxin domain-containing protein 1	SVEP1	Q4LDE5	SVEP1	0.0323642	0.586202	1.29915e-62
2211-9	Metalloproteinase inhibitor 1	TIMP-1	P01033	TIMP1	0.031636	0.52182	2.7655e-42
6425-87	Matrix metalloproteinase-19	MMP19	Q99542	MMP19	0.0314127	0.53527	2.62653e-53
16914-104	Monocyte differentiation antigen CD14, soluble	sCD14	P08571	CD14	0.0311575	0.567352	3.58697e-53
4297-62	Spondin-1	Spondin-1	Q9HCB6	SPON1	0.0296333	0.512207	4.49026e-46
9216-100	Plexin-B2	PLXB2	O15031	PLXNB2	0.0285975	0.342471	3.11318e-23
15533-97	Macrophage scavenger receptor types I and II	Macrophage scavenger receptor	P21757	MSR1	0.0277767	0.616633	2.61283e-55
5121-3	Semaphorin-6B	SEM6B	Q9H3T3	SEMA6B	0.0254202	0.446702	2.0643e-47
16818-200	CUB domain-containing protein 1	CDCP1	Q9H5V8	CDCP1	0.0244575	0.493635	6.24398e-52
3362-61	Chordin-like protein 1	CRDL1	Q9BU40	CHRDL1	0.0235235	0.348414	1.11424e-17
4234-8	Interleukin-1 receptor-like 1	IL-1 R4	Q01638	IL1RL1	0.0235202	0.525517	2.38994e-56
16785-45	Defensin-5	HD-5	Q01523	DEFA5	0.0219047	0.417746	1.13156e-42
18930-28	Slit homolog 2 protein	SLIT2	O94813	SLIT2	0.0216765	0.224068	2.9653e-15
19361-78	Matrilin-3	MATN3	O15232	MATN3	0.0199752	0.425983	5.35034e-39
17447-52	Secreted frizzled-related protein 4	SFRP4	Q6FHJ7	SFRP4	0.0194893	-0.0209852	0.487286
19590-46	Pulmonary surfactant-associated protein D	SP-D	P35247	SFTPD	0.0178234	0.118239	0.000130095
9986-14	Neuropeptide W	Neuropeptide W	Q8N729	NPW	0.0145936	0.239909	1.16275e-10
17456-53	Golgi membrane protein 1	GOLM1	Q8NBJ4	GOLM1	0.0131322	0.575368	1.17848e-77
4152-58	Plasma kallikrein	Prekallikrein	P03952	KLKB1	0.0114049	-0.109584	0.000219197
4834-61	Ephrin type-A receptor 2	Epithelial cell kinase	P29317	EPHA2	0.010139	0.597294	5.12875e-75
9002-36	Serpin A11	SPA11	Q86U17	SERPINA11	0.0101362	0.456603	1.13906e-28
6107-3	Chymotrypsin-like elastase family member 1	ELA1	Q9UNI1	CELA1	0.00823472	0.415369	3.7587e-37
4866-59	BDNF/NT-3 growth factors receptor	TrkB	Q16620	NTRK2	0.00474541	-0.243434	7.26e-18
3221-54	Secreted frizzled-related protein 1	SARP-2	Q8N474	SFRP1	0.00450624	0.222831	8.07155e-16
11102-22	Regenerating islet-derived protein 4	REG4	Q9BYZ8	REG4	0.00428446	0.443292	3.73774e-41
2571-12	Insulin-like growth factor-binding protein 3	IGFBP-3	P17936	IGFBP3	0.00100726	0.0937751	0.00135788
12373-73	Transformer-2 protein homolog beta	TRA2B	P62995	TRA2B	0.000536771	0.282357	1.40105e-29
age					0
age2sex					0
10666-7	N-acetylglucosamine-1-phosphotransferase subunit gamma	GNPTG	Q9UJJ9	GNPTG	0	0.346617	4.21295e-23
10702-1	Collagen alpha-1(XXVIII) chain	COSA1	Q2UY09	COL28A1	0	0.544726	3.79639e-68
10832-24	Beta-1,4-galactosyltransferase 6	B4GT6	Q9UBX8	B4GALT6	0	-0.189064	3.33847e-09
11104-13	Chitinase-3-like protein 1	YKL-40	P36222	CHI3L1	0	0.336665	1.37184e-27
11109-56	Sushi, von Willebrand factor type A, EGF and pentraxin domain-containing protein 1	SVEP1	Q4LDE5	SVEP1	0	0.58912	4.63174e-66
11196-31	Collagen alpha-3(VI) chain	Collagen alpha-3(VI)	P12111	COL6A3	0	0.538307	5.41867e-68
11208-15	N-acetylglucosamine-1-phosphodiester alpha-N-acetylglucosaminidase	NAGPA	Q9UK23	NAGPA	0	-0.110548	0.00017027
11266-8	P-selectin glycoprotein ligand 1	SELPL	Q14242	SELPLG	0	0.155946	5.4254e-08
11510-31	Apolipoprotein L1	Apo L1	O14791	APOL1	0	-0.0219947	0.483362
12370-30	Apolipoprotein F	Apo F	Q13790	APOF	0	0.546775	7.01127e-55
13095-51	Lithostathine-1-alpha	PSP	P05451	REG1A	0	0.455954	7.99857e-55
13098-93	Vascular endothelial growth factor D	VEGF-D	O43915	FIGF	0	0.450951	4.26647e-42
13118-5	SPARC-related modular calcium-binding protein 1	SMOC1	Q9H4F8	SMOC1	0	0.460263	1.91131e-45
13122-19	Leucine-rich repeat transmembrane protein FLRT2	FLRT2	O43155	FLRT2	0	0.388126	1.9415e-29
13126-52	Desmocollin-2	DSC2	Q02487	DSC2	0	0.372155	2.09948e-35
13133-73	Latent-transforming growth factor beta-binding protein 4	LTBP4	Q8N2S1	LTBP4	0	0.368254	2.75166e-26
13381-49	Beta-1,4-galactosyltransferase 1	B4GT1	P15291	B4GALT1	0	0.535215	1.79469e-52
13463-1	Peroxidasin homolog	PXDN	Q92626	PXDN	0	0.532962	2.39298e-65
13499-30	Coagulation Factor VIII	Coagulation Factor VIII	P00451	F8	0	0.462967	2.97585e-37
13676-46	Inhibin beta B chain	Inhibin bB chain	P09529	INHBB	0	0.499539	6.54457e-50
14133-93	Interleukin-1 receptor type 2	IL-1 sRII	P27930	IL1R2	0	0.0387716	0.195722
14143-8	Histone H2B type 2-E	H2B2E	Q16778	HIST2H2BE	0	0.253775	2.26528e-19
15304-1	Regenerating islet-derived protein 3-alpha	PAP1	Q06141	REG3A	0	0.554725	2.48783e-65
15336-7	Selenoprotein M	SELM	Q8WWX9	SELM	0	0.460127	1.37099e-47
15386-7	Fatty acid-binding protein, adipocyte	FABPA	P15090	FABP4	0	0.5012	1.4786e-38
15387-44	Neuropilin-2	Neuropilin-2	O60462	NRP2	0	0.495154	9.42822e-37
15441-6	Ganglioside GM2 activator	SAP3	P17900	GM2A	0	0.475224	3.12953e-55
15470-11	Beta-hexosaminidase subunit beta	Hexosaminidase B	P07686	HEXB	0	0.209478	7.16233e-12
15472-16	Low-density lipoprotein receptor-related protein 11	LRP11	Q86VZ4	LRP11	0	0.432981	6.25902e-38
15511-37	Neuronal pentraxin receptor	NPTXR	O95502	NPTXR	0	0.0992689	0.000971299
15514-26	Cholinesterase	Pseudocholinesterase	P06276	BCHE	0	-0.22658	2.73233e-16
15530-33	Ephrin type-B receptor 4	EphB4	P54760	EPHB4	0	0.512179	3.43591e-55
15540-6	Vimentin	Vimentin	P08670	VIM	0	0.186998	1.06227e-13
15570-99	Complement receptor type 2	Complement receptor type 2	P20023	CR2	0	-0.160087	1.26372e-07
15585-304	Fibulin-5	fibulin 5	Q9UBX5	FBLN5	0	0.576069	6.18995e-61
15594-47	Serine protease HTRA1	HTRA1	Q92743	HTRA1	0	0.629134	1.54482e-69
15635-4	SPARC-related modular calcium-binding protein 2	SMOC2	Q9H3U7	SMOC2	0	0.331393	2.35261e-24
15644-1	Biotinidase	Biotinidase	P43251	BTD	0	-0.128218	9.93158e-06
16300-4	Triggering receptor expressed on myeloid cells 2	TREM2	Q9NZC2	TREM2	0	0.50989	2.94235e-44
16323-8	Neurexin-3	NRX3A	Q9Y4C0	NRXN3	0	0.252	6.25743e-16
16588-10	78 kDa glucose-regulated protein	BiP	P11021	HSPA5	0	0.423649	6.02485e-33
16607-78	Gelsolin	Gelsolin	P06396	GSN	0	-0.286025	3.94722e-23
16614-27	R-spondin-1	RSPO1	Q2MKA7	RSPO1	0	0.356033	1.0916e-27
16770-3	Lithostathine-1-beta	REG1B	P48304	REG1B	0	0.462313	7.96016e-53
16890-37	ADAMTS-like protein 1	ATL1	Q8N6G6	ADAMTSL1	0	0.38086	3.08357e-19
18289-16	C-C motif chemokine 15	MIP-5	Q16663	CCL15	0	0.562319	6.10035e-67
18832-65	Serum amyloid A-2 protein	SAA2	P0DJI9	SAA2	0	0.436178	4.64304e-72
19127-1	Heat shock protein beta-6	HSPB6	O14558	HSPB6	0	0.393885	2.70205e-27
19372-7	MAM domain-containing glycosylphosphatidylinositol anchor protein 2	MDGA2	Q7Z553	MDGA2	0	-0.219021	9.2847e-13
2201-17	Endostatin	Endostatin	P39060	COL18A1	0	0.569533	5.29057e-63
2602-2	Angiopoietin-2	Angiopoietin-2	O15123	ANGPT2	0	0.642277	1.11168e-82
2609-59	Cystatin-C	Cystatin C	P01034	CST3	0	0.460349	1.2802e-43
2615-60	Ephrin-A5	Ephrin-A5	P52803	EFNA5	0	0.381047	4.37377e-39
2617-56	Receptor tyrosine-protein kinase erbB-3	ERBB3	P21860	ERBB3	0	0.015543	0.622832
2637-77	Macrophage mannose receptor 1	Macrophage mannose receptor	P22897	MRC1	0	0.529988	2.25792e-54
2789-26	Matrilysin	MMP-7	P09237	MMP7	0	0.428962	9.50599e-34
2851-63	C5a anaphylatoxin	C5a	P01031	C5	0	0.6243	6.23581e-69
2944-66	Neuroblastoma suppressor of tumorigenicity 1	DAN	P41271	NBL1	0	0.399069	5.00499e-49
3032-11	Follicle stimulating hormone	FSH	P01215|P01225	CGA|FSHB	0	0.0260344	0.582449
3044-3	C-C motif chemokine 18	PARC	P55774	CCL18	0	0.432744	1.13965e-33
3073-51	Interleukin-18-binding protein	IL-18 BPa	O95998	IL18BP	0	0.480363	2.50105e-48
3077-66	Coagulation factor Xa	Coagulation Factor Xa	P00742	F10	0	-0.0703247	0.00975215
3220-40	Proto-oncogene tyrosine-protein kinase receptor Ret	RET	P07949	RET	0	0.0151366	0.681799
3322-52	Leucine-rich repeats and immunoglobulin-like domains protein 3	LRIG3	Q6UXM1	LRIG3	0	0.00399029	0.896221
3339-33	Thrombospondin-2	TSP2	P35442	THBS2	0	0.618884	9.07022e-100
3352-80	Carbonic anhydrase 6	Carbonic anhydrase 6	P23280	CA6	0	-0.394731	4.45891e-38
3364-76	Cathepsin L2	Cathepsin V	O60911	CTSV	0	-0.239392	3.81093e-12
3366-51	Extracellular matrix protein 1	ECM1	Q16610	ECM1	0	-0.0817784	0.00472791
3396-54	Renin	Renin	P00797	REN	0	0.20224	9.93182e-13
3449-58	Kallistatin	Kallistatin	P29622	SERPINA4	0	-0.233961	9.19963e-19
3485-28	Beta-2-microglobulin	b2-Microglobulin	P61769	B2M	0	0.47269	7.59368e-59
3580-25	Alpha-1-antitrypsin	a1-Antitrypsin	P01009	SERPINA1	0	0.556606	3.10556e-59
3581-53	Alpha-2-HS-glycoprotein	a2-HS-Glycoprotein	P02765	AHSG	0	-0.186875	6.79665e-11
3651-50	Vascular endothelial growth factor receptor 2	VEGF sR2	P35968	KDR	0	0.0260278	0.405234
3714-49	Creatine kinase M-type:Creatine kinase B-type heterodimer	CK-MB	P12277|P06732	CKB|CKM	0	-0.350365	2.46868e-26
3805-16	Endothelial cell-specific molecule 1	Endocan	Q9NQ30	ESM1	0	0.356259	1.75526e-33
4337-49	C-reactive protein	CRP	P02741	CRP	0	0.580325	1.7404e-53
4541-49	Cell adhesion molecule-related/down-regulated by oncogenes	CDON	Q4KMG0	CDON	0	-0.145655	3.86818e-06
4549-78	Alpha-(1,3)-fucosyltransferase 5	FUT5	Q11128	FUT5	0	0.435783	3.31867e-42
4721-54	Trefoil factor 3	TFF3	Q07654	TFF3	0	0.621034	2.50599e-68
4878-3	Coagulation Factor X	Coagulation Factor X	P00742	F10	0	-0.0743981	0.00633961
4979-34	Dermatopontin	DERM	Q07507	DPT	0	0.12138	0.000409856
5029-3	Prolyl endopeptidase FAP	SEPR	Q12884	FAP	0	-0.236509	4.63754e-15
5139-32	Netrin receptor UNC5C	UNC5H3	O95185	UNC5C	0	0.445609	2.09945e-38
5315-22	Troponin T, cardiac muscle	Troponin T	P45379	TNNT2	0	0.374096	9.03958e-43
5364-7	Protein SET	SET	Q01105	SET	0	-0.0664405	0.0295692
5456-59	Beta-Ala-His dipeptidase	CNDP1	Q96KN2	CNDP1	0	-0.241556	2.25812e-19
5463-22	Growth arrest-specific protein 1	GAS1	P54826	GAS1	0	0.493106	7.30413e-45
5581-28	Fibrinogen-like protein 1	FGL1	Q08830	FGL1	0	0.54958	2.58556e-61
5631-83	Promotilin	MOTI	P12872	MLN	0	0.252473	6.48267e-13
5644-60	Ribonuclease 4	RNAS4	P34096	RNASE4	0	0.623724	1.58763e-61
5646-20	Ribonuclease K6	RNAS6	Q93091	RNASE6	0	0.430446	3.57319e-47
5698-60	Tenascin-X	Tenascin-X	P22105	TNXB	0	-0.123352	2.45489e-05
6060-2	Prolactin-inducible protein	PIP	P12273	PIP	0	-0.0752466	0.0202184
6321-65	Protocadherin gamma-A10	PCDGA	Q9Y5H3	PCDHGA10	0	0.277732	2.83549e-27
6388-21	Coiled-coil domain-containing protein 126	CC126	Q96EE4	CCDC126	0	-0.255369	1.91503e-17
6440-31	Microfibrillar-associated protein 5	MFAP5	Q13361	MFAP5	0	0.01285	0.658059
6506-54	Transmembrane emp24 domain-containing protein 10	TMEDA	P49755	TMED10	0	0.427477	1.26223e-49
6556-5	Ectonucleotide pyrophosphatase/phosphodiesterase family member 5	ENPP5	Q9UJA9	ENPP5	0	-0.216965	7.68878e-13
6570-1	Collagen alpha-1(XIII) chain	CODA1	Q5TAT6	COL13A1	0	-0.0760613	0.00982267
6574-11	Fas apoptotic inhibitory molecule 3	FAIM3	O60667	FAIM3	0	0.0637613	0.0154421
6927-7	Bifunctional heparan sulfate N-deacetylase/N-sulfotransferase 1	NDST1	P52848	NDST1	0	0.00526658	0.864506
7145-1	Inter-alpha-trypsin inhibitor heavy chain H3	ITIH3	Q06033	ITIH3	0	0.511067	7.18058e-47
7154-92	Protein LEG1 homolog	CF058	Q6P5S2	LEG1	0	-0.0895321	0.00444389
7211-2	Ribonuclease pancreatic	RNase 1	P07998	RNASE1	0	0.49246	2.58652e-57
7223-60	Protein S100-A13	S100A13	Q99584	S100A13	0	0.208236	8.74033e-12
7244-16	IGF-like family receptor 1	TM149	Q9H665	IGFLR1	0	0.398868	3.7052e-51
7776-20	Netrin receptor UNC5B	UNC5B	Q8IZJ1	UNC5B	0	0.529868	2.29762e-53
7861-9	Tyrosine-protein kinase transmembrane receptor ROR2	ROR2	Q01974	ROR2	0	0.52087	6.97163e-79
7933-75	Disintegrin and metalloproteinase domain-containing protein 22	ADA22	Q9P0K1	ADAM22	0	-0.249419	5.42304e-12
8006-12	DnaJ homolog subfamily B member 12	DJB12	Q9NXW2	DNAJB12	0	0.374062	1.07195e-38
8007-19	Cathepsin B	Cathepsin B	P07858	CTSB	0	0.310438	6.61048e-21
8080-24	Prostate-associated microseminoprotein	PSMP	Q1L6U9	MSMP	0	0.0168538	0.568449
8099-42	Spondin-2	SPON2	Q9BUD6	SPON2	0	0.665209	1.40335e-80
8235-48	Secretogranin-1	SCG1	P05060	CHGB	0	0.37168	1.62886e-34
8250-2	Receptor-type tyrosine-protein phosphatase eta	PTPRJ	Q12913	PTPRJ	0	0.014636	0.625817
8299-66	Leukocyte immunoglobulin-like receptor subfamily A member 4	LIRA4	P59901	LILRA4	0	-0.0861875	0.00411939
8323-163	Trefoil factor 3	TFF3	Q07654	TFF3	0	0.53131	5.37195e-54
8464-31	R-spondin-4	RSPO4	Q2I0M5	RSPO4	0	0.301551	1.01415e-23
8469-41	Insulin-like growth factor-binding protein 2	IGFBP-2	P18065	IGFBP2	0	0.60455	2.21457e-59
8480-29	EGF-containing fibulin-like extracellular matrix protein 1	FBLN3	Q12805	EFEMP1	0	0.383954	9.0205e-25
8814-33	Proactivator polypeptide-like 1	SAPL1	Q6NUJ1	PSAPL1	0	-0.100416	0.000602619
8885-6	Voltage-dependent calcium channel subunit alpha-2/delta-3	CA2D3	Q8IZS8	CACNA2D3	0	-0.373562	6.28309e-34
9018-38	Protocadherin-10	PCD10	Q9P2E7	PCDH10	0	0.243076	1.35615e-16
9188-119	C-X-C motif chemokine 9	MIG	Q07325	CXCL9	0	0.294185	5.35931e-28
9191-8	Trefoil factor 2	Trefoil factor 2	Q03403	TFF2	0	0.368246	7.53361e-36
9231-23	Inositol monophosphatase 3	IMPA3	Q9NX62	IMPAD1	0	-0.116458	0.000153551
9359-9	Protein delta homolog 2	EGFL9	Q6UY11	DLK2	0	0.358629	7.5422e-38
9380-2	Group XIIB secretory phospholipase A2-like protein	sPLA(2)-XIII	Q9BX93	PLA2G12B	0	-0.272019	1.15225e-20
9459-7	Tumor necrosis factor receptor superfamily member 6	Fas, soluble	P25445	FAS	0	0.299124	3.7089e-22
9468-8	Vesicular integral-membrane protein VIP36	Lectin, mannose-binding 2	Q12907	LMAN2	0	0.557474	7.71431e-69
9793-145	Immunoglobulin superfamily DCC subclass member 4	IGDC4	Q8TDY8	IGDCC4	0	-0.208864	1.05875e-11
8973-23	Fc receptor-like protein 4	FCRL4	Q96PJ5	FCRL4	-0.00302804	-0.17865	8.38347e-09
5087-5	Interleukin-22 receptor subunit alpha-2	IL-22BP	Q969J5	IL22RA2	-0.00367123	-0.0181772	0.531025
8042-88	Serine protease inhibitor Kazal-type 9	ISK9	Q5DT21	SPINK9	-0.00378287	-0.16081	4.80257e-07
3438-10	Follistatin-related protein 3	FSTL3	O95633	FSTL3	-0.00398945	0.599895	3.9184e-62
10464-6	Anthrax toxin receptor 1	ANTR1	Q9H6X2	ANTXR1	-0.00488066	-0.310028	3.76873e-24
3505-6	Lymphotoxin alpha1:beta2	Lymphotoxin a1/b2	P01374|Q06643	LTA|LTB	-0.00859501	-0.0806377	0.00928195
6904-14	Leucine-rich repeat transmembrane neuronal protein 2	LRRT2	O43300	LRRTM2	-0.0122533	0.0911603	0.0027773
8368-102	Tumor necrosis factor receptor superfamily member 1B	TNF sR-II	P20333	TNFRSF1B	-0.0125841	0.557478	4.62409e-70
6392-7	WNT1-inducible-signaling pathway protein 2	WISP-2	O76076	WISP2	-0.013472	0.217551	2.59922e-07
3175-51	A disintegrin and metalloproteinase with thrombospondin motifs 13	ATS13	Q76LX8	ADAMTS13	-0.0158196	-0.170332	1.65125e-09
7083-74	Matrilin-4	MATN4	O95460	MATN4	-0.0164474	-0.0949921	0.00217409
3607-71	Dickkopf-related protein 3	DKK3	Q9UBP4	DKK3	-0.020389	0.221298	3.9403e-10
6485-59	Immunoglobulin lambda-like polypeptide 1	IGLL1	P15814	IGLL1	-0.0221272	-0.254627	2.42472e-16
2765-4	Growth/differentiation factor 11/8	GDF-11/8	O95390|O14793	GDF11|MSTN	-0.0234471	-0.30616	7.03049e-23
18871-24	Allograft inflammatory factor 1-like	AIF1L	Q9BQI0	AIF1L	-0.0236428	0.265327	1.31541e-16
sex					-0.0272014
13113-7	Osteopontin	Osteopontin	P10451	SPP1	-0.0275363	0.425589	1.93566e-56
9296-15	Receptor-type tyrosine-protein phosphatase delta	PTPRD	P23468	PTPRD	-0.0277191	-0.0667938	0.0297912
18823-52	Histone H2B type 3-B	H2B3B	Q8N257	HIST3H2BB	-0.0279902	0.265745	1.06346e-21
11514-196	CD59 glycoprotein	CD59	P13987	CD59	-0.0281557	0.353803	1.15245e-34
agesex					-0.0303917
11277-23	Cyclic AMP-dependent transcription factor ATF-6 alpha	ATF6A	P18850	ATF6	-0.030896	-0.0526254	0.0962192
3348-49	Bone morphogenetic protein 1	BMP-1	P13497	BMP1	-0.0321719	-0.0958297	0.00186715
9094-5	C-type lectin domain family 4 member C	CLC4C	Q8WTT0	CLEC4C	-0.0336689	-0.0629611	0.0279274
2475-1	Mast/stem cell growth factor receptor Kit	SCF sR	P10721	KIT	-0.034053	-0.149174	3.00194e-07
2654-19	Tumor necrosis factor receptor superfamily member 1A	TNF sR-I	P19438	TNFRSF1A	-0.0343711	0.636237	9.82122e-85
4151-6	Plasminogen	Plasminogen	P00747	PLG	-0.0366229	-0.0383189	0.211047
5728-60	Fc receptor-like protein 1	FCRL1	Q96LA6	FCRL1	-0.0386324	-0.165819	4.64844e-09
13666-222	Carbonic anhydrase-related protein 10	Carbonic Anhydrase X	Q9NS85	CA10	-0.0407648	-0.18914	1.65666e-09
2652-15	Urokinase plasminogen activator surface receptor	suPAR	Q03405	PLAUR	-0.0435092	0.500315	6.00151e-57
3600-2	Chitotriosidase-1	Chitotriosidase-1	Q13231	CHIT1	-0.0446596	0.122762	2.60369e-05
3152-57	Tumor necrosis factor receptor superfamily member 1B	TNF sR-II	P20333	TNFRSF1B	-0.0454229	0.462644	1.25741e-56
8841-65	Cartilage intermediate layer protein 2	CILP2	Q8IUL8	CILP2	-0.0455587	-0.591521	1.1869e-69
18841-1	Serpin B13	SPB13	Q9UIV8	SERPINB13	-0.0460509	-0.0334697	0.256918
7163-26	Extracellular glycoprotein lacritin	lacritin	Q9GZZ8	LACRT	-0.0506737	-0.0944651	0.002906
5337-64	T-lymphocyte activation antigen CD86	B7-2	P42081	CD86	-0.0506751	-0.0538718	0.0730534
13565-2	Retinoblastoma-like protein 2	p130	Q08999	RBL2	-0.0559118	0.647901	9.23212e-88
16616-137	Beta-enolase	ENOB	P13929	ENO3	-0.0600299	-0.193361	1.07495e-07
18896-23	Heparan-sulfate 6-O-sulfotransferase 3	H6ST3	Q8IZP7	HS6ST3	-0.0606546	-0.080497	0.00669375
2948-58	Growth hormone receptor	Growth hormone receptor	P10912	GHR	-0.0721815	-0.296568	1.61812e-20
7128-9	von Willebrand factor A domain-containing protein 2	VWA2	Q5GFL6	VWA2	-0.0755831	0.00898126	0.789006
2977-7	Tumor necrosis factor receptor superfamily member EDAR	EDAR	Q9UNE0	EDAR	-0.084336	-0.163786	1.36034e-07
12800-5	Tubulin polymerization-promoting protein family member 2	TPPP2	P59282	TPPP2	-0.0925705	-0.146198	2.1706e-06
4831-4	L-Selectin	sL-Selectin	P14151	SELL	-0.0929197	-0.15077	2.20975e-07
16610-13	Low-density lipoprotein receptor-related protein 10	LRP10	Q7Z4F1	LRP10	-0.0938472	0.40904	2.08361e-35
5843-60	Histone-lysine N-methyltransferase EHMT2	NG36	Q96KQ7	EHMT2	-0.094757	-0.381819	4.9716e-35
14711-27	Cystatin-M	Cystatin M	Q15828	CST6	-0.10011	-0.00290208	0.920207
3234-23	Coiled-coil domain-containing protein 80	URB	Q76M96	CCDC80	-0.102102	0.282096	3.25696e-17
14054-17	Interleukin-15 receptor subunit alpha	IL-15 Ra	Q13261	IL15RA	-0.10239	0.420943	1.95094e-37
15308-108	Brorin	VWC2	Q2TAL6	VWC2	-0.103039	0.289232	4.96849e-17
8043-153	Cartilage oligomeric matrix protein	COMP	P49747	COMP	-0.108184	-0.335016	5.48678e-31
15559-5	Anthrax toxin receptor 2	ANTR2	P58335	ANTXR2	-0.109697	-0.562607	4.62316e-88
2677-1	Epidermal growth factor receptor	ERBB1	P00533	EGFR	-0.116033	-0.298719	2.2894e-27
12549-33	Hematopoietic prostaglandin D synthase	PTGD2	O60760	HPGDS	-0.13337	-0.46423	1.75824e-53
5701-81	Tetranectin	Tetranectin	P05452	CLEC3B	-0.233262	-0.385371	5.4941e-47
14088-38	Insulin-like growth factor-binding protein 6	IGFBP-6	P24592	IGFBP6	-0.235974	0.100441	0.00295518
