# Supplementary material for: Predicting the probability of death using proteomics
Source: Commun Biol. 2021 Jun 18;4:758. doi: 10.1038/s42003-021-02289-6 (PMC8213855; doi:10.1038/s42003-021-02289-6)
Supplement: Supplementary file 5 — Supplementary Data 2 [file 42003_2021_2289_MOESM5_ESM.xlsx]

## Sheet: Supplementary Data 2
new_ind	log_beta	log_pval	Target	TargetFullName	UniProt	GeneName	P-val ranking			INFO
4374-45	1.20264	1.91258e-167	MIC-1	Growth/differentiation factor 15	Q99988	GDF15	1			Significant univariate associations between protein levels and 5-year mortality
11388-75	0.822674	2.05102e-111	HE4	WAP four-disulfide core domain protein 2	Q14508	WFDC2	2			All models include age, age squared, sex and their interactions as covariates.
3339-33	0.618884	9.07022e-100	TSP2	Thrombospondin-2	P35442	THBS2	3
15559-5	-0.562607	4.62316e-88	ANTR2	Anthrax toxin receptor 2	P58335	ANTXR2	4			Positive associations = 1292
13565-2	0.647901	9.23212e-88	p130	Retinoblastoma-like protein 2	Q08999	RBL2	5			Negative associations = 72
4153-11	0.606059	1.50604e-86	alpha-1-antichymotrypsin complex	Alpha-1-antichymotrypsin complex	P01011	SERPINA3	6			Total = 1364
2654-19	0.636237	9.82122e-85	TNF sR-I	Tumor necrosis factor receptor superfamily member 1A	P19438	TNFRSF1A	7			P-value significance threshold = 1.01937e-5
2602-2	0.642277	1.11168e-82	Angiopoietin-2	Angiopoietin-2	O15123	ANGPT2	8
4496-60	0.664083	3.94433e-81	MMP-12	Macrophage metalloelastase	P39900	MMP12	9			new_ind	Somalogic probe id
8099-42	0.665209	1.40335e-80	SPON2	Spondin-2	Q9BUD6	SPON2	10			log_beta	Coefficient for protein in logistic regression model
15515-2	0.523718	2.86548e-79	SAA	Serum amyloid A-1 protein	P0DJI8	SAA1	11			log_pval	P-value for protein in logistic regression model
7861-9	0.52087	6.97163e-79	ROR2	Tyrosine-protein kinase transmembrane receptor ROR2	Q01974	ROR2	12			Target	Short target name from Somalogic
17456-53	0.575368	1.17848e-77	GOLM1	Golgi membrane protein 1	Q8NBJ4	GOLM1	13			TargetFullName	Full target name from Somalogic
15640-54	0.787445	7.57767e-77	TAGL	Transgelin	Q01995	TAGLN	14			GeneName	Name of the associated gene
4834-61	0.597294	5.12875e-75	Epithelial cell kinase	Ephrin type-A receptor 2	P29317	EPHA2	15			UniProt	Uniprot name of protein
18832-65	0.436178	4.64304e-72	SAA2	Serum amyloid A-2 protein	P0DJI9	SAA2	16			P-val ranking	Ranking when ranked by p-value
8368-102	0.557478	4.62409e-70	TNF sR-II	Tumor necrosis factor receptor superfamily member 1B	P20333	TNFRSF1B	17
8841-65	-0.591521	1.1869e-69	CILP2	Cartilage intermediate layer protein 2	Q8IUL8	CILP2	18
15594-47	0.629134	1.54482e-69	HTRA1	Serine protease HTRA1	Q92743	HTRA1	19
2851-63	0.6243	6.23581e-69	C5a	C5a anaphylatoxin	P01031	C5	20
9468-8	0.557474	7.71431e-69	Lectin, mannose-binding 2	Vesicular integral-membrane protein VIP36	Q12907	LMAN2	21
4721-54	0.621034	2.50599e-68	TFF3	Trefoil factor 3	Q07654	TFF3	22
10702-1	0.544726	3.79639e-68	COSA1	Collagen alpha-1(XXVIII) chain	Q2UY09	COL28A1	23
11196-31	0.538307	5.41867e-68	Collagen alpha-3(VI)	Collagen alpha-3(VI) chain	P12111	COL6A3	24
18289-16	0.562319	6.10035e-67	MIP-5	C-C motif chemokine 15	Q16663	CCL15	25
11109-56	0.58912	4.63174e-66	SVEP1	Sushi, von Willebrand factor type A, EGF and pentraxin domain-containing protein 1	Q4LDE5	SVEP1	26
13463-1	0.532962	2.39298e-65	PXDN	Peroxidasin homolog	Q92626	PXDN	27
15304-1	0.554725	2.48783e-65	PAP1	Regenerating islet-derived protein 3-alpha	Q06141	REG3A	28
15394-79	0.570217	8.79128e-65	UNC5B	Netrin receptor UNC5B	Q8IZJ1	UNC5B	29
4930-21	0.548921	3.4179e-63	Stanniocalcin-1	Stanniocalcin-1	P52823	STC1	30
2201-17	0.569533	5.29057e-63	Endostatin	Endostatin	P39060	COL18A1	31
11178-21	0.586202	1.29915e-62	SVEP1	Sushi, von Willebrand factor type A, EGF and pentraxin domain-containing protein 1	Q4LDE5	SVEP1	32
3438-10	0.599895	3.9184e-62	FSTL3	Follistatin-related protein 3	O95633	FSTL3	33
5644-60	0.623724	1.58763e-61	RNAS4	Ribonuclease 4	P34096	RNASE4	34
5581-28	0.54958	2.58556e-61	FGL1	Fibrinogen-like protein 1	Q08830	FGL1	35
15585-304	0.576069	6.18995e-61	fibulin 5	Fibulin-5	Q9UBX5	FBLN5	36
3060-43	0.63244	2.73112e-60	C9	Complement component C9	P02748	C9	37
8469-41	0.60455	2.21457e-59	IGFBP-2	Insulin-like growth factor-binding protein 2	P18065	IGFBP2	38
3580-25	0.556606	3.10556e-59	a1-Antitrypsin	Alpha-1-antitrypsin	P01009	SERPINA1	39
3485-28	0.47269	7.59368e-59	b2-Microglobulin	Beta-2-microglobulin	P61769	B2M	40
5813-58	0.426361	3.21668e-58	Epo	Erythropoietin	P01588	EPO	41
5452-71	0.461363	4.7066e-58	ASGR1	Asialoglycoprotein receptor 1	P07306	ASGR1	42
7211-2	0.49246	2.58652e-57	RNase 1	Ribonuclease pancreatic	P07998	RNASE1	43
8304-50	0.620108	2.70285e-57	OPG	Tumor necrosis factor receptor superfamily member 11B	O00300	TNFRSF11B	44
2652-15	0.500315	6.00151e-57	suPAR	Urokinase plasminogen activator surface receptor	Q03405	PLAUR	45
4534-10	0.453466	7.14213e-57	BSSP4	Brain-specific serine protease 4	Q9GZN4	PRSS22	46
3152-57	0.462644	1.25741e-56	TNF sR-II	Tumor necrosis factor receptor superfamily member 1B	P20333	TNFRSF1B	47
13113-7	0.425589	1.93566e-56	Osteopontin	Osteopontin	P10451	SPP1	48
4234-8	0.525517	2.38994e-56	IL-1 R4	Interleukin-1 receptor-like 1	Q01638	IL1RL1	49
15533-97	0.616633	2.61283e-55	Macrophage scavenger receptor	Macrophage scavenger receptor types I and II	P21757	MSR1	50
15441-6	0.475224	3.12953e-55	SAP3	Ganglioside GM2 activator	P17900	GM2A	51
15530-33	0.512179	3.43591e-55	EphB4	Ephrin type-B receptor 4	P54760	EPHB4	52
3415-61	0.407217	7.00241e-55	BSP	Bone sialoprotein 2	P21815	IBSP	53
12370-30	0.546775	7.01127e-55	Apo F	Apolipoprotein F	Q13790	APOF	54
13095-51	0.455954	7.99857e-55	PSP	Lithostathine-1-alpha	P05451	REG1A	55
2637-77	0.529988	2.25792e-54	Macrophage mannose receptor	Macrophage mannose receptor 1	P22897	MRC1	56
8323-163	0.53131	5.37195e-54	TFF3	Trefoil factor 3	Q07654	TFF3	57
4337-49	0.580325	1.7404e-53	CRP	C-reactive protein	P02741	CRP	58
12549-33	-0.46423	1.75824e-53	PTGD2	Hematopoietic prostaglandin D synthase	O60760	HPGDS	59
9021-1	0.409994	1.85049e-53	TIM-1	Hepatitis A virus cellular receptor 1	Q96D42	HAVCR1	60
7776-20	0.529868	2.29762e-53	UNC5B	Netrin receptor UNC5B	Q8IZJ1	UNC5B	61
6425-87	0.53527	2.62653e-53	MMP19	Matrix metalloproteinase-19	Q99542	MMP19	62
19601-15	0.545236	2.87574e-53	ASB9	Ankyrin repeat and SOCS box protein 9	Q96DX5	ASB9	63
16914-104	0.567352	3.58697e-53	sCD14	Monocyte differentiation antigen CD14, soluble	P08571	CD14	64
16770-3	0.462313	7.96016e-53	REG1B	Lithostathine-1-beta	P48304	REG1B	65
7655-11	0.502973	9.59772e-53	N-terminal pro-BNP	N-terminal pro-BNP	P16860	NPPB	66
3045-72	0.59945	1.42804e-52	PTN	Pleiotrophin	P21246	PTN	67
13381-49	0.535215	1.79469e-52	B4GT1	Beta-1,4-galactosyltransferase 1	P15291	B4GALT1	68
2913-1	0.485346	2.52295e-52	MPIF-1	C-C motif chemokine 23	P55773	CCL23	69
6304-8	0.482367	4.51036e-52	C1QT1	Complement C1q tumor necrosis factor-related protein 1	Q9BXJ1	C1QTNF1	70
16818-200	0.493635	6.24398e-52	CDCP1	CUB domain-containing protein 1	Q9H5V8	CDCP1	71
15565-102	0.382575	1.14349e-51	CA125	Mucin-16	Q8WXI7	MUC16	72
8983-7	0.410065	1.22788e-51	GOLM1	Golgi membrane protein 1	Q8NBJ4	GOLM1	73
7244-16	0.398868	3.7052e-51	TM149	IGF-like family receptor 1	Q9H665	IGFLR1	74
5134-52	0.469073	4.05103e-50	TIMD3	Hepatitis A virus cellular receptor 2	Q8TDQ0	HAVCR2	75
18901-26	0.426745	5.55511e-50	HS71B	Heat shock 70 kDa protein 1B	P0DMV9	HSPA1B	76
13676-46	0.499539	6.54457e-50	Inhibin bB chain	Inhibin beta B chain	P09529	INHBB	77
2614-28	0.40804	8.73112e-50	Ephrin-A4	Ephrin-A4	P52798	EFNA4	78
6506-54	0.427477	1.26223e-49	TMEDA	Transmembrane emp24 domain-containing protein 10	P49755	TMED10	79
2944-66	0.399069	5.00499e-49	DAN	Neuroblastoma suppressor of tumorigenicity 1	P41271	NBL1	80
3073-51	0.480363	2.50105e-48	IL-18 BPa	Interleukin-18-binding protein	O95998	IL18BP	81
3028-36	0.492208	6.54264e-48	Ck-b-8-1	Ck-beta-8-1	P55773	CCL23	82
15336-7	0.460127	1.37099e-47	SELM	Selenoprotein M	Q8WWX9	SELM	83
2692-74	0.438165	1.38859e-47	NPS-PLA2	Phospholipase A2, membrane associated	P14555	PLA2G2A	84
5121-3	0.446702	2.0643e-47	SEM6B	Semaphorin-6B	Q9H3T3	SEMA6B	85
5646-20	0.430446	3.57319e-47	RNAS6	Ribonuclease K6	Q93091	RNASE6	86
5701-81	-0.385371	5.4941e-47	Tetranectin	Tetranectin	P05452	CLEC3B	87
7145-1	0.511067	7.18058e-47	ITIH3	Inter-alpha-trypsin inhibitor heavy chain H3	Q06033	ITIH3	88
4469-78	0.539455	9.84162e-47	ST4S6	Carbohydrate sulfotransferase 15	Q7LFX5	CHST15	89
2900-53	0.472444	1.5874e-46	HCC-1	C-C motif chemokine 14	Q16627	CCL14	90
4297-62	0.512207	4.49026e-46	Spondin-1	Spondin-1	Q9HCB6	SPON1	91
13118-5	0.460263	1.91131e-45	SMOC1	SPARC-related modular calcium-binding protein 1	Q9H4F8	SMOC1	92
9525-1	0.468276	2.36749e-45	PTK7	Inactive tyrosine-protein kinase 7	Q13308	PTK7	93
14124-6	0.425751	5.90421e-45	Ephrin-A2	Ephrin-A2	O43921	EFNA2	94
2436-49	0.479633	6.82386e-45	CXCL16, soluble	C-X-C motif chemokine 16	Q9H2A7	CXCL16	95
5463-22	0.493106	7.30413e-45	GAS1	Growth arrest-specific protein 1	P54826	GAS1	96
15321-8	0.382049	2.05532e-44	CPLX2	Complexin-2	Q6PUV4	CPLX2	97
16300-4	0.50989	2.94235e-44	TREM2	Triggering receptor expressed on myeloid cells 2	Q9NZC2	TREM2	98
2609-59	0.460349	1.2802e-43	Cystatin C	Cystatin-C	P01034	CST3	99
13943-38	0.384287	2.46482e-43	DPY30	Protein dpy-30 homolog	Q9C005	DPY30	100
6379-62	0.409505	2.78585e-43	ATL2	ADAMTS-like protein 2	Q86TH1	ADAMTSL2	101
9931-20	0.380385	4.29253e-43	Keratin-1	Keratin, type II cytoskeletal 1	P04264	KRT1	102
5315-22	0.374096	9.03958e-43	Troponin T	Troponin T, cardiac muscle	P45379	TNNT2	103
11214-40	0.471677	1.07442e-42	DNJB9	DnaJ homolog subfamily B member 9	Q9UBS3	DNAJB9	104
16785-45	0.417746	1.13156e-42	HD-5	Defensin-5	Q01523	DEFA5	105
19636-23	0.460924	1.69531e-42	HLA-G	HLA class I histocompatibility antigen, alpha chain G	P17693	HLA-G	106
2211-9	0.52182	2.7655e-42	TIMP-1	Metalloproteinase inhibitor 1	P01033	TIMP1	107
4549-78	0.435783	3.31867e-42	FUT5	Alpha-(1,3)-fucosyltransferase 5	Q11128	FUT5	108
13098-93	0.450951	4.26647e-42	VEGF-D	Vascular endothelial growth factor D	O43915	FIGF	109
19175-18	0.426759	1.31921e-41	MARCKSL1	MARCKS-related protein	P49006	MARCKSL1	110
11102-22	0.443292	3.73774e-41	REG4	Regenerating islet-derived protein 4	Q9BYZ8	REG4	111
14079-14	0.380686	7.90648e-41	IL-18 Ra	Interleukin-18 receptor 1	Q13478	IL18R1	112
3487-32	0.355416	9.89563e-41	BLC	C-X-C motif chemokine 13	O43927	CXCL13	113
13738-8	0.426262	1.84793e-40	Inhibin bA chain	Inhibin beta A chain	P08476	INHBA	114
5630-48	0.412102	2.69708e-40	CM35H	CMRF35-like molecule 8	Q9UGN4	CD300A	115
2597-8	0.405626	3.43979e-40	VEGF	Vascular endothelial growth factor A	P15692	VEGFA	116
6291-55	0.329341	3.7765e-40	Alcadein-beta	Calsyntenin-3	Q9BQT9	CLSTN3	117
18880-81	0.400431	6.25455e-40	Collagen Type III	Collagen Type III	P02461	COL3A1	118
4314-12	0.38874	7.93165e-40	XTP3A	dCTP pyrophosphatase 1	Q9H773	DCTPP1	119
4413-3	0.459851	1.0444e-39	SLPI	Antileukoproteinase	P03973	SLPI	120
10575-31	0.329591	1.51544e-39	PUF60	Poly(U)-binding-splicing factor PUF60	Q9UHX1	PUF60	121
11462-8	0.327686	3.33868e-39	RBM9	RNA binding protein fox-1 homolog 2	O43251	RBFOX2	122
2615-60	0.381047	4.37377e-39	Ephrin-A5	Ephrin-A5	P52803	EFNA5	123
4982-54	0.395839	5.04112e-39	Elafin	Elafin	P19957	PI3	124
8766-29	0.395434	5.2377e-39	LIRA5	Leukocyte immunoglobulin-like receptor subfamily A member 5	A6NI73	LILRA5	125
19361-78	0.425983	5.35034e-39	MATN3	Matrilin-3	O15232	MATN3	126
4829-43	0.360055	8.45432e-39	STRATIFIN	14-3-3 protein sigma	P31947	SFN	127
8006-12	0.374062	1.07195e-38	DJB12	DnaJ homolog subfamily B member 12	Q9NXW2	DNAJB12	128
16322-10	0.379614	1.13006e-38	PACAP	Marginal zone B- and B1-cell-specific protein	Q8WU39	PACAP	129
15386-7	0.5012	1.4786e-38	FABPA	Fatty acid-binding protein, adipocyte	P15090	FABP4	130
5139-32	0.445609	2.09945e-38	UNC5H3	Netrin receptor UNC5C	O95185	UNC5C	131
9316-67	0.429181	2.40123e-38	WFDC1	WAP four-disulfide core domain protein 1	Q9HC57	WFDC1	132
4155-3	0.38703	4.07721e-38	Tenascin	Tenascin	P24821	TNC	133
19241-31	0.376835	4.09837e-38	RBP-III	Retinol-binding protein 5	P82980	RBP5	134
3352-80	-0.394731	4.45891e-38	Carbonic anhydrase 6	Carbonic anhydrase 6	P23280	CA6	135
15472-16	0.432981	6.25902e-38	LRP11	Low-density lipoprotein receptor-related protein 11	Q86VZ4	LRP11	136
9321-400	0.367653	7.1554e-38	NMB	Neuromedin-B	P08949	NMB	137
9266-1	0.413763	7.49182e-38	sTREM-1	Triggering receptor expressed on myeloid cells 1	Q9NP99	TREM1	138
9359-9	0.358629	7.5422e-38	EGFL9	Protein delta homolog 2	Q6UY11	DLK2	139
16913-8	0.379327	8.8149e-38	RNT2	Ribonuclease T2	O00584	RNASET2	140
7921-65	0.383541	9.96087e-38	FJX1	Four-jointed box protein 1	Q86VR8	FJX1	141
5654-70	0.362978	1.00158e-37	TMX3	Protein disulfide-isomerase TMX3	Q96JJ7	TMX3	142
3074-6	0.377078	1.14794e-37	LBP	Lipopolysaccharide-binding protein	P18428	LBP	143
6414-8	0.458649	1.30869e-37	OAF	Out at first protein homolog	Q86UD1	OAF	144
4913-78	0.472331	1.63574e-37	HCC-4	C-C motif chemokine 16	O15467	CCL16	145
5632-6	-0.383912	1.6799e-37	CRAC1	Cartilage acidic protein 1	Q9NQ79	CRTAC1	146
9557-5	0.405346	1.89174e-37	MANS1	MANSC domain-containing protein 1	Q9H8J5	MANSC1	147
14054-17	0.420943	1.95094e-37	IL-15 Ra	Interleukin-15 receptor subunit alpha	Q13261	IL15RA	148
14131-37	0.385902	2.09926e-37	EFNB2	Ephrin-B2	P52799	EFNB2	149
13499-30	0.462967	2.97585e-37	Coagulation Factor VIII	Coagulation Factor VIII	P00451	F8	150
6107-3	0.415369	3.7587e-37	ELA1	Chymotrypsin-like elastase family member 1	Q9UNI1	CELA1	151
9599-6	0.3429	7.66316e-37	PIANP	PILR alpha-associated neural protein	Q8IYJ0	PIANP	152
3079-62	0.417282	9.28867e-37	TIG2	Retinoic acid receptor responder protein 2	Q99969	RARRES2	153
15387-44	0.495154	9.42822e-37	Neuropilin-2	Neuropilin-2	O60462	NRP2	154
14337-1	0.335835	3.30384e-36	TPPC3	Trafficking protein particle complex subunit 3	O43617	TRAPPC3	155
8225-86	0.361	5.70421e-36	EPHB2	Ephrin type-B receptor 2	P29323	EPHB2	156
9191-8	0.368246	7.53361e-36	Trefoil factor 2	Trefoil factor 2	Q03403	TFF2	157
13112-179	0.478632	8.93657e-36	FSTL1	Follistatin-related protein 1	Q12841	FSTL1	158
16610-13	0.40904	2.08361e-35	LRP10	Low-density lipoprotein receptor-related protein 10	Q7Z4F1	LRP10	159
13126-52	0.372155	2.09948e-35	DSC2	Desmocollin-2	Q02487	DSC2	160
9580-5	0.351598	3.41465e-35	Laminin gamma-2	Laminin subunit gamma-2	Q13753	LAMC2	161
5843-60	-0.381819	4.9716e-35	NG36	Histone-lysine N-methyltransferase EHMT2	Q96KQ7	EHMT2	162
19376-74	0.310291	5.00691e-35	NNMT	Nicotinamide N-methyltransferase	P40261	NNMT	163
5066-134	0.365885	5.93667e-35	CLM6	CMRF35-like molecule 6	Q08708	CD300C	164
2813-11	0.363753	7.19152e-35	ART	Agouti-related protein	O00253	AGRP	165
12612-37	0.351779	7.98883e-35	PSB1	Proteasome subunit beta type-1	P20618	PSMB1	166
5437-63	0.41722	1.05792e-34	FABP	Fatty acid-binding protein, heart	P05413	FABP3	167
11514-196	0.353803	1.15245e-34	CD59	CD59 glycoprotein	P13987	CD59	168
8235-48	0.37168	1.62886e-34	SCG1	Secretogranin-1	P05060	CHGB	169
18332-17	0.32799	1.70849e-34	CPLX1	Complexin-1	O14810	CPLX1	170
17327-3	0.349013	4.54893e-34	CNPY3	Protein canopy homolog 3	Q9BT09	CNPY3	171
8885-6	-0.373562	6.28309e-34	CA2D3	Voltage-dependent calcium channel subunit alpha-2/delta-3	Q8IZS8	CACNA2D3	172
9234-8	0.386396	6.80591e-34	TWSG1	Twisted gastrulation protein homolog 1	Q9GZX9	TWSG1	173
2789-26	0.428962	9.50599e-34	MMP-7	Matrilysin	P09237	MMP7	174
6433-57	0.382331	1.08867e-33	FA20A	Pseudokinase FAM20A	Q96MK3	FAM20A	175
3044-3	0.432744	1.13965e-33	PARC	C-C motif chemokine 18	P55774	CCL18	176
10424-31	0.343785	1.70965e-33	NPDC1	Neural proliferation differentiation and control protein 1	Q9NQX5	NPDC1	177
3805-16	0.356259	1.75526e-33	Endocan	Endothelial cell-specific molecule 1	Q9NQ30	ESM1	178
3336-50	0.467062	1.81139e-33	TFPI	Tissue factor pathway inhibitor	P10646	TFPI	179
4148-49	0.377681	2.10776e-33	PAPP-A	Pappalysin-1	Q13219	PAPPA	180
6366-38	0.393682	2.27974e-33	TXD15	Thioredoxin domain-containing protein 15	Q96J42	TXNDC15	181
3216-2	0.363819	2.5668e-33	PIGR	Polymeric immunoglobulin receptor	P01833	PIGR	182
6385-63	0.375371	3.04701e-33	VWA1	von Willebrand factor A domain-containing protein 1	Q6PCB0	VWA1	183
13524-25	0.334086	4.41129e-33	H6ST2	Heparan-sulfate 6-O-sulfotransferase 2	Q96MM7	HS6ST2	184
4992-49	0.392904	5.63341e-33	GRN	Granulins	P28799	GRN	185
16588-10	0.423649	6.02485e-33	BiP	78 kDa glucose-regulated protein	P11021	HSPA5	186
6296-36	0.292974	8.59548e-33	OIT3	Oncoprotein-induced transcript 3 protein	Q8WWZ8	OIT3	187
7787-25	0.364666	1.64861e-31	LIRA5	Leukocyte immunoglobulin-like receptor subfamily A member 5	A6NI73	LILRA5	188
17170-15	0.301978	2.28538e-31	CALCB	Calcitonin gene-related peptide 2	P10092	CALCB	189
7100-31	0.364696	2.52519e-31	CD2	T-cell surface antigen CD2	P06729	CD2	190
9038-12	0.325671	3.11064e-31	JTB	Protein JTB	O76095	JTB	191
9526-3	0.323369	3.80278e-31	COLL1	Colipase-like protein 1	A2RUU4	CLPSL1	192
8043-153	-0.335016	5.48678e-31	COMP	Cartilage oligomeric matrix protein	P49747	COMP	193
7628-40	0.375857	7.82662e-31	CREL1	Cysteine-rich with EGF-like domain protein 1	Q96HD1	CRELD1	194
6245-4	0.339326	1.74672e-30	Nectin-2	Nectin-2	Q92692	PVRL2	195
15653-9	0.289714	3.39671e-30	COAA1	Collagen alpha-1(X) chain	Q03692	COL10A1	196
7953-20	0.324287	5.59918e-30	SLAF1	Signaling lymphocytic activation molecule	Q13291	SLAMF1	197
5034-79	0.326047	5.63304e-30	Trypsin 2	Trypsin-2	P07478	PRSS2	198
15462-28	0.330796	6.3186e-30	CD8A	T-cell surface glycoprotein CD8 alpha chain	P01732	CD8A	199
11573-3	0.284124	6.99382e-30	SRSF6	Serine/arginine-rich splicing factor 6	Q13247	SRSF6	200
10451-11	0.364293	7.61526e-30	NUCB1	Nucleobindin-1	Q02818	NUCB1	201
19622-7	0.37448	8.0544e-30	Activin A	Inhibin beta A chain	P08476	INHBA	202
14114-18	0.305959	9.09557e-30	PIANP	PILR alpha-associated neural protein	Q8IYJ0	PIANP	203
10514-5	0.37069	1.1359e-29	PGD2 synthase	Prostaglandin-H2 D-isomerase	P41222	PTGDS	204
12373-73	0.282357	1.40105e-29	TRA2B	Transformer-2 protein homolog beta	P62995	TRA2B	205
5404-53	0.370686	1.6205e-29	DR6	Tumor necrosis factor receptor superfamily member 21	O75509	TNFRSF21	206
10572-65	0.375226	1.72818e-29	CST8	Cystatin-8	O60676	CST8	207
13093-6	0.30306	1.82903e-29	SECTM1	Secreted and transmembrane protein 1	Q8WVN6	SECTM1	208
13122-19	0.388126	1.9415e-29	FLRT2	Leucine-rich repeat transmembrane protein FLRT2	O43155	FLRT2	209
2968-61	0.317996	2.11805e-29	TNFSF15	Tumor necrosis factor ligand superfamily member 15	O95150	TNFSF15	210
11308-8	0.30113	2.73851e-29	CR3L4	Cyclic AMP-responsive element-binding protein 3-like protein 4	Q8TEY5	CREB3L4	211
5078-82	0.3313	5.83349e-29	EphB6	Ephrin type-B receptor 6	O15197	EPHB6	212
5131-15	0.296368	8.54992e-29	TAJ	Tumor necrosis factor receptor superfamily member 19	Q9NS68	TNFRSF19	213
9002-36	0.456603	1.13906e-28	SPA11	Serpin A11	Q86U17	SERPINA11	214
3292-75	0.329163	1.76488e-28	CD48	CD48 antigen	P09326	CD48	215
11212-7	0.305949	2.08373e-28	TXND5	Thioredoxin domain-containing protein 5	Q8NBS9	TXNDC5	216
17682-1	0.351277	2.75406e-28	CD46	Membrane cofactor protein	P15529	CD46	217
9188-119	0.294185	5.35931e-28	MIG	C-X-C motif chemokine 9	Q07325	CXCL9	218
4971-1	0.348823	5.7922e-28	CATZ	Cathepsin Z	Q9UBR2	CTSZ	219
17692-2	0.323033	6.80791e-28	BT3A3	Butyrophilin subfamily 3 member A3	O00478	BTN3A3	220
2836-68	0.285608	7.15633e-28	Lipocalin 2	Neutrophil gelatinase-associated lipocalin	P80188	LCN2	221
16614-27	0.356033	1.0916e-27	RSPO1	R-spondin-1	Q2MKA7	RSPO1	222
11104-13	0.336665	1.37184e-27	YKL-40	Chitinase-3-like protein 1	P36222	CHI3L1	223
12574-36	0.283632	1.99346e-27	Endothelin 2	Endothelin-2	P20800	EDN2	224
2677-1	-0.298719	2.2894e-27	ERBB1	Epidermal growth factor receptor	P00533	EGFR	225
12975-11	0.288412	2.64582e-27	Keratin 20	Keratin, type I cytoskeletal 20	P35900	KRT20	226
19127-1	0.393885	2.70205e-27	HSPB6	Heat shock protein beta-6	O14558	HSPB6	227
6321-65	0.277732	2.83549e-27	PCDGA	Protocadherin gamma-A10	Q9Y5H3	PCDHGA10	228
19238-12	0.327925	2.97678e-27	GLNA	Glutamine synthetase	P15104	GLUL	229
2585-2	0.321758	3.2283e-27	PRL	Prolactin	P01236	PRL	230
8795-48	0.30713	5.15698e-27	TR	Transferrin receptor protein 1	P02786	TFRC	231
8300-82	0.288044	5.23891e-27	PEX14	Peroxisomal membrane protein PEX14	O75381	PEX14	232
7891-45	0.274551	5.78014e-27	UGT 1A6	UDP-glucuronosyltransferase 1-6	P19224	UGT1A6	233
5708-1	0.414021	5.94743e-27	LEAP2	Liver-expressed antimicrobial peptide 2	Q969E1	LEAP2	234
5353-89	0.30561	6.99247e-27	IL-1Ra	Interleukin-1 receptor antagonist protein	P18510	IL1RN	235
10613-33	0.296038	8.62817e-27	CASC4	Protein CASC4	Q6P4E1	CASC4	236
2831-29	0.300341	1.14855e-26	Kallikrein 11	Kallikrein-11	Q9UBX7	KLK11	237
19213-1	0.325849	1.26309e-26	ISK4	Serine protease inhibitor Kazal-type 4	O60575	SPINK4	238
10569-28	0.319288	1.60264e-26	MFAP2	Microfibrillar-associated protein 2			239
6576-1	0.295142	1.8118e-26	ART4	Ecto-ADP-ribosyltransferase 4	Q93070	ART4	240
3714-49	-0.350365	2.46868e-26	CK-MB	Creatine kinase M-type:Creatine kinase B-type heterodimer	P12277|P06732	CKB|CKM	241
13133-73	0.368254	2.75166e-26	LTBP4	Latent-transforming growth factor beta-binding protein 4	Q8N2S1	LTBP4	242
10036-201	0.350129	2.86011e-26	ZHX3	Zinc fingers and homeoboxes protein 3	Q9H4I2	ZHX3	243
6324-11	0.286066	4.79252e-26	DNSL2	Deoxyribonuclease-1-like 2	Q92874	DNASE1L2	244
6069-71	0.274599	7.07572e-26	SUMF2	Sulfatase-modifying factor 2	Q8NBJ7	SUMF2	245
5392-73	0.339912	9.74621e-26	Fas, soluble	Tumor necrosis factor receptor superfamily member 6	P25445	FAS	246
14037-18	0.286474	1.04615e-25	RANB3	Ran-binding protein 3	Q9H6Z4	RANBP3	247
3457-57	0.353238	1.12495e-25	Periostin	Periostin	Q15063	POSTN	248
15503-15	0.354968	1.1768e-25	Lefty-A	Left-right determination factor 2	O00292	LEFTY2	249
6462-12	0.350839	1.31638e-25	TIMP-4	Metalloproteinase inhibitor 4	Q99727	TIMP4	250
10851-77	0.328091	2.55983e-25	IL27B	Interleukin-27 subunit beta	Q14213	EBI3	251
6039-24	0.337237	2.93517e-25	CRHBP	Corticotropin-releasing factor-binding protein	P24387	CRHBP	252
10978-39	0.305478	3.06307e-25	SOM2	Growth hormone variant	P01242	GH2	253
6990-44	0.293662	3.28184e-25	SDF2L	Stromal cell-derived factor 2-like protein 1	Q9HCN8	SDF2L1	254
3738-54	0.278025	3.84033e-25	CSF-1	Macrophage colony-stimulating factor 1	P09603	CSF1	255
8956-96	0.396104	4.88766e-25	SREC-II	Scavenger receptor class F member 2	Q96GP6	SCARF2	256
2950-57	0.330967	5.12276e-25	IGFBP-4	Insulin-like growth factor-binding protein 4	P22692	IGFBP4	257
5947-90	0.306609	5.34346e-25	Tpo	Thrombopoietin	P40225	THPO	258
4874-3	0.334526	6.15299e-25	Angiogenin	Angiogenin	P03950	ANG	259
8480-29	0.383954	9.0205e-25	FBLN3	EGF-containing fibulin-like extracellular matrix protein 1	Q12805	EFEMP1	260
3447-64	0.260071	1.21539e-24	IL-8	Interleukin-8	P10145	CXCL8	261
18831-6	0.310491	1.54177e-24	LRIG1	Leucine-rich repeats and immunoglobulin-like domains protein 1	Q96JA1	LRIG1	262
13614-6	0.295704	1.83459e-24	CREB-binding protein	CREB-binding protein	Q92793	CREBBP	263
19303-64	0.315047	1.88936e-24	PT117	Protein PET117 homolog, mitochondrial	Q6UWS5	PET117	264
15635-4	0.331393	2.35261e-24	SMOC2	SPARC-related modular calcium-binding protein 2	Q9H3U7	SMOC2	265
4931-59	0.257229	2.71138e-24	TF	Tissue Factor	P13726	F3	266
10464-6	-0.310028	3.76873e-24	ANTR1	Anthrax toxin receptor 1	Q9H6X2	ANTXR1	267
3046-31	0.293023	4.36665e-24	resistin	Resistin	Q9HD89	RETN	268
12988-49	0.25404	4.53622e-24	EWS	RNA-binding protein EWS	Q01844	EWSR1	269
4124-24	0.267184	6.50343e-24	HSP 70	Heat shock 70 kDa protein 1A	P0DMV8	HSPA1A	270
5596-75	0.321509	7.36625e-24	CD5	T-cell surface glycoprotein CD5	P06127	CD5	271
3327-27	0.299677	7.37969e-24	NET4	Netrin-4	Q9HB63	NTN4	272
2888-49	0.405576	7.89515e-24	C7	Complement component C7	P10643	C7	273
8464-31	0.301551	1.01415e-23	RSPO4	R-spondin-4	Q2I0M5	RSPO4	274
17404-5	0.28698	1.05124e-23	ARL5B	ADP-ribosylation factor-like protein 5B	Q96KC2	ARL5B	275
8005-1	0.264887	1.06657e-23	MXRA7	Matrix-remodeling-associated protein 7	P84157	MXRA7	276
3727-35	0.284634	1.41056e-23	PYY	Peptide YY	P10082	PYY	277
5687-5	0.312642	1.67145e-23	GLU2B	Glucosidase 2 subunit beta	P14314	PRKCSH	278
5349-69	0.266766	1.79391e-23	DLL1	Delta-like protein 1	O00548	DLL1	279
11313-100	0.276919	1.80531e-23	PHS	Pterin-4-alpha-carbinolamine dehydratase	P61457	PCBD1	280
2681-23	0.26248	1.81769e-23	HGF	Hepatocyte growth factor	P14210	HGF	281
7113-1	0.291694	3.06371e-23	GRPE1	GrpE protein homolog 1, mitochondrial	Q9HAV7	GRPEL1	282
3038-9	0.294721	3.10914e-23	I-TAC	C-X-C motif chemokine 11	O14625	CXCL11	283
9216-100	0.342471	3.11318e-23	PLXB2	Plexin-B2	O15031	PLXNB2	284
11516-7	0.291636	3.75752e-23	FABPL	Fatty acid-binding protein, liver	P07148	FABP1	285
16607-78	-0.286025	3.94722e-23	Gelsolin	Gelsolin	P06396	GSN	286
10666-7	0.346617	4.21295e-23	GNPTG	N-acetylglucosamine-1-phosphotransferase subunit gamma	Q9UJJ9	GNPTG	287
6458-6	0.278377	4.65468e-23	RPN1	Dolichyl-diphosphooligosaccharide--protein glycosyltransferase subunit 1	P04843	RPN1	288
9233-71	0.258027	5.18217e-23	TFPI -2	Tissue factor pathway inhibitor 2	P48307	TFPI2	289
6895-1	0.275839	6.12823e-23	TR	Transferrin receptor protein 1	P02786	TFRC	290
2765-4	-0.30616	7.03049e-23	GDF-11/8	Growth/differentiation factor 11/8	O95390|O14793	GDF11|MSTN	291
6221-1	0.284151	7.66238e-23	ADPGK	ADP-dependent glucokinase	Q9BRR6	ADPGK	292
7090-17	0.27772	1.02434e-22	GALT1	Polypeptide N-acetylgalactosaminyltransferase 1	Q10472	GALNT1	293
9484-75	0.318506	1.05836e-22	Desmoglein-2	Desmoglein-2	Q14126	DSG2	294
2381-52	0.378811	1.8697e-22	C5	Complement C5	P01031	C5	295
6938-21	0.252983	2.19424e-22	PCDGC	Protocadherin gamma-A12	O60330	PCDHGA12	296
9264-11	0.283674	2.36857e-22	CATO	Cathepsin O	P43234	CTSO	297
17691-1	0.292341	3.33513e-22	TPP1	Tripeptidyl-peptidase 1	O14773	TPP1	298
9459-7	0.299124	3.7089e-22	Fas, soluble	Tumor necrosis factor receptor superfamily member 6	P25445	FAS	299
7795-14	0.266046	6.52396e-22	NKG2E	NKG2-E type II integral membrane protein	Q07444	KLRC3	300
6713-4	0.311277	7.00575e-22	LRP11	Low-density lipoprotein receptor-related protein 11	Q86VZ4	LRP11	301
3314-74	0.270268	7.8431e-22	GFRa-1	GDNF family receptor alpha-1	P56159	GFRA1	302
10419-1	0.283269	8.98717e-22	SCAR5	Scavenger receptor class A member 5	Q6ZMJ2	SCARA5	303
7999-23	0.265955	9.41014e-22	CD39	Ectonucleoside triphosphate diphosphohydrolase 1	P49961	ENTPD1	304
5879-51	0.307865	9.85807e-22	Dynactin subunit 2	Dynactin subunit 2	Q13561	DCTN2	305
18823-52	0.265745	1.06346e-21	H2B3B	Histone H2B type 3-B	Q8N257	HIST3H2BB	306
4482-66	0.347181	1.10452e-21	C5b, 6 Complex	Complement C5b-C6 complex	P01031|P13671	C5|C6	307
18242-8	0.273716	1.45167e-21	Sperm protein 17	Sperm surface protein Sp17	Q15506	SPA17	308
3807-1	0.24412	1.6178e-21	FGF23	Fibroblast growth factor 23	Q9GZV9	FGF23	309
19488-1	0.29727	1.65532e-21	PDCD6	Programmed cell death protein 6	O75340	PDCD6	310
16751-15	0.241969	1.9289e-21	BNP	Natriuretic peptides B	P16860	NPPB	311
5703-26	0.246909	1.93526e-21	NOE1	Noelin	Q99784	OLFM1	312
11142-11	0.31415	2.16835e-21	ANGL1	Angiopoietin-related protein 1	O95841	ANGPTL1	313
8957-72	0.267773	2.28707e-21	XTP3B	Endoplasmic reticulum lectin 1	Q96DZ1	ERLEC1	314
6276-16	0.266759	3.13468e-21	Furin	Furin	P09958	FURIN	315
6289-78	0.252872	3.378e-21	RHG36	Rho GTPase-activating protein 36	Q6ZRI8	ARHGAP36	316
7127-3	0.258416	3.8447e-21	Apo A-II	Apolipoprotein A-II	P02652	APOA2	317
9199-6	0.289498	3.9883e-21	UB2G2	Ubiquitin-conjugating enzyme E2 G2	P60604	UBE2G2	318
13689-2	0.264979	5.01211e-21	Ornithine decarboxylase	Ornithine decarboxylase	P11926	ODC1	319
18342-2	0.278094	5.53782e-21	SERC	Phosphoserine aminotransferase	Q9Y617	PSAT1	320
5443-62	0.260249	6.2532e-21	ANP	Atrial natriuretic factor	P01160	NPPA	321
8007-19	0.310438	6.61048e-21	Cathepsin B	Cathepsin B	P07858	CTSB	322
8427-118	0.271616	7.98784e-21	RSPO3	R-spondin-3	Q9BXY4	RSPO3	323
11219-95	0.288279	8.09665e-21	FGFP3	Fibroblast growth factor-binding protein 3	Q8TAT2	FGFBP3	324
2742-68	0.305812	9.70799e-21	Siglec-7	Sialic acid-binding Ig-like lectin 7	Q9Y286	SIGLEC7	325
13388-57	0.253971	1.05893e-20	NEC1	Neuroendocrine convertase 1	P29120	PCSK1	326
9380-2	-0.272019	1.15225e-20	sPLA(2)-XIII	Group XIIB secretory phospholipase A2-like protein	Q9BX93	PLA2G12B	327
3083-71	0.24653	1.43804e-20	XEDAR	Tumor necrosis factor receptor superfamily member 27	Q9HAV5	EDA2R	328
12987-12	0.233572	1.49704e-20	SRSF7	Serine/arginine-rich splicing factor 7	Q16629	SRSF7	329
2948-58	-0.296568	1.61812e-20	Growth hormone receptor	Growth hormone receptor	P10912	GHR	330
13094-75	0.244686	1.85125e-20	RSPO3	R-spondin-3	Q9BXY4	RSPO3	331
9451-20	0.295601	2.593e-20	Uromodulin	Uromodulin	P07911	UMOD	332
15331-47	0.231069	3.33841e-20	RBBP4	Histone-binding protein RBBP4	Q09028	RBBP4	333
2991-9	0.297156	3.85645e-20	IL-1 sRI	Interleukin-1 receptor type 1	P14778	IL1R1	334
5128-53	0.241847	4.77079e-20	SLAF6	SLAM family member 6	Q96DU3	SLAMF6	335
5092-51	0.27743	5.16687e-20	JAG1	Protein jagged-1	P78504	JAG1	336
5129-12	0.291013	6.56964e-20	SREC-I	Scavenger receptor class F member 1	Q14162	SCARF1	337
13102-1	0.275944	7.23091e-20	FAM3D	Protein FAM3D	Q96BQ1	FAM3D	338
9942-2	0.22993	9.26112e-20	NXT1	NTF2-related export protein 1	Q9UKK6	NXT1	339
5604-30	0.249486	9.39574e-20	HPSE	Heparanase	Q9Y251	HPSE	340
10391-1	0.305094	1.08595e-19	ANGL3	Angiopoietin-related protein 3	Q9Y5C1	ANGPTL3	341
8243-55	0.227275	1.4119e-19	TATI	Serine protease inhibitor Kazal-type 1	P00995	SPINK1	342
3320-49	0.306913	1.42939e-19	IGFBP-7	Insulin-like growth factor-binding protein 7	Q16270	IGFBP7	343
9197-4	0.259608	1.63904e-19	LEG9	Galectin-9	O00182	LGALS9	344
15453-3	0.296294	1.6637e-19	a1-Microglobulin	Alpha-1-microglobulin	P02760	AMBP	345
3232-28	0.305202	2.1069e-19	TrATPase	Tartrate-resistant acid phosphatase type 5	P13686	ACP5	346
12759-47	0.22534	2.11861e-19	DRBP76	Interleukin enhancer-binding factor 3	Q12906	ILF3	347
5456-59	-0.241556	2.25812e-19	CNDP1	Beta-Ala-His dipeptidase	Q96KN2	CNDP1	348
14143-8	0.253775	2.26528e-19	H2B2E	Histone H2B type 2-E	Q16778	HIST2H2BE	349
2635-61	0.258517	2.48354e-19	Layilin	Layilin	Q6UX15	LAYN	350
16890-37	0.38086	3.08357e-19	ATL1	ADAMTS-like protein 1	Q8N6G6	ADAMTSL1	351
19279-42	0.256921	3.20346e-19	CRBP	Retinol-binding protein 1	P09455	RBP1	352
8265-225	0.239576	3.52451e-19	LAP2B	Lamina-associated polypeptide 2, isoforms beta/gamma	P42167	TMPO	353
8811-24	0.225996	3.70849e-19	BAMBI	BMP and activin membrane-bound inhibitor homolog	Q13145	BAMBI	354
3302-58	0.243675	4.05416e-19	CYTF	Cystatin-F	O76096	CST7	355
3213-65	0.285501	4.0649e-19	Nidogen	Nidogen-1	P14543	NID1	356
10396-6	0.222427	5.068e-19	Mcl-1	Induced myeloid leukemia cell differentiation protein Mcl-1	Q07820	MCL1	357
9823-2	0.261056	5.08097e-19	DYR	Dihydrofolate reductase	P00374	DHFR	358
18397-5	0.263043	6.79786e-19	AK1C4	Aldo-keto reductase family 1 member C4	P17516	AKR1C4	359
3503-4	0.254969	7.21489e-19	Integrin a1b1	Integrin alpha-I: beta-1 complex	P56199|P05556	ITGA1|ITGB1	360
14636-25	0.266746	8.37425e-19	Ribonuclease UK114	Ribonuclease UK114	P52758	HRSP12	361
3449-58	-0.233961	9.19963e-19	Kallistatin	Kallistatin	P29622	SERPINA4	362
4141-79	0.250508	9.7113e-19	IP-10	C-X-C motif chemokine 10	P02778	CXCL10	363
6257-56	0.279019	9.87474e-19	CGRE1	Cell growth regulator with EF hand domain protein 1	Q99674	CGREF1	364
2911-27	0.251355	1.69782e-18	Midkine	Midkine	P21741	MDK	365
14136-234	0.279994	2.03044e-18	C1QR1	Complement component C1q receptor	Q9NPY3	CD93	366
17760-128	0.219304	2.07007e-18	WDR5	WD repeat-containing protein 5	P61964	WDR5	367
8587-21	0.244238	2.10004e-18	ISK52	Serine protease inhibitor Kazal-type 14	Q6IE38	SPINK14	368
15381-45	0.237101	2.43122e-18	Discoidin domain receptor 2	Discoidin domain-containing receptor 2	Q16832	DDR2	369
6626-81	0.247369	2.686e-18	CHSTC	Carbohydrate sulfotransferase 12	Q9NRB3	CHST12	370
4324-33	0.261839	2.77537e-18	CYTT	Cystatin-SA	P09228	CST2	371
17706-4	0.25896	2.88602e-18	PPR1A	Protein phosphatase 1 regulatory subunit 1A	Q13522	PPP1R1A	372
15483-377	0.275617	2.8983e-18	Agrin	Agrin	O00468	AGRN	373
5542-22	0.300543	3.14852e-18	NRP1	Neuropilin-1	O14786	NRP1	374
15587-20	0.277554	3.20901e-18	FOLR2	Folate receptor beta	P14207	FOLR2	375
10847-1	0.250186	3.28871e-18	SIG15	Sialic acid-binding Ig-like lectin 15	Q6ZMC9	SIGLEC15	376
10462-14	0.22653	4.16318e-18	INSL5	Insulin-like peptide INSL5	Q9Y5Q6	INSL5	377
6411-58	0.248984	4.6757e-18	DB135	Beta-defensin 135	Q30KP9	DEFB135	378
6390-18	-0.233291	6.13095e-18	NPS	Neuropeptide S	P0C0P6	NPS	379
3050-7	0.272982	6.18929e-18	vWF	von Willebrand factor	P04275	VWF	380
2967-8	0.276751	6.19122e-18	VCAM-1	Vascular cell adhesion protein 1	P19320	VCAM1	381
15452-5	0.245177	6.35953e-18	5'-Nucleotidase	5'-Nucleotidase	P21589	NT5E	382
9278-9	0.294866	7.17333e-18	SDF-1	Stromal cell-derived factor 1			383
4866-59	-0.243434	7.26e-18	TrkB	BDNF/NT-3 growth factors receptor	Q16620	NTRK2	384
12516-13	0.225511	7.71025e-18	TEAD4	Transcriptional enhancer factor TEF-3	Q15561	TEAD4	385
12534-10	0.234491	8.64318e-18	CACO2	Calcium-binding and coiled-coil domain-containing protein 2	Q13137	CALCOCO2	386
10612-18	0.274273	8.7887e-18	PLOD3	Procollagen-lysine,2-oxoglutarate 5-dioxygenase 3	O60568	PLOD3	387
3362-61	0.348414	1.11424e-17	CRDL1	Chordin-like protein 1	Q9BU40	CHRDL1	388
13492-44	0.22587	1.18689e-17	HSPA9B	Stress-70 protein, mitochondrial	P38646	HSPA9	389
6480-1	0.221945	1.20089e-17	CANT1	Soluble calcium-activated nucleotidase 1	Q8WVQ1	CANT1	390
9361-7	0.232337	1.37353e-17	PCDC2	Protocadherin alpha-C2	Q9Y5I4	PCDHAC2	391
3059-50	0.240129	1.38957e-17	BAFF	Tumor necrosis factor ligand superfamily member 13B	Q9Y275	TNFSF13B	392
15542-19	0.251184	1.6719e-17	KCRU	Creatine kinase U-type, mitochondrial	P12532	CKMT1A	393
5028-59	0.260459	1.7721e-17	sCD163	Scavenger receptor cysteine-rich type 1 protein M130	Q86VB7	CD163	394
6388-21	-0.255369	1.91503e-17	CC126	Coiled-coil domain-containing protein 126	Q96EE4	CCDC126	395
19614-8	0.232328	2.09704e-17	Holo-TC I	Transcobalamin-1	P20061	TCN1	396
10490-3	0.228495	2.15771e-17	RPN1	Dolichyl-diphosphooligosaccharide--protein glycosyltransferase subunit 1	P04843	RPN1	397
13961-18	0.281184	2.52326e-17	KIF3A	Kinesin-like protein KIF3A	Q9Y496	KIF3A	398
5459-33	0.212	2.64035e-17	CYTN	Cystatin-SN	P01037	CST1	399
3234-23	0.282096	3.25696e-17	URB	Coiled-coil domain-containing protein 80	Q76M96	CCDC80	400
5060-62	0.216542	4.30064e-17	B7-H1	Programmed cell death 1 ligand 1	Q9NZQ7	CD274	401
8479-4	0.239579	4.45848e-17	MMP-10	Stromelysin-2	P09238	MMP10	402
15368-3	0.232261	4.77083e-17	BMPER	BMP-binding endothelial regulator protein	Q8N8U9	BMPER	403
15308-108	0.289232	4.96849e-17	VWC2	Brorin	Q2TAL6	VWC2	404
16318-12	0.208826	5.4329e-17	ALK-1	Serine/threonine-protein kinase receptor R3	P37023	ACVRL1	405
4246-40	-0.243484	6.95656e-17	NCAM-L1	Neural cell adhesion molecule L1	P32004	L1CAM	406
17161-1	0.241531	7.93991e-17	OST48	Dolichyl-diphosphooligosaccharide--protein glycosyltransferase 48 kDa subunit	P39656	DDOST	407
17515-6	0.241799	8.33881e-17	STCH	Heat shock 70 kDa protein 13	P48723	HSPA13	408
9294-45	0.273616	1.28679e-16	MFAP2	Microfibrillar-associated protein 2	P55001	MFAP2	409
18871-24	0.265327	1.31541e-16	AIF1L	Allograft inflammatory factor 1-like	Q9BQI0	AIF1L	410
9018-38	0.243076	1.35615e-16	PCD10	Protocadherin-10	Q9P2E7	PCDH10	411
13659-36	0.283162	1.46396e-16	AT131	Manganese-transporting ATPase 13A1	Q9HD20	ATP13A1	412
12777-11	0.212725	1.54496e-16	SF01	Splicing factor 1	Q15637	SF1	413
10781-19	0.24042	1.99272e-16	CLC4G	C-type lectin domain family 4 member G	Q6UXB4	CLEC4G	414
11270-17	0.213207	2.1092e-16	CHC10	Coiled-coil-helix-coiled-coil-helix domain-containing protein 10, mitochondrial	Q8WYQ3	CHCHD10	415
2966-65	0.239902	2.18252e-16	SCGF-beta	Stem cell growth factor-beta	Q9Y240	CLEC11A	416
6485-59	-0.254627	2.42472e-16	IGLL1	Immunoglobulin lambda-like polypeptide 1	P15814	IGLL1	417
15514-26	-0.22658	2.73233e-16	Pseudocholinesterase	Cholinesterase	P06276	BCHE	418
13990-1	0.209219	3.29017e-16	pyruvate carboxylase	Pyruvate carboxylase, mitochondrial	P11498	PC	419
6404-20	0.252618	3.52294e-16	C1QRF	C1q-related factor	O75973	C1QL1	420
10761-5	0.226709	3.53095e-16	TMED2	Transmembrane emp24 domain-containing protein 2	Q15363	TMED2	421
10521-10	-0.250295	3.94539e-16	MXRA8	Matrix-remodeling-associated protein 8	Q9BRK3	MXRA8	422
15449-33	0.229553	4.62207e-16	TIM-4	T-cell immunoglobulin and mucin domain-containing protein 4	Q96H15	TIMD4	423
18339-207	0.223384	4.90558e-16	PSB3	Proteasome subunit beta type-3	P49720	PSMB3	424
2516-57	0.236353	5.68984e-16	6Ckine	C-C motif chemokine 21	O00585	CCL21	425
4968-50	0.210935	5.71141e-16	CAPG	Macrophage-capping protein	P40121	CAPG	426
16323-8	0.252	6.25743e-16	NRX3A	Neurexin-3	Q9Y4C0	NRXN3	427
13447-42	0.213314	7.01609e-16	SPRN	Shadow of prion protein	Q5BIV9	SPRN	428
7863-50	0.257335	7.68371e-16	PGRC1	Membrane-associated progesterone receptor component 1	O00264	PGRMC1	429
10938-13	0.220806	7.73016e-16	sLFA-3	Lymphocyte function-associated antigen 3	P19256	CD58	430
5852-6	0.220947	7.74747e-16	S100A12	Protein S100-A12	P80511	S100A12	431
3221-54	0.222831	8.07155e-16	SARP-2	Secreted frizzled-related protein 1	Q8N474	SFRP1	432
18381-16	0.216865	8.20253e-16	ALDH-E2	Aldehyde dehydrogenase, mitochondrial	P05091	ALDH2	433
6168-11	0.244344	8.49431e-16	p53 R175H	Cellular tumor antigen p53 R175H mutant	P04637	TP53	434
13431-74	0.200208	1.03067e-15	F159A	Membrane protein FAM159A	Q6UWV7	FAM159A	435
16609-106	0.191016	1.21276e-15	KIRR2	Kin of IRRE-like protein 2	Q6UWL6	KIRREL2	436
14175-78	0.213868	1.29408e-15	SCP2D	SCP2 sterol-binding domain-containing protein 1	Q9UJQ7	SCP2D1	437
7738-299	0.224234	1.60177e-15	STX2	Syntaxin-2	P32856	STX2	438
9829-91	0.208556	1.94199e-15	SULT 2A1	Bile salt sulfotransferase	Q06520	SULT2A1	439
7179-69	0.244405	2.13782e-15	NFASC	Neurofascin	O94856	NFASC	440
16926-44	0.22603	2.14935e-15	Alkaline phosphatase, liver	Alkaline phosphatase, tissue-nonspecific isozyme	P05186	ALPL	441
13123-3	0.252151	2.29074e-15	FLRT3	Leucine-rich repeat transmembrane protein FLRT3	Q9NZU0	FLRT3	442
10418-36	0.222893	2.34598e-15	STX12	Syntaxin-12	Q86Y82	STX12	443
18935-14	0.269788	2.3588e-15	TLR5	Toll-like receptor 5	O60602	TLR5	444
3520-58	0.214095	2.46224e-15	TGF-b3	Transforming growth factor beta-3	P10600	TGFB3	445
15391-114	0.242509	2.62054e-15	GAS-6	Growth arrest-specific protein 6	Q14393	GAS6	446
9337-43	0.215617	2.73139e-15	TKN1	Protachykinin-1	P20366	TAC1	447
10940-25	0.208174	2.77665e-15	SRCA	Sarcalumenin	Q86TD4	SRL	448
18930-28	0.224068	2.9653e-15	SLIT2	Slit homolog 2 protein	O94813	SLIT2	449
6544-33	-0.227886	3.10113e-15	NELL1	Protein kinase C-binding protein NELL1	Q92832	NELL1	450
8467-9	0.221265	3.14776e-15	Activin AB	Inhibin beta A chain:Inhibin beta B chain heterodimer	P08476|P09529	INHBA|INHBB	451
7871-16	0.24524	3.20296e-15	T132A	Transmembrane protein 132A	Q24JP5	TMEM132A	452
7898-29	0.223555	3.50274e-15	MDM1	Nuclear protein MDM1	Q8TC05	MDM1	453
18819-21	0.249022	3.889e-15	PPIC	Peptidyl-prolyl cis-trans isomerase C	P45877	PPIC	454
5000-52	0.233673	3.95441e-15	LG3BP	Galectin-3-binding protein	Q08380	LGALS3BP	455
10818-36	0.241732	4.19636e-15	ASM	Sphingomyelin phosphodiesterase	P17405	SMPD1	456
17209-27	0.221727	4.3308e-15	ST2B1	Sulfotransferase family cytosolic 2B member 1	O00204	SULT2B1	457
4500-50	0.228715	4.49304e-15	SCGF-alpha	Stem cell growth factor-alpha	Q9Y240	CLEC11A	458
5029-3	-0.236509	4.63754e-15	SEPR	Prolyl endopeptidase FAP	Q12884	FAP	459
6022-57	0.25447	4.69123e-15	NELL2	Protein kinase C-binding protein NELL2	Q99435	NELL2	460
17156-72	0.213261	4.89166e-15	DCAK1	Serine/threonine-protein kinase DCLK1	O15075	DCLK1	461
18882-7	0.227865	4.90282e-15	CSTN2	Calsyntenin-2	Q9H4D0	CLSTN2	462
13104-32	0.234156	6.36895e-15	EFNB1	Ephrin-B1	P98172	EFNB1	463
13434-172	0.235816	6.49615e-15	PARVA	Alpha-parvin	Q9NVD7	PARVA	464
14615-46	0.219615	6.79571e-15	KRA24	Keratin-associated protein 2-4	Q9BYR9	KRTAP2-4	465
6393-63	0.239425	7.16358e-15	Endoplasmin	Endoplasmin	P14625	HSP90B1	466
9312-8	0.259096	7.85578e-15	AZGP1	Zinc-alpha-2-glycoprotein	P25311	AZGP1	467
19243-2	0.22506	8.48951e-15	PFD2	Prefoldin subunit 2	Q9UHV9	PFDN2	468
9348-1	0.244479	8.58334e-15	C1RL1	Complement C1r subcomponent-like protein	Q9NZP8	C1RL	469
5584-21	0.242108	9.53122e-15	Holo-TC II	Holo-Transcobalamin-2	P20062	TCN2	470
15494-11	0.219591	1.14563e-14	FGFP1	Fibroblast growth factor-binding protein 1	Q14512	FGFBP1	471
3325-2	0.262516	1.17992e-14	MATN2	Matrilin-2	O00339	MATN2	472
10082-251	0.231379	1.2391e-14	NFL	Neurofilament light polypeptide	P07196	NEFL	473
2838-53	0.221882	1.26868e-14	MMP-17	Matrix metalloproteinase-17	Q9ULZ9	MMP17	474
12661-44	0.215131	1.30614e-14	GBRL1	Gamma-aminobutyric acid receptor-associated protein-like 1	Q9H0R8	GABARAPL1	475
11646-4	0.218552	1.3301e-14	Carbohydrate sulfotransferase 9	Carbohydrate sulfotransferase 9	Q7L1S5	CHST9	476
5124-69	0.240337	1.39946e-14	sICAM-5	Intercellular adhesion molecule 5	Q9UMF0	ICAM5	477
3305-6	0.205433	1.60554e-14	DLL4	Delta-like protein 4	Q9NR61	DLL4	478
9751-72	0.213546	1.97047e-14	NSEP1	Nuclease-sensitive element-binding protein 1	P67809	YBX1	479
2605-49	0.224172	1.97334e-14	CD30	Tumor necrosis factor receptor superfamily member 8	P28908	TNFRSF8	480
5637-81	0.212947	2.2461e-14	NTNG1	Netrin-G1	Q9Y2I2	NTNG1	481
5598-3	0.239726	2.567e-14	GREM2	Gremlin-2	Q9H772	GREM2	482
9583-17	0.209013	2.71786e-14	RNF24	RING finger protein 24	Q9Y225	RNF24	483
5091-28	0.248855	3.0479e-14	ILT-4	Leukocyte immunoglobulin-like receptor subfamily B member 2	Q8N423	LILRB2	484
12572-236	0.209008	3.16919e-14	EFS	Embryonal Fyn-associated substrate	O43281	EFS	485
4989-7	0.264526	3.45349e-14	Fibrinogen g-chain dimer	Fibrinogen gamma chain	P02679	FGG	486
7161-25	0.229012	4.79639e-14	G6PE	GDH/6PGL endoplasmic bifunctional protein	O95479	H6PD	487
18910-45	0.187118	4.87103e-14	LIN7A	Protein lin-7 homolog A	O14910	LIN7A	488
17735-130	0.211351	5.11606e-14	GBRAP	Gamma-aminobutyric acid receptor-associated protein	O95166	GABARAP	489
19558-10	0.195932	6.93728e-14	LRP4	Low-density lipoprotein receptor-related protein 4	O75096	LRP4	490
18893-26	0.205401	9.29015e-14	GPR56	Adhesion G-protein coupled receptor G1	Q9Y653	GPR56	491
5688-65	-0.212661	9.99217e-14	CBLN4	Cerebellin-4	Q9NTU7	CBLN4	492
6264-9	0.186398	1.00082e-13	CYR61	Protein CYR61	O00622	CYR61	493
15540-6	0.186998	1.06227e-13	Vimentin	Vimentin	P08670	VIM	494
18830-1	0.262636	1.14349e-13	Omentin	Intelectin-1	Q8WWA0	ITLN1	495
16055-3	0.352356	1.14449e-13	complement factor H-related 5	Complement factor H-related protein 5	Q9BXR6	CFHR5	496
3587-53	0.203199	1.27642e-13	BMP10	Bone morphogenetic protein 10	O95393	BMP10	497
2580-83	0.210202	1.3445e-13	Myeloperoxidase	Myeloperoxidase	P05164	MPO	498
10440-26	0.212797	1.39428e-13	ACAM	CXADR-like membrane protein	Q9H6B4	CLMP	499
6603-18	0.213267	1.41948e-13	KALM	Anosmin-1	P23352	KAL1	500
19126-4	0.198927	1.57952e-13	C20orf77	Regulation of nuclear pre-mRNA domain-containing protein 1B	Q9NQG5	RPRD1B	501
12008-3	0.1978	1.62341e-13	CD7	T-cell antigen CD7	P09564	CD7	502
15513-108	0.205377	1.7003e-13	Prostasin	Prostasin	Q16651	PRSS8	503
6965-19	0.215212	1.72815e-13	CNTP2	Contactin-associated protein-like 2	Q9UHC6	CNTNAP2	504
7748-11	0.211356	1.73609e-13	NDUV2	NADH dehydrogenase [ubiquinone] flavoprotein 2, mitochondrial	P19404	NDUFV2	505
7141-21	0.22861	1.77498e-13	MGT4B	Alpha-1,3-mannosyl-glycoprotein 4-beta-N-acetylglucosaminyltransferase B	Q9UQ53	MGAT4B	506
10620-21	0.232921	1.93927e-13	PSP-94	Beta-microseminoprotein	P08118	MSMB	507
8838-10	0.18872	1.97231e-13	CASC4	Protein CASC4	Q6P4E1	CASC4	508
8245-27	0.224471	2.09721e-13	sICAM-5	Intercellular adhesion molecule 5	Q9UMF0	ICAM5	509
11383-41	0.195703	2.31334e-13	Keratin 7	Keratin, type II cytoskeletal 7	P08729	KRT7	510
4542-24	0.248537	2.33394e-13	Clusterin	Clusterin	P10909	CLU	511
9177-6	0.220422	2.59811e-13	FAM3B	Protein FAM3B	P58499	FAM3B	512
6580-29	0.383498	2.78026e-13	Pregnancy zone protein	Pregnancy zone protein	P20742	PZP	513
11436-6	0.184221	2.81135e-13	AINX	Alpha-internexin	Q16352	INA	514
9370-69	0.225554	2.82485e-13	GGH	Gamma-glutamyl hydrolase	Q92820	GGH	515
4673-13	0.199828	2.85338e-13	IL-6	Interleukin-6	P05231	IL6	516
4922-13	0.183191	3.05357e-13	MIP-3b	C-C motif chemokine 19	Q99731	CCL19	517
17454-15	0.206696	3.43469e-13	EGFL6	Epidermal growth factor-like protein 6	Q8IUX8	EGFL6	518
15298-199	0.180485	3.73109e-13	NETO1	Neuropilin and tolloid-like protein 1	Q8TDF5	NETO1	519
15626-223	0.219641	3.98468e-13	Perlecan	Basement membrane-specific heparan sulfate proteoglycan core protein	P98160	HSPG2	520
2620-4	0.253498	5.47377e-13	gp130, soluble	Interleukin-6 receptor subunit beta	P40189	IL6ST	521
5903-91	0.20247	5.87623e-13	HSP70 protein 8	Heat shock cognate 71 kDa protein	P11142	HSPA8	522
5631-83	0.252473	6.48267e-13	MOTI	Promotilin	P12872	MLN	523
6556-5	-0.216965	7.68878e-13	ENPP5	Ectonucleotide pyrophosphatase/phosphodiesterase family member 5	Q9UJA9	ENPP5	524
10064-12	0.21305	8.17279e-13	RBBP9	Putative hydrolase RBBP9	O75884	RBBP9	525
3311-27	0.219233	8.53373e-13	FCG3B	Low affinity immunoglobulin gamma Fc region receptor III-B	O75015	FCGR3B	526
18873-8	0.18834	8.92372e-13	CEAM8	Carcinoembryonic antigen-related cell adhesion molecule 8	P31997	CEACAM8	527
19372-7	-0.219021	9.2847e-13	MDGA2	MAM domain-containing glycosylphosphatidylinositol anchor protein 2	Q7Z553	MDGA2	528
3396-54	0.20224	9.93182e-13	Renin	Renin	P00797	REN	529
6984-6	0.202803	1.05233e-12	IGSF8	Immunoglobulin superfamily member 8	Q969P0	IGSF8	530
5111-15	0.227306	1.06063e-12	NRX3B	Neurexin-3-beta	Q9HDB5	NRXN3	531
3326-58	0.214073	1.14275e-12	Nectin-like protein 2	Cell adhesion molecule 1	Q9BY67	CADM1	532
5740-17	0.198008	1.16437e-12	ROBO1	Roundabout homolog 1	Q9Y6N7	ROBO1	533
3186-2	0.248059	1.17378e-12	C2	Complement C2	P06681	C2	534
6227-1	0.205179	1.18765e-12	kallikrein 10	Kallikrein-10	O43240	KLK10	535
5661-15	0.184625	1.25596e-12	IL-18	Interleukin-18	Q14116	IL18	536
8402-22	0.22015	1.26717e-12	CYTL1	Cytokine-like protein 1	Q9NRR1	CYTL1	537
7060-2	0.202481	1.63145e-12	ERO1A	ERO1-like protein alpha	Q96HE7	ERO1L	538
17331-138	0.240635	1.69386e-12	KREM1	Kremen protein 1	Q96MU8	KREMEN1	539
11215-6	0.22324	1.88293e-12	CAD15	Cadherin-15	P55291	CDH15	540
17505-125	0.2241	1.95834e-12	NALDL	N-acetylated-alpha-linked acidic dipeptidase-like protein	Q9UQQ1	NAALADL1	541
19596-18	0.200704	1.98859e-12	BRF-1	Transcription factor IIIB 90 kDa subunit	Q92994	BRF1	542
4924-32	0.220147	2.00789e-12	MMP-1	Interstitial collagenase	P03956	MMP1	543
5451-1	0.240049	2.21017e-12	ALCAM	CD166 antigen	Q13740	ALCAM	544
3179-51	0.22238	2.2156e-12	Cathepsin A	Lysosomal protective protein	P10619	CTSA	545
14144-3	0.192932	2.60389e-12	H2A3	Histone H2A type 3	Q7L7L0	HIST3H2A	546
11387-3	0.250649	2.75798e-12	ATF6B	Cyclic AMP-dependent transcription factor ATF-6 beta	Q99941	ATF6B	547
12436-84	0.209254	2.87684e-12	GST omega-1	Glutathione S-transferase omega-1	P78417	GSTO1	548
9053-16	0.193806	3.1153e-12	CRIP2	Cysteine-rich protein 2	P52943	CRIP2	549
2658-27	-0.210683	3.40439e-12	TrkC	NT-3 growth factor receptor	Q16288	NTRK3	550
4867-15	0.19221	3.58219e-12	VEGF121	Vascular endothelial growth factor A, isoform 121	P15692	VEGFA	551
4775-34	-0.205288	3.6075e-12	Gelsolin	Gelsolin	P06396	GSN	552
15476-6	0.203397	3.64162e-12	REG3G	Regenerating islet-derived protein 3-gamma	Q6UW15	REG3G	553
7779-86	0.209647	3.65334e-12	CHSTB	Carbohydrate sulfotransferase 11	Q9NPF2	CHST11	554
6941-11	0.209048	3.67128e-12	SUMF1	Sulfatase-modifying factor 1	Q8NBK3	SUMF1	555
6281-51	0.181604	3.72102e-12	SIA4B	CMP-N-acetylneuraminate-beta-galactosamide-alpha-2,3-sialyltransferase 2	Q16842	ST3GAL2	556
3364-76	-0.239392	3.81093e-12	Cathepsin V	Cathepsin L2	O60911	CTSV	557
14227-21	0.194613	4.1242e-12	MYL6B	Myosin light chain 6B	P14649	MYL6B	558
15606-19	0.208531	4.14945e-12	Keratin 19	Keratin, type I cytoskeletal 19	P08727	KRT19	559
8993-151	0.192235	4.38271e-12	RIPK2	Receptor-interacting serine/threonine-protein kinase 2	O43353	RIPK2	560
10903-50	0.203162	4.41033e-12	STX8	Syntaxin-8	Q9UNK0	STX8	561
6923-1	0.198938	4.80797e-12	PLOD2	Procollagen-lysine,2-oxoglutarate 5-dioxygenase 2	O00469	PLOD2	562
12471-47	0.199281	5.25063e-12	STAU1	Double-stranded RNA-binding protein Staufen homolog 1	O95793	STAU1	563
12881-17	0.185507	5.26764e-12	RDH16	Retinol dehydrogenase 16	O75452	RDH16	564
6294-11	0.180481	5.2997e-12	BAGE2	B melanoma antigen 2	Q86Y30	BAGE2	565
7933-75	-0.249419	5.42304e-12	ADA22	Disintegrin and metalloproteinase domain-containing protein 22	Q9P0K1	ADAM22	566
3585-54	0.188241	5.42797e-12	BASI	Basigin	P35613	BSG	567
6247-9	0.201516	5.44828e-12	SIRB1	Signal-regulatory protein beta-1	O00241	SIRPB1	568
4194-26	0.183399	6.04991e-12	AN32B	Acidic leucine-rich nuclear phosphoprotein 32 family member B	Q92688	ANP32B	569
6442-6	-0.19011	6.09596e-12	BAGE3	B melanoma antigen 3	Q86Y29	BAGE3	570
12807-89	0.205111	6.30812e-12	RHG30	Rho GTPase-activating protein 30	Q7Z6I6	ARHGAP30	571
16536-3	0.176324	6.33011e-12	HMGA1	High mobility group protein HMG-I/HMG-Y	P17096	HMGA1	572
16057-6	0.236494	6.82182e-12	IGF-II receptor	Cation-independent mannose-6-phosphate receptor	P11717	IGF2R	573
16754-40	0.175379	6.94027e-12	CSKP	Peripheral plasma membrane protein CASK	O14936	CASK	574
17224-12	0.199124	7.08644e-12	MIME	Mimecan	P20774	OGN	575
6086-15	0.219081	7.12342e-12	CRDL2	Chordin-like protein 2	Q6WN34	CHRDL2	576
15470-11	0.209478	7.16233e-12	Hexosaminidase B	Beta-hexosaminidase subunit beta	P07686	HEXB	577
9449-150	0.229913	8.17104e-12	C4b-binding protein alpha chain	C4b-binding protein alpha chain	P04003	C4BPA	578
14689-3	0.216427	8.40319e-12	SEC13	Protein SEC13 homolog	P55735	SEC13	579
7223-60	0.208236	8.74033e-12	S100A13	Protein S100-A13	Q99584	S100A13	580
9638-2	0.172768	9.12232e-12	TIGIT	T-cell immunoreceptor with Ig and ITIM domains	Q495A1	TIGIT	581
6283-60	0.211073	9.94027e-12	MCEM1	Mast cell-expressed membrane protein 1	Q8IX19	MCEMP1	582
9793-145	-0.208864	1.05875e-11	IGDC4	Immunoglobulin superfamily DCC subclass member 4	Q8TDY8	IGDCC4	583
14226-120	0.197158	1.1539e-11	BHMT2	S-methylmethionine--homocysteine S-methyltransferase BHMT2	Q9H2M3	BHMT2	584
3040-59	0.184518	1.35033e-11	MIP-1a	C-C motif chemokine 3	P10147	CCL3	585
15480-2	0.204437	1.41697e-11	VNN2	Vascular non-inflammatory molecule 2	O95498	VNN2	586
15620-4	0.20609	1.46328e-11	NLGN1	Neuroligin-1	Q8N2Q7	NLGN1	587
12627-97	0.170448	1.57519e-11	ATG7	Ubiquitin-like modifier-activating enzyme ATG7	O95352	ATG7	588
3730-81	0.17539	1.59329e-11	TNR4	Tumor necrosis factor receptor superfamily member 4	P43489	TNFRSF4	589
16792-4	0.246204	1.63626e-11	Siglec-5	Sialic acid-binding Ig-like lectin 5	O15389	SIGLEC5	590
17836-17	0.202195	1.65929e-11	S100A16	Protein S100-A16	Q96FQ6	S100A16	591
18899-82	0.174352	1.67196e-11	HDGR3	Hepatoma-derived growth factor-related protein 3	Q9Y3E1	HDGFRP3	592
14341-8	0.194019	1.96402e-11	FA69C	Protein FAM69C	Q0P6D2	FAM69C	593
6520-87	0.225332	1.9952e-11	MGP	Matrix Gla protein	P08493	MGP	594
10974-20	0.179165	2.02346e-11	ISK7	Serine protease inhibitor Kazal-type 7	P58062	SPINK7	595
8660-5	0.220177	2.08546e-11	OLFL3	Olfactomedin-like protein 3	Q9NRN5	OLFML3	596
6621-10	0.190677	2.09427e-11	REL2	Prorelaxin H2	P04090	RLN2	597
19437-61	0.189935	2.12521e-11	L-VEGF165	Isoform L-VEGF165	P15692	VEGFA	598
18386-36	0.182363	2.38298e-11	GLRX1	Glutaredoxin-1	P35754	GLRX	599
6077-63	0.212639	2.40983e-11	CECR1	Adenosine deaminase CECR1	Q9NZK5	CECR1	600
8828-21	0.177952	2.4146e-11	ESRP1	Epithelial splicing regulatory protein 1	Q6NXG1	ESRP1	601
9531-24	0.208996	2.49002e-11	LST1	Leukocyte-specific transcript 1 protein	O00453	LST1	602
2731-29	0.176656	2.50497e-11	NADPH-P450 Oxidoreductase	NADPH--cytochrome P450 reductase	P16435	POR	603
11241-8	0.202133	2.80705e-11	ARLY	Argininosuccinate lyase	P04424	ASL	604
17455-42	0.193783	2.96226e-11	FOLR1	Folate receptor alpha	P15328	FOLR1	605
2890-59	0.202178	2.98475e-11	CCL28	C-C motif chemokine 28	Q9NRJ3	CCL28	606
9275-2	0.24878	3.0911e-11	Siglec-5	Sialic acid-binding Ig-like lectin 5			607
2974-61	-0.189303	3.0949e-11	contactin-1	Contactin-1	Q12860	CNTN1	608
12960-9	0.214428	3.15559e-11	HXK4	Glucokinase	P35557	GCK	609
10553-8	0.185232	3.32361e-11	TOIP2	Torsin-1A-interacting protein 2	Q8NFQ8	TOR1AIP2	610
13950-9	0.193395	3.34653e-11	C43BP	Collagen type IV alpha-3-binding protein	Q9Y5P4	COL4A3BP	611
16753-46	0.17751	3.49595e-11	CO6A2	Collagen alpha-2(VI) chain	P12110	COL6A2	612
5441-67	0.167044	3.52463e-11	Troponin I	Troponin I, cardiac muscle	P19429	TNNI3	613
8024-64	0.196825	3.68567e-11	TPST2	Protein-tyrosine sulfotransferase 2	O60704	TPST2	614
8086-49	0.186088	3.92867e-11	ITM2B	Integral membrane protein 2B	Q9Y287	ITM2B	615
12501-10	0.198414	4.1422e-11	TBCA	Tubulin-specific chaperone A	O75347	TBCA	616
7917-17	0.183688	4.18194e-11	CBPD	Carboxypeptidase D	O75976	CPD	617
10758-2	0.213204	4.23884e-11	KERA	Keratocan	O60938	KERA	618
9366-54	0.167248	4.31958e-11	IL-21 sR	Interleukin-21 receptor	Q9HBE5	IL21R	619
19233-75	0.197747	4.61598e-11	ATOX1	Copper transport protein ATOX1	O00244	ATOX1	620
5223-59	0.18016	4.96496e-11	GCKR	Glucokinase regulatory protein	Q14397	GCKR	621
8990-42	0.214411	5.46423e-11	AT1B3	Sodium/potassium-transporting ATPase subunit beta-3	P54709	ATP1B3	622
14747-9	0.174775	5.5382e-11	CRLF1	Cytokine receptor-like factor 1	O75462	CRLF1	623
15426-5	0.181441	5.63475e-11	NEUR1	Sialidase-1	Q99519	NEU1	624
6431-68	-0.190304	5.9072e-11	PCYOX	Prenylcysteine oxidase 1	Q9UHG3	PCYOX1	625
3181-50	0.201415	6.12362e-11	Cathepsin S	Cathepsin S	P25774	CTSS	626
10866-60	0.191113	6.28736e-11	P4R3A	Serine/threonine-protein phosphatase 4 regulatory subunit 3A	Q6IN85	SMEK1	627
15526-33	0.199331	6.34627e-11	GSHB	Glutathione synthetase	P48637	GSS	628
5954-62	0.18059	6.35169e-11	PTH	Parathyroid hormone	P01270	PTH	629
2633-52	0.183892	6.53181e-11	IL-13 Ra1	Interleukin-13 receptor subunit alpha-1	P78552	IL13RA1	630
18413-24	0.168	6.56522e-11	ARL4D	ADP-ribosylation factor-like protein 4D	P49703	ARL4D	631
3581-53	-0.186875	6.79665e-11	a2-HS-Glycoprotein	Alpha-2-HS-glycoprotein	P02765	AHSG	632
4129-72	0.231062	7.0123e-11	Factor B	Complement factor B	P00751	CFB	633
15468-14	0.21302	7.24462e-11	FHR1	Complement factor H-related protein 1	Q03591	CFHR1	634
12488-9	0.182555	8.23199e-11	MCTS1	Malignant T-cell-amplified sequence 1	Q9ULC4	MCTS1	635
2816-50	0.173152	8.41351e-11	BCAM	Basal Cell Adhesion Molecule	P50895	BCAM	636
5070-76	0.176319	8.76107e-11	DcR3	Tumor necrosis factor receptor superfamily member 6B	O95407	TNFRSF6B	637
6627-25	0.181621	9.23893e-11	LIPR1	Inactive pancreatic lipase-related protein 1	P54315	PNLIPRP1	638
12731-12	0.173441	9.48155e-11	PKHA7	Pleckstrin homology domain-containing family A member 7	Q6IQ23	PLEKHA7	639
6932-42	0.19832	9.77067e-11	ITA5	Integrin alpha-5	P08648	ITGA5	640
2665-26	0.18396	1.00144e-10	BCMA	Tumor necrosis factor receptor superfamily member 17	Q02223	TNFRSF17	641
6447-73	0.173701	1.00371e-10	PTX3	Pentraxin-related protein PTX3	P26022	PTX3	642
13624-17	0.157117	1.03984e-10	NADK	NAD kinase	O95544	NADK	643
8932-1	0.187392	1.04647e-10	ENTP6	Ectonucleoside triphosphate diphosphohydrolase 6	O75354	ENTPD6	644
6649-51	0.179869	1.0528e-10	NET1	Netrin-1	O95631	NTN1	645
9482-110	0.199893	1.05524e-10	NUDT9	ADP-ribose pyrophosphatase, mitochondrial	Q9BW91	NUDT9	646
9172-69	0.175471	1.06755e-10	MMP-8	Neutrophil collagenase	P22894	MMP8	647
7957-2	0.201236	1.13557e-10	SCG3	Secretogranin-3	Q8WXD2	SCG3	648
9986-14	0.239909	1.16275e-10	Neuropeptide W	Neuropeptide W	Q8N729	NPW	649
2771-35	0.224707	1.30111e-10	IGFBP-1	Insulin-like growth factor-binding protein 1	P08833	IGFBP1	650
19158-1	0.202283	1.31919e-10	PAF	PCNA-associated factor	Q15004	PAF	651
5468-67	0.167568	1.33958e-10	IL-17 RC	Interleukin-17 receptor C	Q8NAC3	IL17RC	652
2999-6	0.20974	1.37841e-10	LSAMP	Limbic system-associated membrane protein	Q13449	LSAMP	653
10557-6	0.187968	1.38999e-10	TEX29	Testis-expressed sequence 29 protein	Q8N6K0	TEX29	654
8974-172	0.186922	1.4187e-10	COFA1	Collagen alpha-1(XV) chain	P39059	COL15A1	655
12712-9	0.1713	1.59789e-10	HM20A	High mobility group protein 20A	Q9NP66	HMG20A	656
11347-9	0.182736	1.62856e-10	Transaldolase	Transaldolase	P37837	TALDO1	657
10365-132	0.174927	1.72794e-10	IL-23	Interleukin-23	P29460|Q9NPF7	IL12B|IL23A	658
2514-65	0.17267	1.74165e-10	Ephrin-B3	Ephrin-B3	Q15768	EFNB3	659
3000-66	0.190222	1.75948e-10	MBL	Mannose-binding protein C	P11226	MBL2	660
18814-21	0.16832	1.89884e-10	Activin AC	Inhibin beta A chain:Inhibin beta C chain heterodimer	P08476|P55103	INHBA|INHBC	661
7009-8	0.175439	2.05283e-10	CD72	B-cell differentiation antigen CD72	P21854	CD72	662
13686-2	0.169569	2.32215e-10	IL-5 Ra	Interleukin-5 receptor subunit alpha	Q01344	IL5RA	663
19575-4	0.191702	2.34816e-10	EPO-R	Erythropoietin receptor	P19235	EPOR	664
5114-65	0.173635	2.38165e-10	Prolactin Receptor	Prolactin receptor	P16471	PRLR	665
14260-112	0.171457	2.50131e-10	ARHG8	Neuroepithelial cell-transforming gene 1 protein	Q7Z628	NET1	666
3324-51	0.176597	2.68539e-10	LY9	T-lymphocyte surface antigen Ly-9	Q9HBG7	LY9	667
16307-22	0.189727	2.72222e-10	UNC5H4	Netrin receptor UNC5D	Q6UXZ4	UNC5D	668
15492-1	0.165215	2.77826e-10	CRIM1	Cysteine-rich motor neuron 1 protein	Q9NZV1	CRIM1	669
19492-5	0.162956	2.78468e-10	KAAG1	Kidney-associated antigen 1	Q9UBP8	KAAG1	670
14134-49	0.190545	2.94009e-10	AMGO2	Amphoterin-induced protein 2	Q86SJ2	AMIGO2	671
4908-6	0.18901	2.94859e-10	Endoglin	Endoglin	P17813	ENG	672
3066-12	0.202318	3.11436e-10	Galectin-3	Galectin-3	P17931	LGALS3	673
16305-10	0.178017	3.44272e-10	Cadherin-11	Cadherin-11	P55287	CDH11	674
5307-12	0.20147	3.50795e-10	Coagulation Factor IXab	Coagulation factor IXab	P00740	F9	675
10627-87	0.193349	3.85418e-10	APLP2	Amyloid-like protein 2	Q06481	APLP2	676
3607-71	0.221298	3.9403e-10	DKK3	Dickkopf-related protein 3	Q9UBP4	DKK3	677
3622-33	0.190959	3.99348e-10	LGMN	Legumain	Q99538	LGMN	678
19506-6	0.174192	4.189e-10	GLYAT	Glycine N-acyltransferase	Q6IB77	GLYAT	679
16907-3	0.180632	4.23791e-10	Nectin-like protein 3	Cell adhesion molecule 2	Q8N3J6	CADM2	680
3516-60	0.210362	4.38729e-10	SDF-1	Stromal cell-derived factor 1	P48061	CXCL12	681
14112-40	0.180055	4.39576e-10	RELT	Tumor necrosis factor receptor superfamily member 19L	Q969Z4	RELT	682
9913-4	0.176775	4.48051e-10	RRBP1	Ribosome-binding protein 1	Q9P2E9	RRBP1	683
17797-1	0.173196	4.53419e-10	CUL1	Cullin-1	Q13616	CUL1	684
11671-19	0.165325	4.61117e-10	BRPF1	Peregrin	P55201	BRPF1	685
14603-51	0.188296	4.85022e-10	KIAA0040	Uncharacterized protein KIAA0040	J3QR46	KIAA0040	686
19197-95	0.187326	4.9837e-10	THIL	Acetyl-CoA acetyltransferase, mitochondrial	P24752	ACAT1	687
5095-21	0.172747	5.08329e-10	KI2L4	Killer cell immunoglobulin-like receptor 2DL4	Q99706	KIR2DL4	688
5352-11	0.167253	5.19902e-10	HVEM	Tumor necrosis factor receptor superfamily member 14	Q92956	TNFRSF14	689
11263-57	0.200926	5.26193e-10	CASQ1	Calsequestrin-1	P31415	CASQ1	690
4925-54	0.162144	5.48198e-10	MMP-13	Collagenase 3	P45452	MMP13	691
2796-62	0.232429	5.57175e-10	Fibrinogen	Fibrinogen	P02671|P02675|P02679	FGA|FGB|FGG	692
4967-1	0.185212	5.96941e-10	C1QBP	Complement component 1 Q subcomponent-binding protein, mitochondrial	Q07021	C1QBP	693
2567-5	0.225604	5.99732e-10	Factor I	Complement factor I	P05156	CFI	694
6035-2	0.17035	6.13666e-10	SIAT1	Beta-galactoside alpha-2,6-sialyltransferase 1	P15907	ST6GAL1	695
4876-32	0.199099	6.2774e-10	Coagulation Factor IX	Coagulation factor IX	P00740	F9	696
19193-18	0.186482	6.80205e-10	PFD3	Prefoldin subunit 3	P61758	VBP1	697
11287-14	0.16318	7.01245e-10	Cytochrome b5	Cytochrome b5	P00167	CYB5A	698
5715-4	0.167129	7.20246e-10	ABHEA	Protein ABHD14A	Q9BUJ0	ABHD14A	699
12663-1	0.188174	7.21848e-10	THTR	Thiosulfate sulfurtransferase	Q16762	TST	700
15324-58	0.203493	7.22045e-10	Ferritin light chain	Ferritin light chain	P02792	FTL	701
7766-25	0.17955	7.48536e-10	ZP4	Zona pellucida sperm-binding protein 4	Q12836	ZP4	702
15574-37	0.163202	7.56132e-10	Cyclin A	Cyclin-A2	P20248	CCNA2	703
13436-54	0.155871	7.99488e-10	MAZ	Myc-associated zinc finger protein	P56270	MAZ	704
9256-78	0.174073	1.0201e-09	NPTX1	Neuronal pentraxin-1	Q15818	NPTX1	705
16773-29	0.161533	1.11298e-09	SCUB3	Signal peptide, CUB and EGF-like domain-containing protein 3	Q8IX30	SCUBE3	706
11556-19	0.190139	1.1186e-09	ARFG1	ADP-ribosylation factor GTPase-activating protein 1	Q8N6T3	ARFGAP1	707
2708-54	0.182708	1.13019e-09	TNFSF18	Tumor necrosis factor ligand superfamily member 18	Q9UNG2	TNFSF18	708
10737-96	0.157292	1.16586e-09	Serpin B1	Leukocyte elastase inhibitor	P30740	SERPINB1	709
12894-3	0.174267	1.2187e-09	PAXI1	PAX-interacting protein 1	Q6ZW49	PAXIP1	710
5465-32	0.194406	1.26072e-09	H6ST1	Heparan-sulfate 6-O-sulfotransferase 1	O60243	HS6ST1	711
19317-114	0.160119	1.33851e-09	Prostatic acid phosphatase	Prostatic acid phosphatase	P15309	ACPP	712
12895-28	0.168784	1.3652e-09	DGKB	Diacylglycerol kinase beta	Q9Y6T7	DGKB	713
11429-80	0.175614	1.39051e-09	hnRNP C1/C2	Heterogeneous nuclear ribonucleoproteins C1/C2	P07910	HNRNPC	714
2687-2	0.184583	1.3911e-09	MIA	Melanoma-derived growth regulatory protein	Q16674	MIA	715
17796-15	0.16159	1.39478e-09	IMPA1	Inositol monophosphatase 1	P29218	IMPA1	716
16551-14	0.180112	1.41293e-09	STA5B	Signal transducer and activator of transcription 5B	P51692	STAT5B	717
4915-64	-0.215395	1.42489e-09	Hemoglobin	Hemoglobin	P69905|P68871	HBA1|HBB	718
13377-3	0.161719	1.57449e-09	C56D1	Cytochrome b561 domain-containing protein 1	Q8N8Q1	CYB561D1	719
18876-77	0.170973	1.59513e-09	CHST4	Carbohydrate sulfotransferase 4	Q8NCG5	CHST4	720
12458-79	0.166285	1.60322e-09	CHP1	Calcineurin B homologous protein 1	Q99653	CHP1	721
7765-15	0.17552	1.60744e-09	ITM2A	Integral membrane protein 2A	O43736	ITM2A	722
5713-9	0.153878	1.63296e-09	IFN-lambda 3	Interferon lambda-3	Q8IZI9	IFNL3	723
3175-51	-0.170332	1.65125e-09	ATS13	A disintegrin and metalloproteinase with thrombospondin motifs 13	Q76LX8	ADAMTS13	724
13666-222	-0.18914	1.65666e-09	Carbonic Anhydrase X	Carbonic anhydrase-related protein 10	Q9NS85	CA10	725
5934-1	0.19926	1.68491e-09	Ferritin	Ferritin	P02794|P02792	FTH1|FTL	726
8874-53	0.163924	1.72036e-09	CLN5	Ceroid-lipofuscinosis neuronal protein 5	O75503	CLN5	727
2631-50	0.180766	1.76989e-09	IL-10 Rb	Interleukin-10 receptor subunit beta	Q08334	IL10RB	728
4163-5	0.16059	1.77735e-09	Histone H2A.z	Histone H2A.z	P0C0S5	H2AFZ	729
11416-23	0.186657	1.78525e-09	FBXL4	F-box/LRR-repeat protein 4	Q9UKA2	FBXL4	730
13453-2	0.177414	1.9125e-09	RM33	39S ribosomal protein L33, mitochondrial	O75394	MRPL33	731
4280-47	0.172234	1.93956e-09	PSA2	Proteasome subunit alpha type-2	P25787	PSMA2	732
2844-53	0.190892	2.11489e-09	sTie-1	Tyrosine-protein kinase receptor Tie-1, soluble	P35590	TIE1	733
7249-307	0.169985	2.31131e-09	B2L10	Bcl-2-like protein 10	Q9HD36	BCL2L10	734
17804-102	0.179593	2.31523e-09	PNPO	Pyridoxine-5'-phosphate oxidase	Q9NVS9	PNPO	735
15313-28	0.164287	2.40255e-09	MD2L1	Mitotic spindle assembly checkpoint protein MAD2A	Q13257	MAD2L1	736
5669-26	0.152956	2.47432e-09	SIRB2	Signal-regulatory protein beta-2	Q5JXA9	SIRPB2	737
3809-1	0.171511	2.64135e-09	FGFR-3	Fibroblast growth factor receptor 3	P22607	FGFR3	738
9383-24	0.172014	2.6675e-09	CH3L2	Chitinase-3-like protein 2	Q15782	CHI3L2	739
12854-3	0.155581	2.69393e-09	TEAD3	Transcriptional enhancer factor TEF-5	Q99594	TEAD3	740
6117-4	0.159077	2.83896e-09	NEC2	Neuroendocrine convertase 2	P16519	PCSK2	741
19281-86	0.170076	2.84635e-09	MAFG	Transcription factor MafG	O15525	MAFG	742
8953-47	0.165134	2.90124e-09	HDGF	Hepatoma-derived growth factor	P51858	HDGF	743
15475-4	0.183905	2.96761e-09	PLTP	Phospholipid transfer protein	P55058	PLTP	744
11192-168	0.189913	3.02862e-09	TINAL	Tubulointerstitial nephritis antigen-like	Q9GZM7	TINAGL1	745
10041-3	0.176669	3.06771e-09	HNF4A	Hepatocyte nuclear factor 4-alpha	P41235	HNF4A	746
4962-52	0.175173	3.08263e-09	ARMEL	Cerebral dopamine neurotrophic factor	Q49AH0	CDNF	747
3623-84	0.178511	3.08299e-09	LY86	Lymphocyte antigen 86	O95711	LY86	748
7778-104	0.167594	3.21149e-09	BINCA	Caspase recruitment domain-containing protein 19	Q96LW7	C9orf89	749
10832-24	-0.189064	3.33847e-09	B4GT6	Beta-1,4-galactosyltransferase 6	Q9UBX8	B4GALT6	750
6234-74	0.190223	3.37444e-09	VITRN	Vitrin	Q6UXI7	VIT	751
18878-15	0.149171	3.37902e-09	GREM1	Gremlin-1	O60565	GREM1	752
5609-92	0.151919	3.39384e-09	F19A5	Protein FAM19A5	Q7Z5A7	FAM19A5	753
14076-74	0.149902	3.48989e-09	Cystatin-S	Cystatin-S	P01036	CST4	754
13671-40	0.163465	3.52112e-09	Elastase	Neutrophil elastase	P08246	ELANE	755
12934-1	0.173944	3.60241e-09	HERC5	E3 ISG15--protein ligase HERC5	Q9UII4	HERC5	756
12620-3	0.171941	3.73342e-09	Septin-11	Septin-11	Q9NVA2	44450	757
18255-6	0.164074	3.78386e-09	NB5R1	NADH-cytochrome b5 reductase 1	Q9UHQ9	CYB5R1	758
19616-100	0.182333	3.85295e-09	EFHD1	EF-hand domain-containing protein D1	Q9BUP0	EFHD1	759
9819-110	0.164812	3.96074e-09	Mcl-1	Induced myeloid leukemia cell differentiation protein Mcl-1			760
6493-9	0.158951	4.15896e-09	CBPZ	Carboxypeptidase Z	Q66K79	CPZ	761
12473-48	0.167594	4.23975e-09	KCTD5	BTB/POZ domain-containing protein KCTD5	Q9NXV2	KCTD5	762
2827-23	0.182045	4.25753e-09	Fractalkine/CX3CL-1	Fractalkine	P78423	CX3CL1	763
8248-222	0.211714	4.29351e-09	SIG14	Sialic acid-binding Ig-like lectin 14	Q08ET2	SIGLEC14	764
15544-25	0.17182	4.36275e-09	kallikrein 14	Kallikrein-14	Q9P0G3	KLK14	765
6252-62	0.191013	4.61055e-09	Secretoglobin family 3A member 1	Secretoglobin family 3A member 1	Q96QR1	SCGB3A1	766
6448-36	0.164705	4.62791e-09	Sema E	Semaphorin-3C	Q99985	SEMA3C	767
5728-60	-0.165819	4.64844e-09	FCRL1	Fc receptor-like protein 1	Q96LA6	FCRL1	768
17750-8	0.178123	4.75751e-09	RIR2	Ribonucleoside-diphosphate reductase subunit M2	P31350	RRM2	769
17781-191	0.183792	5.03099e-09	MLP3A	Microtubule-associated proteins 1A/1B light chain 3A	Q9H492	MAP1LC3A	770
6315-58	0.167662	5.3228e-09	PLBL1	Phospholipase B-like 1	Q6P4A8	PLBD1	771
8870-38	0.168829	5.39211e-09	NPM1	Nucleophosmin	P06748	NPM1	772
3803-10	0.175601	5.59446e-09	CYTD	Cystatin-D	P28325	CST5	773
8014-359	0.18924	5.64248e-09	MANEA	Glycoprotein endo-alpha-1,2-mannosidase	Q5SRI9	MANEA	774
5618-50	0.165398	5.6906e-09	FAM3B	Protein FAM3B	P58499	FAM3B	775
6715-63	0.16753	5.71305e-09	PPBN	Alkaline phosphatase, placental-like	P10696	ALPPL2	776
5936-53	0.163646	6.01007e-09	TNF-a	Tumor necrosis factor	P01375	TNF	777
3421-54	0.166924	6.09197e-09	CD30 Ligand	Tumor necrosis factor ligand superfamily member 8	P32971	TNFSF8	778
10574-10	0.169444	6.38899e-09	b2-Microglobulin	Beta-2-microglobulin			779
7948-129	0.187262	6.72853e-09	GLTD2	Glycolipid transfer protein domain-containing protein 2	A6NH11	GLTPD2	780
3620-67	0.162802	6.75873e-09	IL22RA1	Interleukin-22 receptor subunit alpha-1	Q8N6P7	IL22RA1	781
6372-7	0.170938	6.87524e-09	YBOX2	Y-box-binding protein 2	Q9Y2T7	YBX2	782
7110-2	0.177158	7.3365e-09	DJB11	DnaJ homolog subfamily B member 11	Q9UBS4	DNAJB11	783
14705-1	0.15313	7.91834e-09	VEGF-D	Vascular endothelial growth factor D	O43915	FIGF	784
18205-123	0.157109	8.06082e-09	MAGE-6	Melanoma-associated antigen 6	P43360	MAGEA6	785
11543-84	0.166744	8.20195e-09	LIMA1	LIM domain and actin-binding protein 1	Q9UHB6	LIMA1	786
16916-19	0.168653	8.27915e-09	SLIK6	SLIT and NTRK-like protein 6	Q9H5Y7	SLITRK6	787
7841-84	0.18551	8.30825e-09	ESAM	Endothelial cell-selective adhesion molecule	Q96AP7	ESAM	788
8973-23	-0.17865	8.38347e-09	FCRL4	Fc receptor-like protein 4	Q96PJ5	FCRL4	789
6527-1	0.172837	8.93529e-09	TRIL	TLR4 interactor with leucine rich repeats	Q7L0X0	TRIL	790
17365-7	0.172751	9.04697e-09	KAT1	Kynurenine--oxoglutarate transaminase 1	Q16773	CCBL1	791
18220-141	0.16449	9.08487e-09	SRA1	Steroid receptor RNA activator 1	Q9HD15	SRA1	792
18943-4	0.167364	9.42692e-09	PTGR2	Prostaglandin reductase 2	Q8N8N7	PTGR2	793
12730-3	0.177175	9.78069e-09	KNTC2	Kinetochore protein NDC80 homolog	O14777	NDC80	794
10562-42	0.154883	9.90679e-09	NETO2	Neuropilin and tolloid-like protein 2	Q8NC67	NETO2	795
5599-88	0.166486	9.9986e-09	PCYXL	Prenylcysteine oxidase-like	Q8NBM8	PCYOX1L	796
12738-43	0.167054	1.04207e-08	NISCH	Nischarin	Q9Y2I1	NISCH	797
10438-19	0.170249	1.08085e-08	CSF2R	Granulocyte-macrophage colony-stimulating factor receptor subunit alpha	P15509	CSF2RA	798
8913-22	0.160134	1.11247e-08	SIG11	Sialic acid-binding Ig-like lectin 11	Q96RL6	SIGLEC11	799
3603-60	0.15997	1.12575e-08	CLC7A	C-type lectin domain family 7 member A	Q9BXN2	CLEC7A	800
13481-24	0.160166	1.13282e-08	TCEA2	Transcription elongation factor A protein 2	Q15560	TCEA2	801
5440-26	0.179201	1.1844e-08	Troponin I, skeletal, fast twitch	Troponin I, fast skeletal muscle	P48788	TNNI2	802
7245-2	0.159981	1.19567e-08	CELF2	CUGBP Elav-like family member 2	O95319	CELF2	803
4553-65	0.155124	1.21485e-08	HDGR2	Hepatoma-derived growth factor-related protein 2	Q7Z4V5	HDGFRP2	804
3054-3	0.208631	1.21728e-08	Haptoglobin, Mixed Type	Haptoglobin	P00738	HP	805
19367-34	0.169426	1.23929e-08	D3D2	Enoyl-CoA delta isomerase 1, mitochondrial	P42126	DCI	806
15612-5	0.16779	1.24085e-08	LIN7B	Protein lin-7 homolog B	Q9HAP6	LIN7B	807
10342-55	0.156729	1.24374e-08	PIAS4	E3 SUMO-protein ligase PIAS4	Q8N2W9	PIAS4	808
6538-90	0.155738	1.25154e-08	K2013	Uncharacterized protein KIAA2013	Q8IYS2	KIAA2013	809
3317-33	0.178353	1.2862e-08	HTRA2	Serine protease HTRA2, mitochondrial	O43464	HTRA2	810
18875-125	-0.172083	1.30568e-08	Chondrocalcin	Chondrocalcin	P02458	COL2A1	811
13655-34	0.147884	1.31621e-08	Nucleolin	Nucleolin	P19338	NCL	812
19183-164	0.174305	1.32381e-08	RL12	60S ribosomal protein L12	P30050	RPL12	813
8950-4	0.165268	1.33667e-08	CLCA2	Calcium-activated chloride channel regulator 2	Q9UQC9	CLCA2	814
11696-7	0.168006	1.36367e-08	RABP2	Cellular retinoic acid-binding protein 2	P29373	CRABP2	815
8776-10	0.169683	1.38472e-08	ERLN1	Erlin-1	O75477	ERLIN1	816
14662-6	0.174439	1.45591e-08	MZF1	Myeloid zinc finger 1	P28698	MZF1	817
12750-9	0.156153	1.46957e-08	LFA-1 beta-2	Integrin beta-2	P05107	ITGB2	818
17163-117	0.151795	1.4705e-08	Annexin III	Annexin A3	P12429	ANXA3	819
8040-9	0.158909	1.5003e-08	LEMD1	LEM domain-containing protein 1	Q68G75	LEMD1	820
12882-7	0.158136	1.53105e-08	PAR11	Poly [ADP-ribose] polymerase 11	Q9NR21	PARP11	821
18890-227	0.175111	1.54602e-08	Fibrinogen B	Fibrinogen beta chain	P02675	FGB	822
14047-78	-0.157283	1.63053e-08	BDNF	Brain-derived neurotrophic factor	P23560	BDNF	823
9994-217	0.1537	1.64798e-08	ATP4B	Potassium-transporting ATPase subunit beta	P51164	ATP4B	824
7975-97	0.149781	1.66458e-08	UNC5A	Netrin receptor UNC5A	Q6ZN44	UNC5A	825
8535-102	0.154201	1.7146e-08	Dermokine	Dermokine	Q6E0U4	DMKN	826
6897-38	0.151219	1.71861e-08	B3GA3	Galactosylgalactosylxylosylprotein 3-beta-glucuronosyltransferase 3	O94766	B3GAT3	827
12504-26	0.154315	1.80638e-08	LMOD1	Leiomodin-1	P29536	LMOD1	828
9971-5	0.165731	1.83897e-08	CSMD2	CUB and sushi domain-containing protein 2	Q7Z408	CSMD2	829
7922-5	0.154044	1.86132e-08	Adrenomedullin	Adrenomedullin	P35318	ADM	830
10085-25	0.16283	1.91169e-08	STAR	Steroidogenic acute regulatory protein, mitochondrial	P49675	STAR	831
2431-17	0.155072	1.93131e-08	Cathepsin G	Cathepsin G	P08311	CTSG	832
15457-14	0.147847	1.93557e-08	Aminopeptidase N	Aminopeptidase N	P15144	ANPEP	833
17367-5	0.165244	1.9812e-08	Stathmin	Stathmin	P16949	STMN1	834
8360-169	0.149086	2.04717e-08	NKp46	Natural cytotoxicity triggering receptor 1	O76036	NCR1	835
12463-7	0.16104	2.04873e-08	KLH13	Kelch-like protein 13	Q9P2N7	KLHL13	836
19563-3	0.175759	2.11438e-08	SEZ6L	Seizure 6-like protein	Q9BYH1	SEZ6L	837
16758-96	0.157233	2.16622e-08	HDGF	Hepatoma-derived growth factor	P51858	HDGF	838
12831-21	0.174936	2.29472e-08	TESC	Calcineurin B homologous protein 3	Q96BS2	TESC	839
4862-63	0.155935	2.30266e-08	BMP RII	Bone morphogenetic protein receptor type-2	Q13873	BMPR2	840
2590-69	0.18874	2.31014e-08	ROR1	Inactive tyrosine-protein kinase transmembrane receptor ROR1	Q01973	ROR1	841
13405-61	0.147371	2.53185e-08	ISK2	Serine protease inhibitor Kazal-type 2	P20155	SPINK2	842
9715-15	0.149668	2.56796e-08	IGSF3	Immunoglobulin superfamily member 3	O75054	IGSF3	843
17704-74	0.143629	2.66997e-08	HS105	Heat shock protein 105 kDa	Q92598	HSPH1	844
3445-53	0.154871	2.67414e-08	IL-15 Ra	Interleukin-15 receptor subunit alpha	Q13261	IL15RA	845
14151-4	0.163175	2.69985e-08	UCRP	Ubiquitin-like protein ISG15	P05161	ISG15	846
3835-11	0.153665	2.70931e-08	TLR2	Toll-like receptor 2	O60603	TLR2	847
17176-13	0.163652	2.7101e-08	PSIP1	PC4 and SFRS1-interacting protein	O75475	PSIP1	848
12692-56	0.148621	2.71632e-08	DOT1L	Histone-lysine N-methyltransferase, H3 lysine-79 specific	Q8TEK3	DOT1L	849
5242-37	-0.163281	2.73333e-08	MP2K4	Dual specificity mitogen-activated protein kinase kinase 4	P45985	MAP2K4	850
10011-65	0.16081	2.7423e-08	OCRL	Inositol polyphosphate 5-phosphatase OCRL-1	Q01968	OCRL	851
17777-31	0.156048	2.78138e-08	SDSL	Serine dehydratase-like	Q96GA7	SDSL	852
3331-8	0.171542	2.80545e-08	RGMB	RGM domain family member B	Q6NW40	RGMB	853
14157-21	0.153602	2.85968e-08	14-3-3E	14-3-3 protein epsilon	P62258	YWHAE	854
2878-66	0.16383	2.86313e-08	YES	Tyrosine-protein kinase Yes	P07947	YES1	855
17680-12	0.144609	3.02261e-08	EPHB1	Ephrin type-B receptor 1	P54762	EPHB1	856
12482-5	0.150083	3.04842e-08	BPTF	Nucleosome-remodeling factor subunit BPTF	Q12830	BPTF	857
10756-34	0.159866	3.14532e-08	UCN3	Urocortin-3	Q969E3	UCN3	858
6504-65	0.145559	3.22472e-08	Lysyl oxidase-like protein 2	Lysyl oxidase homolog 2	Q9Y4K0	LOXL2	859
9183-7	0.141643	3.24466e-08	IFN-a/b R1	Interferon alpha/beta receptor 1	P17181	IFNAR1	860
6223-5	0.144928	3.48597e-08	GUC2B	Guanylate cyclase activator 2B	Q16661	GUCA2B	861
2622-18	0.143376	3.56308e-08	HO-2	Heme oxygenase 2	P30519	HMOX2	862
6054-6	0.158371	3.57796e-08	NXPH3	Neurexophilin-3	O95157	NXPH3	863
6605-17	-0.157387	3.74733e-08	IGFALS	Insulin-like growth factor-binding protein complex acid labile subunit	P35858	IGFALS	864
12417-46	0.181934	3.89641e-08	TPRKB	EKC/KEOPS complex subunit TPRKB	Q9Y3C4	TPRKB	865
6213-10	0.165904	3.92833e-08	CGB2	Choriogonadotropin subunit beta variant 2	Q6NT52	CGB2	866
4159-130	0.189266	3.9335e-08	Factor H	Complement factor H	P08603	CFH	867
7989-5	0.150593	3.97094e-08	CA226	Uncharacterized protein C1orf226	A1L170	C1orf226	868
7813-6	0.165213	4.02473e-08	Alkaline phosphatase, placental	Alkaline phosphatase, placental type	P05187	ALPP	869
9244-27	0.169525	4.03907e-08	PPT1	Palmitoyl-protein thioesterase 1	P50897	PPT1	870
4342-10	0.16634	4.10309e-08	sICAM-1	Intercellular adhesion molecule 1	P05362	ICAM1	871
3796-79	0.152779	4.10775e-08	ANGL4	Angiopoietin-related protein 4	Q9BY76	ANGPTL4	872
6918-183	0.154731	4.33939e-08	CCKN	Cholecystokinin	P06307	CCK	873
18945-11	0.158679	4.47888e-08	RGS1	Regulator of G-protein signaling 1	Q08116	RGS1	874
3488-64	-0.167622	4.4791e-08	Catalase	Catalase	P04040	CAT	875
3070-1	0.143408	4.4821e-08	IL-2	Interleukin-2	P60568	IL2	876
13631-1	0.14023	4.53725e-08	RB binding protein 5	Retinoblastoma-binding protein 5	Q15291	RBBP5	877
4301-58	0.154699	4.89737e-08	Thymidine kinase	Thymidine kinase, cytosolic	P04183	TK1	878
11672-17	0.164928	4.98764e-08	KI16B	Kinesin-like protein KIF16B	Q96L93	KIF16B	879
17828-3	0.144716	5.0373e-08	S100A14	Protein S100-A14	Q9HCY8	S100A14	880
3057-55	0.169804	5.04612e-08	WISP-1	WNT1-inducible-signaling pathway protein 1	O95388	WISP1	881
9830-109	0.160418	5.0508e-08	VAV3	Guanine nucleotide exchange factor VAV3	Q9UKW4	VAV3	882
9875-107	0.151231	5.38515e-08	THOC1	THO complex subunit 1	Q96FV9	THOC1	883
5730-60	0.145924	5.38855e-08	BRAK	C-X-C motif chemokine 14	O95715	CXCL14	884
17722-5	0.164967	5.41906e-08	FKBP52 protein	Peptidyl-prolyl cis-trans isomerase FKBP4	Q02790	FKBP4	885
11266-8	0.155946	5.4254e-08	SELPL	P-selectin glycoprotein ligand 1	Q14242	SELPLG	886
6561-77	0.166724	5.63111e-08	Ig K chain V-I region HK102-like	Ig Kappa chain V-I region HK102- like		LOC652493	887
2515-14	0.168175	5.76279e-08	GFRa-2	GDNF family receptor alpha-2	O00451	GFRA2	888
19555-1	0.156607	5.78153e-08	SUMO2	Small ubiquitin-related modifier 2	P61956	SUMO2	889
12587-65	0.157645	5.80124e-08	ARL2	ADP-ribosylation factor-like protein 2	P36404	ARL2	890
9248-36	0.158909	5.92621e-08	CS010	Myeloid-derived growth factor	Q969H8	MYDGF	891
13397-88	0.167199	6.21362e-08	HBD-2	Beta-defensin 4A	O15263	DEFB4A	892
7203-125	0.146078	6.27977e-08	RFNG	Beta-1,3-N-acetylglucosaminyltransferase radical fringe	Q9Y644	RFNG	893
12540-25	0.166638	6.73089e-08	RHOG	Rho-related GTP-binding protein RhoG	P84095	RHOG	894
6453-70	0.166853	6.75571e-08	LIRB4	Leukocyte immunoglobulin-like receptor subfamily B member 4	Q8NHJ6	LILRB4	895
17200-50	0.15884	7.003e-08	KI2L1	Killer cell immunoglobulin-like receptor 2DL1	P43626	KIR2DL1	896
11955-1	0.156662	7.06613e-08	RHG01	Rho GTPase-activating protein 1	Q07960	ARHGAP1	897
11185-145	0.149684	7.10956e-08	GCH1	GTP cyclohydrolase 1	P30793	GCH1	898
4891-50	0.156654	7.17677e-08	Glucagon	Glucagon	P01275	GCG	899
14056-4	0.148857	7.507e-08	Glycoprotein hormones a-chain	Glycoprotein hormones alpha chain	P01215	CGA	900
15636-49	0.145689	7.57977e-08	SORC1	VPS10 domain-containing receptor SorCS1	Q8WY21	SORCS1	901
14121-24	0.1578	7.58081e-08	TRAIL R4	Tumor necrosis factor receptor superfamily member 10D	Q9UBN6	TNFRSF10D	902
4455-89	0.155378	7.73556e-08	MFGM	Lactadherin	Q08431	MFGE8	903
2645-54	0.143253	7.79634e-08	PKC-Z	Protein kinase C zeta type	Q05513	PRKCZ	904
12727-7	-0.159843	7.80636e-08	FPRP	Prostaglandin F2 receptor negative regulator	Q9P2B2	PTGFRN	905
12479-50	0.157846	7.9544e-08	KAP1	cAMP-dependent protein kinase type I-beta regulatory subunit	P31321	PRKAR1B	906
15509-2	0.15274	8.00163e-08	NAG	Alpha-N-acetylglucosaminidase	P54802	NAGLU	907
11352-42	0.143311	8.03608e-08	TITIN	Titin	Q8WZ42	TTN	908
15431-31	0.157655	8.12037e-08	OTCase	Ornithine carbamoyltransferase, mitochondrial	P00480	OTC	909
12510-3	0.147737	8.26525e-08	STAP1	Signal-transducing adaptor protein 1	Q9ULZ2	STAP1	910
12754-14	0.147807	8.26646e-08	CSDC2	Cold shock domain-containing protein C2	Q9Y534	CSDC2	911
11228-37	0.154947	8.57908e-08	RIC3	Protein RIC-3	Q7Z5B4	RIC3	912
7745-3	0.143661	8.59181e-08	ZCD1	CDGSH iron-sulfur domain-containing protein 1	Q9NZ45	CISD1	913
9886-28	0.154343	8.63801e-08	XRCC4	DNA repair protein XRCC4	Q13426	XRCC4	914
9251-28	0.156968	9.26776e-08	MA2B2	Epididymis-specific alpha-mannosidase	Q9Y2E5	MAN2B2	915
5722-78	0.170029	9.4301e-08	Prolylcarboxypeptidase	Lysosomal Pro-X carboxypeptidase	P42785	PRCP	916
8394-56	0.141709	9.52997e-08	RNase 2	Non-secretory ribonuclease	P10153	RNASE2	917
7192-37	0.144762	9.67477e-08	CRF2-12	Interferon lambda receptor 1	Q8IU57	IFNLR1	918
9543-131	0.143228	9.89365e-08	COG8	Conserved oligomeric Golgi complex subunit 8	Q96MW5	COG8	919
10366-11	0.139847	1.00287e-07	PDGFRA	Platelet-derived growth factor receptor alpha	P16234	PDGFRA	920
17153-46	0.150665	1.01509e-07	KI2L3	Killer cell immunoglobulin-like receptor 2DL3	P43628	KIR2DL3	921
19579-5	0.148216	1.04272e-07	HNP-1	Neutrophil defensin 1	P59665	DEFA1	922
6611-8	0.153606	1.05119e-07	KDEL1	KDEL motif-containing protein 1	Q6UW63	KDELC1	923
13066-42	0.154851	1.06692e-07	EDC4	Enhancer of mRNA-decapping protein 4	Q6P2E9	EDC4	924
16616-137	-0.193361	1.07495e-07	ENOB	Beta-enolase	P13929	ENO3	925
5602-62	0.141294	1.09297e-07	RNS10	Inactive ribonuclease-like protein 10	Q5GAN6	RNASE10	926
7849-3	0.144413	1.10459e-07	Glutaminyl cyclase	Glutaminyl-peptide cyclotransferase	Q16769	QPCT	927
9956-7	0.143895	1.12138e-07	ADA15	Disintegrin and metalloproteinase domain-containing protein 15	Q13444	ADAM15	928
9900-36	0.139171	1.13877e-07	NFH	Neurofilament heavy polypeptide	P12036	NEFH	929
13733-5	0.146581	1.14051e-07	IL-12 p40	Interleukin-12 subunit beta	P29460	IL12B	930
6617-12	0.158383	1.1693e-07	FCRL6	Fc receptor-like protein 6	Q6DN72	FCRL6	931
9950-229	0.15824	1.17872e-07	LAG-3	Lymphocyte activation gene 3 protein	P18627	LAG3	932
4479-14	0.171229	1.17972e-07	C1-Esterase Inhibitor	Plasma protease C1 inhibitor	P05155	SERPING1	933
12721-4	0.143333	1.18195e-07	TAXB1	Tax1-binding protein 1	Q86VP1	TAX1BP1	934
2695-25	0.158257	1.22011e-07	PECAM-1	Platelet endothelial cell adhesion molecule	P16284	PECAM1	935
3357-67	0.133304	1.22708e-07	CDK2/cyclin A	Cyclin-dependent kinase 2:Cyclin-A2 complex	P24941|P20248	CDK2|CCNA2	936
14254-27	0.172955	1.23446e-07	PTN4	Tyrosine-protein phosphatase non-receptor type 4	P29074	PTPN4	937
15570-99	-0.160087	1.26372e-07	Complement receptor type 2	Complement receptor type 2	P20023	CR2	938
13704-5	0.144145	1.29566e-07	HMCS2	Hydroxymethylglutaryl-CoA synthase, mitochondrial	P54868	HMGCS2	939
16922-53	0.140027	1.29591e-07	PLXB3	Plexin-B3	Q9ULL4	PLXNB3	940
8356-88	0.158195	1.33089e-07	NEU1	Oxytocin-neurophysin 1	P01178	OXT	941
14593-152	0.160092	1.33815e-07	F210A	Protein FAM210A	Q96ND0	FAM210A	942
2977-7	-0.163786	1.36034e-07	EDAR	Tumor necrosis factor receptor superfamily member EDAR	Q9UNE0	EDAR	943
8946-38	0.150834	1.363e-07	NR1H4	Bile acid receptor	Q96RI1	NR1H4	944
6557-50	0.154409	1.41896e-07	LRC15	Leucine-rich repeat-containing protein 15	Q8TF66	LRRC15	945
5430-66	0.164018	1.42292e-07	SHPS1	Tyrosine-protein phosphatase non-receptor type substrate 1	P78324	SIRPA	946
6969-14	0.147907	1.4548e-07	WFDC5	WAP four-disulfide core domain protein 5	Q8TCV5	WFDC5	947
11258-41	0.157918	1.46793e-07	MAdCAM-1	Mucosal addressin cell adhesion molecule 1	Q13477	MADCAM1	948
6521-35	0.162104	1.52827e-07	NPTX2	Neuronal pentraxin-2	P47972	NPTX2	949
15548-35	0.15538	1.55112e-07	SERA	D-3-phosphoglycerate dehydrogenase	O43175	PHGDH	950
7741-111	0.14119	1.60124e-07	RTF1	RNA polymerase-associated protein RTF1 homolog	Q92541	RTF1	951
8664-36	0.160194	1.63396e-07	PKDCC	Extracellular tyrosine-protein kinase PKDCC	Q504Y2	PKDCC	952
10048-7	0.155162	1.66338e-07	PEBB	Core-binding factor subunit beta	Q13951	CBFB	953
6647-55	0.147615	1.66809e-07	PolyUbiquitin K63	PolyUbiquitin K63-linked	P0CG48	UBC	954
12732-13	0.15357	1.67023e-07	MPP7	MAGUK p55 subfamily member 7	Q5T2T1	MPP7	955
7146-16	0.149599	1.67853e-07	PDIA4	Protein disulfide-isomerase A4	P13667	PDIA4	956
4143-74	0.144341	1.71788e-07	Lymphotactin	Lymphotactin	P47992	XCL1	957
16561-9	0.178571	1.73727e-07	Alpha-1B-glycoprotein	Alpha-1B-glycoprotein	P04217	A1BG	958
14063-17	0.143709	1.80169e-07	OSM	Oncostatin-M	P13725	OSM	959
7117-21	0.148574	1.86095e-07	SPI2	Serpin I2	O75830	SERPINI2	960
3009-3	0.166974	1.87478e-07	TGF-b R III	Transforming growth factor beta receptor type 3	Q03167	TGFBR3	961
19255-124	0.134823	1.87564e-07	NXT2	NTF2-related export protein 2	Q9NPJ8	NXT2	962
18870-1	0.14743	1.89371e-07	CD3E	T-cell surface glycoprotein CD3 epsilon chain	P07766	CD3E	963
17366-6	0.16567	1.90828e-07	DCNL1	DCN1-like protein 1	Q96GG9	DCUN1D1	964
6367-66	0.164991	1.90942e-07	fibromodulin	fibromodulin	Q06828	FMOD	965
11116-16	0.156528	2.0137e-07	CK087	Uncharacterized protein C11orf87	Q6NUJ2	C11orf87	966
5350-14	0.156551	2.01555e-07	GPC6	Glypican-6	Q9Y625	GPC6	967
9786-310	0.149951	2.05498e-07	IEX1	Radiation-inducible immediate-early gene IEX-1	P46695	IER3	968
8468-19	0.206077	2.06034e-07	PSA	Prostate-specific antigen	P07288	KLK3	969
2835-1	0.134891	2.08979e-07	Ku70	X-ray repair cross-complementing protein 6	P12956	XRCC6	970
8459-10	0.156756	2.10641e-07	BMP-6	Bone morphogenetic protein 6	P22004	BMP6	971
9993-11	0.143818	2.13797e-07	ZN264	Zinc finger protein 264	O43296	ZNF264	972
7064-2	0.146898	2.15597e-07	VAMP8	Vesicle-associated membrane protein 8	Q9BV40	VAMP8	973
11140-56	0.158756	2.15638e-07	CO1A1	Collagen alpha-1(I) chain	P02452	COL1A1	974
5112-73	0.143777	2.17405e-07	OX2G	OX-2 membrane glycoprotein	P41217	CD200	975
19215-7	0.140849	2.18285e-07	NDRG1	Protein NDRG1	Q92597	NDRG1	976
4831-4	-0.15077	2.20975e-07	sL-Selectin	L-Selectin	P14151	SELL	977
16558-2	-0.156547	2.21543e-07	MYOC	Myocilin	Q99972	MYOC	978
16850-5	0.147763	2.23331e-07	RGS5	Regulator of G-protein signaling 5	O15539	RGS5	979
15580-2	0.133775	2.29428e-07	EPHA7	Ephrin type-A receptor 7	Q15375	EPHA7	980
9837-60	0.142612	2.31279e-07	NAD(P)H dehydrogenase	NAD(P)H dehydrogenase [quinone] 1	P15559	NQO1	981
5110-84	0.139058	2.33643e-07	NRX1B	Neurexin-1-beta	P58400	NRXN1	982
11117-2	0.14529	2.42658e-07	SPT20	Spermatogenesis-associated protein 20	Q8TB22	SPATA20	983
15584-9	0.167912	2.45793e-07	FHR2	Complement factor H-related protein 2	P36980	CFHR2	984
11557-3	0.146778	2.5113e-07	SMUF1	E3 ubiquitin-protein ligase SMURF1	Q9HCE7	SMURF1	985
9848-22	0.133282	2.54219e-07	Cyclin H	Cyclin-H	P51946	CCNH	986
7757-5	0.137451	2.54449e-07	DQA2	HLA class II histocompatibility antigen, DQ alpha 2 chain	P01906	HLA-DQA2	987
4801-13	0.140363	2.55427e-07	PERL	Lactoperoxidase	P22079	LPO	988
6966-144	0.143554	2.57438e-07	STX1B	Syntaxin-1B	P61266	STX1B	989
13465-5	0.146573	2.57609e-07	CCP1	Calcipressin-1	P53805	RCAN1	990
14116-129	-0.163718	2.58177e-07	S100A4	Protein S100-A4	P26447	S100A4	991
6392-7	0.217551	2.59922e-07	WISP-2	WNT1-inducible-signaling pathway protein 2	O76076	WISP2	992
13665-35	0.15077	2.62568e-07	PP2A, subunit B	Serine/threonine-protein phosphatase 2A regulatory subunit B'' subunit alpha	Q06190	PPP2R3A	993
7050-5	0.156098	2.63508e-07	NEGR1	Neuronal growth regulator 1	Q7Z3B1	NEGR1	994
4127-75	0.181527	2.67142e-07	C6	Complement component C6	P13671	C6	995
15487-164	0.157885	2.74105e-07	carboxylesterase, liver	Liver carboxylesterase 1	P23141	CES1	996
2505-49	0.134654	2.74928e-07	GFRa-3	GDNF family receptor alpha-3	O60609	GFRA3	997
8369-102	0.137414	2.78097e-07	DAG1	Dystroglycan	Q14118	DAG1	998
6371-50	0.137764	2.82286e-07	ANGL7	Angiopoietin-related protein 7	O43827	ANGPTL7	999
7945-10	0.167406	2.86634e-07	Semaphorin-6A	Semaphorin-6A	Q9H2E6	SEMA6A	1000
5717-2	0.152365	2.91298e-07	CILP	Cartilage intermediate layer protein 1	O75339	CILP	1001
18864-7	0.138083	2.92394e-07	TRY3	Trypsin-3	P35030	PRSS3	1002
3640-14	0.14842	2.99151e-07	RAP	alpha-2-macroglobulin receptor-associated protein	P30533	LRPAP1	1003
2475-1	-0.149174	3.00194e-07	SCF sR	Mast/stem cell growth factor receptor Kit	P10721	KIT	1004
18290-6	0.138972	3.00703e-07	Annexin A8	Annexin A8	P13928	ANXA8	1005
12503-5	0.137055	3.12534e-07	SPR1	Ovarian cancer G-protein coupled receptor 1	Q15743	GPR68	1006
10754-113	0.154445	3.21842e-07	Prokineticin-2	Prokineticin-2	Q9HC23	PROK2	1007
2730-58	0.145518	3.31038e-07	MICA	MHC class I polypeptide-related sequence A	Q29983	MICA	1008
9092-33	0.140519	3.34535e-07	ANGL1	Angiopoietin-related protein 1	O95841	ANGPTL1	1009
4840-73	0.137608	3.38248e-07	G-CSF	Granulocyte colony-stimulating factor	P09919	CSF3	1010
5357-60	0.143222	3.40163e-07	NLGNX	Neuroligin-4, X-linked	Q8N0W4	NLGN4X	1011
6408-2	0.167422	3.4492e-07	INHBC	Inhibin beta C chain	P55103	INHBC	1012
14066-49	0.147625	3.47979e-07	MAGI2	Membrane-associated guanylate kinase, WW and PDZ domain-containing protein 2	Q86UL8	MAGI2	1013
2946-52	0.175195	3.49611e-07	Factor D	Complement factor D	P00746	CFD	1014
9005-16	0.15277	3.49789e-07	PLXA1	Plexin-A1	Q9UIW2	PLXNA1	1015
5649-83	0.135407	3.50682e-07	PSG4	Pregnancy-specific beta-1-glycoprotein 4	Q00888	PSG4	1016
16781-2	0.134478	3.52952e-07	ENASE	Cytosolic endo-beta-N-acetylglucosaminidase	Q8NFI3	ENGASE	1017
8556-5	0.135736	3.54749e-07	F134B	Protein FAM134B	Q9H6L5	FAM134B	1018
12856-14	0.140414	3.5647e-07	TM237	Transmembrane protein 237	Q96Q45	TMEM237	1019
15333-11	0.13843	3.57038e-07	SDF2	Stromal cell-derived factor 2	Q99470	SDF2	1020
17677-47	0.151197	3.6559e-07	BY55	CD160 antigen	O95971	CD160	1021
9767-22	0.136019	3.84471e-07	RIPP1	Protein ripply1	Q0D2K3	RIPPLY1	1022
5658-64	0.163014	3.85144e-07	coagulation factor XIII B	Coagulation factor XIII B chain	P05160	F13B	1023
6375-75	0.149343	3.86979e-07	XXLT1	Xyloside xylosyltransferase 1	Q8NBI6	XXYLT1	1024
11158-40	0.135164	3.93722e-07	BICR1	Bicaudal D-related protein 1	Q6ZP65	CCDC64	1025
4763-31	-0.140931	4.12697e-07	Afamin	Afamin	P43652	AFM	1026
15446-25	0.138026	4.2419e-07	SMDF	Neuregulin-1, sensory and motor neuron-derived factor isoform	Q02297	NRG1	1027
15385-116	0.14265	4.25156e-07	FABP2	Fatty acid-binding protein, intestinal	P12104	FABP2	1028
9012-1	0.140851	4.2627e-07	PRP6	Pre-mRNA-processing factor 6	O94906	PRPF6	1029
11645-9	0.138335	4.32419e-07	P4HA1	Prolyl 4-hydroxylase subunit alpha-1	P13674	P4HA1	1030
7810-20	0.158722	4.42327e-07	C1QTNF5	Complement C1q tumor necrosis factor-related protein 5	Q9BXJ0	C1QTNF5	1031
7888-58	0.147717	4.50893e-07	CCD56	Cytochrome c oxidase assembly factor 3 homolog, mitochondrial	Q9Y2R0	COA3	1032
18282-1	0.148522	4.61666e-07	GBG11	Guanine nucleotide-binding protein G(I)/G(S)/G(O) subunit gamma-11	P61952	GNG11	1033
9008-6	0.143388	4.63625e-07	TMG1	Transmembrane gamma-carboxyglutamic acid protein 1	O14668	PRRG1	1034
7186-111	0.122893	4.70755e-07	STX3	Syntaxin-3	Q13277	STX3	1035
6543-182	0.142167	4.72623e-07	PRRP	Prolactin-releasing peptide	P81277	PRLH	1036
18395-5	0.136818	4.79575e-07	ADPRH	[Protein ADP-ribosylarginine] hydrolase	P54922	ADPRH	1037
8042-88	-0.16081	4.80257e-07	ISK9	Serine protease inhibitor Kazal-type 9	Q5DT21	SPINK9	1038
10815-2	0.142901	4.95907e-07	HABP4	Intracellular hyaluronan-binding protein 4	Q5JVS0	HABP4	1039
2778-10	0.130393	5.00803e-07	IL-22	Interleukin-22	Q9GZX6	IL22	1040
8924-55	0.133931	5.00831e-07	CALY	Neuron-specific vesicular protein calcyon	Q9NYX4	CALY	1041
2579-17	0.149047	5.01129e-07	MMP-9	Matrix metalloproteinase-9	P14780	MMP9	1042
2783-18	0.158581	5.01976e-07	LD78-beta	C-C motif chemokine 3-like 1	P16619	CCL3L1	1043
4271-75	0.142413	5.04193e-07	PFD5	Prefoldin subunit 5	Q99471	PFDN5	1044
10672-75	0.145808	5.06525e-07	SP-B	Pulmonary surfactant-associated protein B	P07988	SFTPB	1045
17772-7	0.149853	5.09152e-07	UBD	Ubiquitin D	O15205	UBD	1046
4995-16	0.152991	5.27092e-07	HPG-	15-hydroxyprostaglandin dehydrogenase [NAD(+)]	P15428	HPGD	1047
16324-38	0.145249	5.33572e-07	TLR1	Toll-like receptor 1	Q15399	TLR1	1048
2704-74	0.145948	5.59708e-07	TACI	Tumor necrosis factor receptor superfamily member 13B	O14836	TNFRSF13B	1049
9901-28	0.133656	5.70404e-07	EGLN1	Egl nine homolog 1	Q9GZT9	EGLN1	1050
6441-62	0.139771	5.70651e-07	ATS6	A disintegrin and metalloproteinase with thrombospondin motifs 6	Q9UKP5	ADAMTS6	1051
9016-12	0.151918	5.78743e-07	NR1H2	Oxysterols receptor LXR-beta	P55055	NR1H2	1052
13605-16	0.144982	5.92681e-07	ANX10	Annexin A10	Q9UJ72	ANXA10	1053
14008-22	0.140138	6.18511e-07	DCP1A	mRNA-decapping enzyme 1A	Q9NPI6	DCP1A	1054
7267-2	0.13885	6.27075e-07	LCB2	Serine palmitoyltransferase 2	O15270	SPTLC2	1055
14025-18	0.132506	6.29216e-07	4-1BB	Tumor necrosis factor receptor superfamily member 9	Q07011	TNFRSF9	1056
8970-9	0.141923	6.43757e-07	RIPK2	Receptor-interacting serine/threonine-protein kinase 2	O43353	RIPK2	1057
8975-26	0.146627	6.43941e-07	RCD1	Cell differentiation protein RCD1 homolog	Q92600	RQCD1	1058
13940-19	0.130036	6.4496e-07	IP16	Gamma-interferon-inducible protein 16	Q16666	IFI16	1059
12455-48	0.136035	6.47414e-07	MYNN	Myoneurin	Q9NPC7	MYNN	1060
11205-10	0.134507	6.4827e-07	Integrin beta-7	Integrin beta-7	P26010	ITGB7	1061
13939-14	0.140176	6.51035e-07	UGPA1	UTP--glucose-1-phosphate uridylyltransferase	Q16851	UGP2	1062
12862-14	0.139469	6.54881e-07	CASL	Enhancer of filamentation 1	Q14511	NEDD9	1063
19196-73	0.136564	6.61222e-07	HOP	Homeodomain-only protein	Q9BPY8	HOPX	1064
14663-44	0.149981	6.70273e-07	RNF8	E3 ubiquitin-protein ligase RNF8	O76064	RNF8	1065
5261-13	0.13839	6.77186e-07	ABL2	Abelson tyrosine-protein kinase 2	P42684	ABL2	1066
3284-75	0.162819	6.77465e-07	BGN	Biglycan	P21810	BGN	1067
3310-62	0.140889	7.02996e-07	FCG2B	Low affinity immunoglobulin gamma Fc region receptor II-b	P31994	FCGR2B	1068
8337-65	0.152675	7.03834e-07	PTPRU	Receptor-type tyrosine-protein phosphatase U	Q92729	PTPRU	1069
13740-51	0.149486	7.2019e-07	sFRP-3	Secreted frizzled-related protein 3	Q92765	FRZB	1070
5734-13	0.12643	7.26622e-07	nectin-4	Nectin-4	Q96NY8	PVRL4	1071
9995-6	0.149	7.29378e-07	DUT	Deoxyuridine 5'-triphosphate nucleotidohydrolase, mitochondrial	P33316	DUT	1072
16887-29	0.131855	7.34014e-07	PTH2	Peptidyl-tRNA hydrolase 2, mitochondrial	Q9Y3E5	PTRH2	1073
7773-20	0.138736	7.3907e-07	KI2L2	Killer cell immunoglobulin-like receptor 2DL2	P43627	KIR2DL2	1074
17516-7	0.140427	7.65069e-07	Rab3A	Ras-related protein Rab-3A	P20336	RAB3A	1075
6547-83	0.134733	7.68646e-07	TM11D	Transmembrane protease serine 11D	O60235	TMPRSS11D	1076
18429-10	0.137188	7.85279e-07	Cadherin E	Cadherin-1	P12830	CDH1	1077
7247-1	0.136483	7.95227e-07	GORAB	RAB6-interacting golgin	Q5T7V8	GORAB	1078
10014-31	0.130033	8.23531e-07	SLUG	Zinc finger protein SNAI2	O43623	SNAI2	1079
18208-3	0.149205	8.34099e-07	CCNB2	G2/mitotic-specific cyclin-B2	O95067	CCNB2	1080
5262-57	0.140678	8.39164e-07	BCAR3	Breast cancer anti-estrogen resistance protein 3	O75815	BCAR3	1081
9121-28	0.138568	8.44049e-07	FUT2	Galactoside 2-alpha-L-fucosyltransferase 2	Q10981	FUT2	1082
15516-12	0.1517	8.98409e-07	SAA-4	Serum amyloid A-4 protein	P35542	SAA4	1083
6273-58	0.14318	9.06455e-07	P3H1	Prolyl 3-hydroxylase 1	Q32P28	LEPRE1	1084
8009-121	0.154201	9.06536e-07	SURF1	Surfeit locus protein 1	Q15526	SURF1	1085
14061-48	0.136746	9.18111e-07	sRANKL	Tumor necrosis factor ligand superfamily member 11	O14788	TNFSF11	1086
6413-79	0.130348	9.18301e-07	LIPK	Lipase member K	Q5VXJ0	LIPK	1087
5264-65	0.136424	9.29298e-07	calreticulin	Calreticulin	P27797	CALR	1088
9719-145	0.133672	9.51515e-07	MMP-16	Matrix metalloproteinase-16	P51512	MMP16	1089
12533-135	0.14374	9.68047e-07	CYH2	Cytohesin-2	Q99418	CYTH2	1090
5764-4	0.135587	9.76363e-07	GALT2	Polypeptide N-acetylgalactosaminyltransferase 2	Q10471	GALNT2	1091
14708-59	0.156101	9.82244e-07	CO8G	Complement component C8 gamma chain	P07360	C8G	1092
17820-170	0.154585	9.85622e-07	MLF1	Myeloid leukemia factor 1	P58340	MLF1	1093
9897-9	0.132988	9.86392e-07	MCM6	DNA replication licensing factor MCM6	Q14566	MCM6	1094
19273-3	0.156769	9.98378e-07	Glutathione reductase	Glutathione reductase, mitochondrial	P00390	GSR	1095
8853-2	0.134209	1.01494e-06	CLC4A	C-type lectin domain family 4 member A	Q9UMR7	CLEC4A	1096
6986-17	0.136041	1.0174e-06	HS3SB	Heparan sulfate glucosamine 3-O-sulfotransferase 3B1	Q9Y662	HS3ST3B1	1097
12497-29	0.150507	1.04374e-06	SDOS	Tudor-interacting repair regulator protein	Q9BRJ7	NUDT16L1	1098
3143-3	0.136453	1.05609e-06	sCD4	T-cell surface glycoprotein CD4	P01730	CD4	1099
3472-40	0.144695	1.05965e-06	Survivin	Baculoviral IAP repeat-containing protein 5	O15392	BIRC5	1100
13653-335	0.145103	1.06811e-06	MACD1	O-acetyl-ADP-ribose deacetylase MACROD1	Q9BQ69	MACROD1	1101
12352-70	0.132612	1.06835e-06	ARRD3	Arrestin domain-containing protein 3	Q96B67	ARRDC3	1102
19332-1	0.148231	1.0767e-06	MOBL3	MOB-like protein phocein	Q9Y3A3	MOBKL3	1103
6395-58	0.139777	1.08104e-06	GPHA2	Glycoprotein hormone alpha-2	Q96T91	GPHA2	1104
14153-8	0.130109	1.0817e-06	Ephrin-A3	Ephrin-A3	P52797	EFNA3	1105
3431-54	0.152002	1.10395e-06	EphA1	Ephrin type-A receptor 1	P21709	EPHA1	1106
6495-14	0.136414	1.11016e-06	Endothelin 1	Endothelin-1	P05305	EDN1	1107
11563-51	0.140158	1.12769e-06	SYTL4	Synaptotagmin-like protein 4	Q96C24	SYTL4	1108
2781-63	0.133448	1.14951e-06	LAG-1	C-C motif chemokine 4-like	Q8NHW4	CCL4L1	1109
6207-10	0.14729	1.16515e-06	prosaposin	Prosaposin	P07602	PSAP	1110
12760-34	0.132163	1.17577e-06	ZN774	Zinc finger protein 774	Q6NX45	ZNF774	1111
5089-11	0.130764	1.19524e-06	IL-7 Ra	Interleukin-7 receptor subunit alpha	P16871	IL7R	1112
17782-23	0.143501	1.20259e-06	THIK	3-ketoacyl-CoA thiolase, peroxisomal	P09110	ACAA1	1113
9060-27	0.135288	1.21372e-06	TUTLB	Protein turtle homolog B	Q9UPX0	IGSF9B	1114
7049-2	-0.146138	1.23639e-06	ADAM 23	Disintegrin and metalloproteinase domain-containing protein 23	O75077	ADAM23	1115
12716-3	0.140895	1.2584e-06	ZN175	Zinc finger protein 175	Q9Y473	ZNF175	1116
9032-30	0.137729	1.26206e-06	ROS1	Proto-oncogene tyrosine-protein kinase ROS	P08922	ROS1	1117
15668-19	0.147893	1.29163e-06	BMP-8	Bone morphogenetic protein 8B	P34820	BMP8B	1118
16749-79	0.142208	1.29573e-06	BMP-3b	Growth/differentiation factor 10	P55107	GDF10	1119
4150-75	0.136732	1.29828e-06	Plasmin	Plasmin	P00747	PLG	1120
17702-53	0.134863	1.31894e-06	UGT 1A1	UDP-glucuronosyltransferase 1-1	P22309	UGT1A1	1121
7069-9	0.136246	1.32902e-06	TSNA1	t-SNARE domain-containing protein 1	Q96NA8	TSNARE1	1122
7648-9	-0.159949	1.33865e-06	MYPC1	Myosin-binding protein C, slow-type	Q00872	MYBPC1	1123
11590-5	0.124172	1.34378e-06	RBM23	Probable RNA-binding protein 23	Q86U06	RBM23	1124
19561-216	0.156322	1.36865e-06	PLXD1	Plexin-D1	Q9Y4D7	PLXND1	1125
7850-1	0.146362	1.40965e-06	COX42	Cytochrome c oxidase subunit 4 isoform 2, mitochondrial	Q96KJ9	COX4I2	1126
11551-16	0.131766	1.42316e-06	HM20B	SWI/SNF-related matrix-associated actin-dependent regulator of chromatin subfamily E member 1-related	Q9P0W2	HMG20B	1127
5659-11	0.132105	1.43153e-06	TRH	Pro-Thyrotropin-releasing hormone	P20396	TRH	1128
6624-94	0.135788	1.43444e-06	WNT11	Protein Wnt-11	O96014	WNT11	1129
13073-14	0.140758	1.43655e-06	AN32A	Acidic leucine-rich nuclear phosphoprotein 32 family member A	P39687	ANP32A	1130
12437-18	0.12855	1.43697e-06	ULK3	Serine/threonine-protein kinase ULK3	Q6PHR2	ULK3	1131
4568-17	0.140442	1.44137e-06	SLIK5	SLIT and NTRK-like protein 5	O94991	SLITRK5	1132
9126-171	0.131793	1.44879e-06	NT5D3	5'-nucleotidase domain-containing protein 3	Q86UY8	NT5DC3	1133
18927-14	0.143622	1.45566e-06	RET1G	Retinoic acid early transcript 1G protein	Q6H3X3	RAET1G	1134
12415-122	0.142416	1.51947e-06	EDF1	Endothelial differentiation-related factor 1	O60869	EDF1	1135
10990-21	0.142309	1.52693e-06	LRRK2	Leucine-rich repeat serine/threonine-protein kinase 2	Q5S007	LRRK2	1136
9283-8	0.123864	1.53581e-06	CD44	CD44 antigen	P16070	CD44	1137
15692-300	0.132047	1.54631e-06	NODAL	Nodal homolog	Q96S42	NODAL	1138
13926-1	0.142862	1.55509e-06	RMI1	RecQ-mediated genome instability protein 1	Q9H9A7	RMI1	1139
16748-1	0.138968	1.55945e-06	BMP-3	Bone morphogenetic protein 3	P12645	BMP3	1140
15522-2	-0.143407	1.56182e-06	GAPR1	Golgi-associated plant pathogenesis-related protein 1	Q9H4G4	GLIPR2	1141
19617-5	0.146167	1.58225e-06	LTB4DH	Prostaglandin reductase 1	Q14914	PTGR1	1142
18210-12	0.136645	1.61033e-06	SPIN1	Spindlin-1	Q9Y657	SPIN1	1143
10506-53	0.143997	1.62241e-06	PGRC2	Membrane-associated progesterone receptor component 2	O15173	PGRMC2	1144
14334-3	0.130956	1.62578e-06	RECO	Recoverin	P35243	RCVRN	1145
17743-14	0.138946	1.67734e-06	UBE2A	Ubiquitin-conjugating enzyme E2 A	P49459	UBE2A	1146
11567-23	0.130346	1.73883e-06	ZNF10	Zinc finger protein 10	P21506	ZNF10	1147
4540-11	0.140737	1.7498e-06	CBX5	Chromobox protein homolog 5	P45973	CBX5	1148
11459-81	0.140266	1.76005e-06	ELL	RNA polymerase II elongation factor ELL	P55199	ELL	1149
13672-3	0.143109	1.77978e-06	HSP76	Heat shock 70 kDa protein 6	P17066	HSPA6	1150
15497-9	0.128668	1.78249e-06	HS3S1	Heparan sulfate glucosamine 3-O-sulfotransferase 1	O14792	HS3ST1	1151
12338-27	0.148399	1.79291e-06	EGFLA	Pikachurin	Q63HQ2	EGFLAM	1152
4284-18	0.121602	1.80014e-06	RBM39	RNA-binding protein 39	Q14498	RBM39	1153
8635-283	0.147707	1.80543e-06	ZPBP1	Zona pellucida-binding protein 1	Q9BS86	ZPBP	1154
5082-51	0.125211	1.8097e-06	IL-1 sR9	X-linked interleukin-1 receptor accessory protein-like 2	Q9NP60	IL1RAPL2	1155
16309-30	0.134439	1.81916e-06	Soggy-1	Dickkopf-like protein 1	Q9UK85	DKKL1	1156
7968-15	0.133854	1.84178e-06	CRTAM	Cytotoxic and regulatory T-cell molecule	O95727	CRTAM	1157
18182-24	0.144141	1.86247e-06	PCKGC	Phosphoenolpyruvate carboxykinase, cytosolic [GTP]	P35558	PCK1	1158
2760-2	0.140312	1.8723e-06	DRR1	Protein FAM107A	O95990	FAM107A	1159
19264-6	0.125842	1.87596e-06	RFA2	Replication protein A 32 kDa subunit	P15927	RPA2	1160
9237-54	0.130623	1.91412e-06	Lysosomal acid phosphatase	Lysosomal acid phosphatase	P11117	ACP2	1161
5825-49	0.127222	1.9146e-06	IFN-g R1	Interferon gamma receptor 1	P15260	IFNGR1	1162
9357-4	0.138505	1.9262e-06	CREG1	Protein CREG1	O75629	CREG1	1163
8700-325	0.141562	1.9266e-06	GLT11	Polypeptide N-acetylgalactosaminyltransferase 11	Q8NCW6	GALNT11	1164
12345-4	0.138423	1.93253e-06	APC10	Anaphase-promoting complex subunit 10	Q9UM13	ANAPC10	1165
4923-79	0.142843	1.93514e-06	MIS	Muellerian-inhibiting factor	P03971	AMH	1166
12546-1	0.141323	1.93973e-06	SMTN	Smoothelin	P53814	SMTN	1167
5801-72	0.128935	1.94866e-06	b-NGF	beta-nerve growth factor	P01138	NGF	1168
17768-50	0.129985	1.95762e-06	HAOX1	Hydroxyacid oxidase 1	Q9UJM8	HAO1	1169
10344-334	0.145324	1.96193e-06	IL-10 Ra	Interleukin-10 receptor subunit alpha	Q13651	IL10RA	1170
4987-17	0.129453	1.98459e-06	FCAR	Immunoglobulin alpha Fc receptor	P24071	FCAR	1171
5301-7	0.15487	1.98806e-06	Eotaxin	Eotaxin	P51671	CCL11	1172
8098-37	0.131797	1.99294e-06	THAS	Thromboxane-A synthase	P24557	TBXAS1	1173
10024-44	0.12772	2.00788e-06	HOGA1	4-hydroxy-2-oxoglutarate aldolase, mitochondrial	Q86XE5	HOGA1	1174
18842-24	0.138447	2.03031e-06	UB2D2	Ubiquitin-conjugating enzyme E2 D2	P62837	UBE2D2	1175
4990-87	0.133811	2.06742e-06	GP1BA	Platelet glycoprotein Ib alpha chain	P07359	GP1BA	1176
7196-21	0.140905	2.06957e-06	IFN-w	Interferon omega-1	P05000	IFNW1	1177
5656-53	0.127974	2.08308e-06	PP11	Poly(U)-specific endoribonuclease	P21128	ENDOU	1178
12715-30	0.141139	2.09487e-06	DCP1B	mRNA-decapping enzyme 1B	Q8IZD4	DCP1B	1179
8389-8	0.145127	2.11594e-06	CN16B	Leucine-rich repeat-containing protein 74A	Q0VAA2	LRRC74A	1180
12713-365	0.138159	2.11828e-06	RGS19	Regulator of G-protein signaling 19	P49795	RGS19	1181
6593-5	0.13291	2.13723e-06	GALT3	Polypeptide N-acetylgalactosaminyltransferase 3	Q14435	GALNT3	1182
6290-3	0.130973	2.15088e-06	UTS2B	Urotensin-2B	Q765I0	UTS2B	1183
7046-6	0.145681	2.15312e-06	CT173	Uncharacterized protein C20orf173	Q96LM9	C20orf173	1184
12800-5	-0.146198	2.1706e-06	TPPP2	Tubulin polymerization-promoting protein family member 2	P59282	TPPP2	1185
6528-95	0.131512	2.1902e-06	EXTL2	Exostosin-like 2	Q9UBQ6	EXTL2	1186
19227-18	0.132556	2.2052e-06	BATF	Basic leucine zipper transcriptional factor ATF-like	Q16520	BATF	1187
2632-5	0.129252	2.24258e-06	IL-12 Rb1	Interleukin-12 receptor subunit beta-1	P42701	IL12RB1	1188
18268-5	0.131391	2.25769e-06	GAG2A	G antigen 2A	Q6NT46	GAGE2A	1189
4158-54	0.131771	2.3918e-06	uPA	Urokinase-type plasminogen activator	P00749	PLAU	1190
5035-7	0.120699	2.41771e-06	TS	Thymidylate synthase	P04818	TYMS	1191
12400-25	0.132409	2.4299e-06	UBE2T	Ubiquitin-conjugating enzyme E2 T	Q9NPD8	UBE2T	1192
6531-29	0.129271	2.43274e-06	F162A	Protein FAM162A	Q96A26	FAM162A	1193
5102-55	0.12606	2.44413e-06	MICB	MHC class I polypeptide-related sequence B	Q29980	MICB	1194
11657-86	0.120123	2.4528e-06	SOCS7	Suppressor of cytokine signaling 7	O14512	SOCS7	1195
16807-35	0.141152	2.45765e-06	TNNT3	Troponin T, fast skeletal muscle	P45378	TNNT3	1196
10428-1	0.135996	2.46053e-06	KI2S2	Killer cell immunoglobulin-like receptor 2DS2	P43631	KIR2DS2	1197
6991-24	0.135099	2.48351e-06	FUT9	Alpha-(1,3)-fucosyltransferase 9	Q9Y231	FUT9	1198
11320-29	0.137686	2.49602e-06	CHFR	E3 ubiquitin-protein ligase CHFR	Q96EP1	CHFR	1199
5476-66	0.129664	2.50666e-06	PKC-G	Protein kinase C gamma type	P05129	PRKCG	1200
7740-33	0.130359	2.51295e-06	FATE1	Fetal and adult testis-expressed transcript protein	Q969F0	FATE1	1201
18202-22	0.132661	2.55997e-06	CD37	Leukocyte antigen CD37	P11049	CD37	1202
14006-36	0.128024	2.57581e-06	GNMT	Glycine N-methyltransferase	Q14749	GNMT	1203
2474-54	0.160118	2.59091e-06	SAP	Serum amyloid P-component	P02743	APCS	1204
18907-97	0.14688	2.6213e-06	KI3L1	Killer cell immunoglobulin-like receptor 3DL1	P43629	KIR3DL1	1205
17150-8	0.146446	2.63636e-06	HSP 10	10 kDa heat shock protein, mitochondrial	P61604	HSPE1	1206
5765-53	0.134204	2.67469e-06	DB121	Beta-defensin 121	Q5J5C9	DEFB121	1207
13479-8	0.138236	2.71092e-06	F1712	Protein FAM171A2	A8MVW0	FAM171A2	1208
13539-131	0.136823	2.71806e-06	KCNN1	Small conductance calcium-activated potassium channel protein 1	Q92952	KCNN1	1209
12484-67	0.14355	2.71864e-06	PIPNB	Phosphatidylinositol transfer protein beta isoform	P48739	PITPNB	1210
17475-18	0.129817	2.74723e-06	TOPK	Lymphokine-activated killer T-cell-originated protein kinase	Q96KB5	PBK	1211
12970-35	0.125943	2.75545e-06	STAU2	Double-stranded RNA-binding protein Staufen homolog 2	Q9NUL3	STAU2	1212
11601-26	0.126263	2.7975e-06	DHX8	ATP-dependent RNA helicase DHX8	Q14562	DHX8	1213
11570-94	0.131037	2.80739e-06	BAP29	B-cell receptor-associated protein 29	Q9UHQ4	BCAP29	1214
4712-28	0.142835	2.85336e-06	Apo D	Apolipoprotein D	P05090	APOD	1215
12658-72	0.140557	2.86431e-06	PANK3	Pantothenate kinase 3	Q9H999	PANK3	1216
5069-9	0.146797	2.86811e-06	DAF	Complement decay-accelerating factor	P08174	CD55	1217
8922-4	0.139753	2.89094e-06	TMCC3	Transmembrane and coiled-coil domains protein 3	Q9ULS5	TMCC3	1218
5036-50	0.136707	2.90375e-06	TSG-6	Tumor necrosis factor-inducible gene 6 protein	P98066	TNFAIP6	1219
7934-11	0.129342	2.904e-06	NDRG4	Protein NDRG4	Q9ULP0	NDRG4	1220
11617-1	0.135467	2.96869e-06	LFA-1 alpha-L chain	Integrin alpha-L	P20701	ITGAL	1221
15693-9	0.134706	2.98506e-06	PgR	Progesterone receptor	P06401	PGR	1222
10078-5	0.130938	2.99862e-06	BAG3	BAG family molecular chaperone regulator 3	O95817	BAG3	1223
5534-49	0.125859	3.0079e-06	TRAIL R2	Tumor necrosis factor receptor superfamily member 10B	O14763	TNFRSF10B	1224
5803-24	0.137076	3.03935e-06	C3d	Complement C3d fragment	P01024	C3	1225
15432-1	0.125972	3.09775e-06	Otoraplin	Otoraplin	Q9NRC9	OTOR	1226
12875-28	0.126622	3.1106e-06	UBTD2	Ubiquitin domain-containing protein 2	Q8WUN7	UBTD2	1227
11708-2	0.127928	3.16135e-06	LCN1	Lipocalin-1	P31025	LCN1	1228
5032-64	0.125554	3.16531e-06	SSRP1	FACT complex subunit SSRP1	Q08945	SSRP1	1229
15582-25	0.127394	3.19923e-06	FCN1	Ficolin-1	O00602	FCN1	1230
17775-8	0.127713	3.2606e-06	TAGL3	Transgelin-3	Q9UI15	TAGLN3	1231
7905-30	0.173128	3.37504e-06	HPT	Haptoglobin	P00738	HP	1232
2997-8	0.141467	3.37778e-06	JAM-B	Junctional adhesion molecule B	P57087	JAM2	1233
7864-3	0.13211	3.42931e-06	SIGL8	Sialic acid-binding Ig-like lectin 8	Q9NYZ4	SIGLEC8	1234
19120-33	0.122585	3.44474e-06	OXDA	D-amino-acid oxidase	P14920	DAO	1235
19448-104	0.123838	3.47962e-06	UPP1	Uridine phosphorylase 1	Q16831	UPP1	1236
17729-20	0.136729	3.49179e-06	UBE2S	Ubiquitin-conjugating enzyme E2 S	Q16763	UBE2S	1237
12772-8	0.121811	3.5331e-06	NUP98	Nuclear pore complex protein Nup98-Nup96	P52948	NUP98	1238
17453-34	0.142926	3.58426e-06	Ceruloplasmin	Ceruloplasmin	P00450	CP	1239
6457-50	0.138479	3.60336e-06	PCDG1	Protocadherin gamma-A1	Q9Y5H4	PCDHGA1	1240
9941-70	0.135635	3.70975e-06	PCDB1	Protocadherin beta-1	Q9Y5F3	PCDHB1	1241
12389-4	0.13678	3.71643e-06	ORC6	Origin recognition complex subunit 6	Q9Y5N6	ORC6L	1242
8840-61	0.161369	3.72939e-06	C1s	Complement C1s subcomponent	P09871	C1S	1243
8929-7	0.13354	3.80663e-06	BDP1	Transcription factor TFIIIB component B'' homolog	A6H8Y1	BDP1	1244
4905-63	0.136463	3.81999e-06	Coactosin-like protein	Coactosin-like protein	Q14019	COTL1	1245
4541-49	-0.145655	3.86818e-06	CDON	Cell adhesion molecule-related/down-regulated by oncogenes	Q4KMG0	CDON	1246
19195-85	0.131628	3.88985e-06	RS5	40S ribosomal protein S5	P46782	RPS5	1247
7070-25	0.121491	3.95298e-06	KELL	Kell blood group glycoprotein	P23276	KEL	1248
12700-9	0.123737	3.97625e-06	ACLY	ATP-citrate synthase	P53396	ACLY	1249
5231-79	0.148173	3.98673e-06	PCSK9	Proprotein convertase subtilisin/kexin type 9	Q8NBP7	PCSK9	1250
12392-30	0.13931	4.00876e-06	ARL1	ADP-ribosylation factor-like protein 1	P40616	ARL1	1251
6992-67	0.137217	4.099e-06	HBD	Hemoglobin subunit delta	P02042	HBD	1252
11089-7	0.138042	4.1028e-06	IgA	Immunoglobulin A	P01876|P01877	IGHA1|IGHA2	1253
7082-2	0.132208	4.15568e-06	B3GN6	UDP-GlcNAc:betaGal beta-1,3-N-acetylglucosaminyltransferase 6	Q6ZMB0	B3GNT6	1254
4917-62	-0.158372	4.2593e-06	Integrin aVb5	Integrin alpha-V: beta-5 complex	P06756|P18084	ITGAV|ITGB5	1255
8447-11	0.129706	4.42073e-06	ghrelin	Appetite-regulating hormone	Q9UBU3	GHRL	1256
8252-2	-0.137504	4.45807e-06	NOTUM	Palmitoleoyl-protein carboxylesterase NOTUM	Q6P988	NOTUM	1257
16814-13	0.124332	4.46678e-06	SLIM 1	Four and a half LIM domains protein 1	Q13642	FHL1	1258
12619-14	0.1262	4.53349e-06	Protein phophatase 2Ca	Protein phosphatase 1A	P35813	PPM1A	1259
14070-56	0.13289	4.61278e-06	ITSN1	Intersectin-1	Q15811	ITSN1	1260
5486-73	0.13166	4.6897e-06	sICAM-2	Intercellular adhesion molecule 2	P13598	ICAM2	1261
12726-3	0.127002	4.71393e-06	RFXAP	Regulatory factor X-associated protein	O00287	RFXAP	1262
6399-52	0.121515	4.73178e-06	D107A	Beta-defensin 107	Q8IZN7	DEFB107A	1263
18324-61	0.119157	4.74498e-06	SUOX	Sulfite oxidase, mitochondrial	P51687	SUOX	1264
12014-19	0.124074	4.76295e-06	PTPS	6-pyruvoyl tetrahydrobiopterin synthase	Q03393	PTS	1265
5638-23	0.13752	4.86678e-06	GT251	Procollagen galactosyltransferase 1	Q8NBJ5	COLGALT1	1266
4559-64	0.136556	4.87788e-06	KYNU	Kynureninase	Q16719	KYNU	1267
17725-37	0.135868	4.93892e-06	USH1C	Harmonin	Q9Y6N9	USH1C	1268
6439-59	0.144141	4.95757e-06	CN093	Uncharacterized protein C14orf93	Q9H972	C14orf93	1269
18414-26	0.124646	4.99762e-06	ARL5A	ADP-ribosylation factor-like protein 5A	Q9Y689	ARL5A	1270
5988-49	0.132275	5.02399e-06	LIGHT	Tumor necrosis factor ligand superfamily member 14	O43557	TNFSF14	1271
15523-9	-0.134034	5.0352e-06	HEM2	Delta-aminolevulinic acid dehydratase	P13716	ALAD	1272
5636-10	0.142134	5.04178e-06	MFAP4	Microfibril-associated glycoprotein 4	P55083	MFAP4	1273
12514-16	0.1345	5.04931e-06	METTL1	tRNA (guanine-N(7)-)-methyltransferase	Q9UBP6	METTL1	1274
5339-49	0.131822	5.05844e-06	calgranulin B	Protein S100-A9	P06702	S100A9	1275
3122-6	0.128334	5.06736e-06	SMAC	Diablo homolog, mitochondrial	Q9NR28	DIABLO	1276
18304-19	0.123577	5.10845e-06	BCCIP	BRCA2 and CDKN1A-interacting protein	Q9P287	BCCIP	1277
17761-2	0.133624	5.10994e-06	NUDT5	ADP-sugar pyrophosphatase	Q9UKK9	NUDT5	1278
15583-18	0.120002	5.19618e-06	FCRLB	Fc receptor-like B	Q6BAA4	FCRLB	1279
19170-25	0.128921	5.20569e-06	DPOE3	DNA polymerase epsilon subunit 3	Q9NRF9	POLE3	1280
7076-17	0.126197	5.2589e-06	ECEL1	Endothelin-converting enzyme-like 1	O95672	ECEL1	1281
12528-40	0.130912	5.30142e-06	WRIP1	ATPase WRNIP1	Q96S55	WRNIP1	1282
11286-78	0.131654	5.38073e-06	SELS	Selenoprotein S	Q9BQE4	VIMP	1283
18302-204	0.140119	5.38697e-06	ZWILC	Protein zwilch homolog	Q9H900	ZWILCH	1284
5981-6	0.13453	5.4299e-06	ES1	ES1 protein homolog, mitochondrial	P30042	C21orf33	1285
9783-75	0.12632	5.43057e-06	DJC11	DnaJ homolog subfamily C member 11	Q9NVH1	DNAJC11	1286
3313-21	0.13728	5.50991e-06	FCN2	Ficolin-2	Q15485	FCN2	1287
9772-153	0.130719	5.66826e-06	NLGN2	Neuroligin-2	Q8NFZ4	NLGN2	1288
3312-64	0.119251	5.67238e-06	FCGR1	High affinity immunoglobulin gamma Fc receptor I	P12314	FCGR1A	1289
13946-8	0.129197	5.67297e-06	DDX23	Probable ATP-dependent RNA helicase DDX23	Q9BUQ8	DDX23	1290
15390-3	0.134412	5.78518e-06	Galanin	Galanin	P22466	GAL	1291
14283-12	0.125372	5.80161e-06	RAB14	Ras-related protein Rab-14	P61106	RAB14	1292
9453-12	0.121839	5.92607e-06	VEGF-B	Vascular endothelial growth factor B	P49765	VEGFB	1293
18177-49	0.129412	5.97375e-06	ULA1	NEDD8-activating enzyme E1 regulatory subunit	Q13564	NAE1	1294
6410-26	0.120775	6.00457e-06	INSL4	Early placenta insulin-like peptide	Q14641	INSL4	1295
5340-24	0.130878	6.04865e-06	Caspase-10	Caspase-10	Q92851	CASP10	1296
18898-36	0.124746	6.06325e-06	HDGL1	Hepatoma-derived growth factor-like protein 1	Q5TGJ6	HDGFL1	1297
19230-12	0.123604	6.06511e-06	GSTT1	Glutathione S-transferase theta-1	P30711	GSTT1	1298
11591-43	0.122716	6.09077e-06	PRC1	Protein regulator of cytokinesis 1	O43663	PRC1	1299
9241-40	0.132002	6.14945e-06	SIRPG	Signal-regulatory protein gamma	Q9P1W8	SIRPG	1300
12803-9	0.119773	6.16317e-06	ZN329	Zinc finger protein 329	Q86UD4	ZNF329	1301
8955-60	0.124783	6.17756e-06	GL8D1	Glycosyltransferase 8 domain-containing protein 1	Q68CQ7	GLT8D1	1302
13717-15	0.140573	6.19748e-06	FCN2	Ficolin-2	Q15485	FCN2	1303
8905-20	0.130475	6.22689e-06	KCMB3	Calcium-activated potassium channel subunit beta-3	Q9NPA1	KCNMB3	1304
3401-8	0.116478	6.25255e-06	TCPTP	Tyrosine-protein phosphatase non-receptor type 2	P17706	PTPN2	1305
11692-21	0.126189	6.25476e-06	SHC4	SHC-transforming protein 4	Q6S5L8	SHC4	1306
9870-17	0.134241	6.25883e-06	SYWC	Tryptophan--tRNA ligase, cytoplasmic	P23381	WARS	1307
8019-73	0.128759	6.26481e-06	STMN3	Stathmin-3	Q9NZ72	STMN3	1308
7880-9	0.132603	6.29319e-06	PSA1	Proteasome subunit alpha type-1	P25786	PSMA1	1309
15566-10	0.14039	6.41763e-06	Calponin-1	Calponin-1	P51911	CNN1	1310
4498-62	-0.13797	6.51823e-06	NCAM-120	Neural cell adhesion molecule 1, 120 kDa isoform	P13591	NCAM1	1311
9003-99	0.133713	6.57244e-06	MARCO	Macrophage receptor MARCO	Q9UEW3	MARCO	1312
3630-27	0.125475	6.78446e-06	Nectin-like protein 1	Cell adhesion molecule 3	Q8N126	CADM3	1313
4991-12	-0.136441	6.86435e-06	GPC5	Glypican-5	P78333	GPC5	1314
11424-4	0.138587	6.86667e-06	FAAA	Fumarylacetoacetase	P16930	FAH	1315
12743-18	0.123295	6.93325e-06	BAG5	BAG family molecular chaperone regulator 5	Q9UL15	BAG5	1316
3343-1	0.137103	6.96577e-06	Aminoacylase-1	Aminoacylase-1	Q03154	ACY1	1317
7018-10	0.131006	7.07553e-06	TSR3	Ribosome biogenesis protein TSR3 homolog	Q9UJK0	TSR3	1318
11607-15	0.118599	7.07885e-06	BRD1	Bromodomain-containing protein 1	O95696	BRD1	1319
12478-15	0.126685	7.15918e-06	RL30	60S ribosomal protein L30	P62888	RPL30	1320
15430-165	0.130726	7.18204e-06	OPT	Opticin	Q9UBM4	OPTC	1321
5255-22	0.125477	7.29891e-06	PDE4D	cAMP-specific 3',5'-cyclic phosphodiesterase 4D	Q08499	PDE4D	1322
3029-52	-0.136527	7.31067e-06	DC-SIGN	CD209 antigen	Q9NNX6	CD209	1323
13515-8	0.119175	7.33183e-06	RPR1A	Regulation of nuclear pre-mRNA domain-containing protein 1A	Q96P16	RPRD1A	1324
13729-26	0.127098	7.34081e-06	SFXN5	Sideroflexin-5	Q8TD22	SFXN5	1325
5494-52	0.129608	7.37614e-06	RUXF	Small nuclear ribonucleoprotein F	P62306	SNRPF	1326
2212-69	0.15817	7.45792e-06	tPA	Tissue-type plasminogen activator	P00750	PLAT	1327
8842-16	0.121524	7.51087e-06	GRM1C	GRAM domain-containing protein 1C	Q8IYS0	GRAMD1C	1328
18411-83	0.133059	7.53457e-06	ARL15	ADP-ribosylation factor-like protein 15	Q9NXU5	ARL15	1329
5478-50	0.122364	7.55838e-06	PSMA	Glutamate carboxypeptidase 2	Q04609	FOLH1	1330
7815-49	0.125017	7.58324e-06	IBPL1	Insulin-like growth factor-binding protein-like 1	Q8WX77	IGFBPL1	1331
2449-1	0.125218	7.6422e-06	GV	Calcium-dependent phospholipase A2	P39877	PLA2G5	1332
11614-29	0.125278	7.85456e-06	ERH	Enhancer of rudimentary homolog	P84090	ERH	1333
7960-53	0.123763	8.07051e-06	POTEG	POTE ankyrin domain family member G	Q6S5H5	POTEG	1334
9850-38	0.125808	8.07846e-06	IF1AX	Eukaryotic translation initiation factor 1A, X-chromosomal	P47813	EIF1AX	1335
6510-56	0.123843	8.13565e-06	RN128	E3 ubiquitin-protein ligase RNF128	Q8TEB7	RNF128	1336
7851-30	0.120197	8.19586e-06	ANR46	Ankyrin repeat domain-containing protein 46	Q86W74	ANKRD46	1337
6620-82	0.127701	8.24685e-06	LIGO1	Leucine-rich repeat and immunoglobulin-like domain-containing nogo receptor-interacting protein 1	Q96FE5	LINGO1	1338
3758-68	0.122054	8.25303e-06	Activated Protein C	Activated Protein C	P04070	PROC	1339
7638-30	0.137619	8.2684e-06	Lectin, mannose-binding 2	Vesicular integral-membrane protein VIP36	Q12907	LMAN2	1340
9834-62	0.122127	8.37422e-06	ADH1B	Alcohol dehydrogenase 1B	P00325	ADH1B	1341
9841-197	0.131693	8.52667e-06	Multifunctional protein ADE2	Multifunctional protein ADE2	P22234	PAICS	1342
13107-9	0.122522	8.66873e-06	LYPD3	Ly6/PLAUR domain-containing protein 3	O95274	LYPD3	1343
9954-2	0.135778	8.7338e-06	NPPL3	Nuclear pore complex-interacting protein family member B3	Q92617	NPIPB3	1344
8306-54	0.120334	8.9838e-06	TMG1	Transmembrane gamma-carboxyglutamic acid protein 1	O14668	PRRG1	1345
5756-66	0.126038	9.0995e-06	PAPP2	Pappalysin-2	Q9BXP8	PAPPA2	1346
8686-342	0.126089	9.11749e-06	HIKES	Protein Hikeshi	Q53FT3	C11orf73	1347
3837-6	0.127538	9.12518e-06	ZAP70	Tyrosine-protein kinase ZAP-70	P43403	ZAP70	1348
6284-7	0.131955	9.16253e-06	F150B	ALK and LTK ligand 2	Q6UX46	FAM150B	1349
5723-4	0.126757	9.31879e-06	INSL3	Insulin-like 3	P51460	INSL3	1350
9402-18	0.115623	9.43804e-06	DCBD1	Discoidin, CUB and LCCL domain-containing protein 1	Q8N8Z6	DCBLD1	1351
5117-14	0.117644	9.44273e-06	ROBO3	Roundabout homolog 3	Q96MS0	ROBO3	1352
3168-8	0.131262	9.47699e-06	ADAMTS-5	A disintegrin and metalloproteinase with thrombospondin motifs 5	Q9UNA0	ADAMTS5	1353
11262-39	0.12325	9.6944e-06	TRABD	TraB domain-containing protein	Q9H4I3	TRABD	1354
14208-3	0.125056	9.71477e-06	RET7	Retinoid-binding protein 7	Q96R05	RBP7	1355
14019-73	0.123133	9.74112e-06	EVPL	Envoplakin	Q92817	EVPL	1356
13514-121	0.128978	9.74576e-06	Rab-1C	Ras-related protein Rab-35	Q15286	RAB35	1357
8328-9	0.124709	9.76456e-06	EKI1	Ethanolamine kinase 1	Q9HBU6	ETNK1	1358
3629-60	0.135791	9.78805e-06	MRCKB	Serine/threonine-protein kinase MRCK beta	Q9Y5S2	CDC42BPB	1359
5810-25	0.124666	9.90909e-06	Cripto	Teratocarcinoma-derived growth factor 1	P13385	TDGF1	1360
6578-29	0.12024	9.916e-06	TNMD	Tenomodulin	Q9H2S6	TNMD	1361
10049-112	0.126768	9.92849e-06	TERF1	Telomeric repeat-binding factor 1	P54274	TERF1	1362
15644-1	-0.128218	9.93158e-06	Biotinidase	Biotinidase	P43251	BTD	1363
2833-20	0.11496	9.98991e-06	Kallikrein 4	Kallikrein-4	Q9Y5K2	KLK4	1364
17398-55	0.132637	1.02037e-05	HO-1	Heme oxygenase 1	P09601	HMOX1	1365
7805-52	0.129571	1.02816e-05	GOS-28	Golgi SNAP receptor complex member 1	O95249	GOSR1	1366
9831-12	0.137533	1.03505e-05	G3BP2	Ras GTPase-activating protein-binding protein 2	Q9UN86	G3BP2	1367
14024-196	0.12924	1.0356e-05	EDA	Ectodysplasin-A, secreted form	Q92838	EDA	1368
7202-107	0.127139	1.03891e-05	SEMA6C	Semaphorin-6C	Q9H3T2	SEMA6C	1369
7144-234	0.128469	1.04474e-05	KAZD1	Kazal-type serine protease inhibitor domain-containing protein 1	Q96I82	KAZALD1	1370
11666-72	0.136146	1.04937e-05	RGS8	Regulator of G-protein signaling 8	P57771	RGS8	1371
13711-10	0.120455	1.05653e-05	CLH1	Clathrin heavy chain 1	Q00610	CLTC	1372
8671-378	0.128623	1.0883e-05	TPPC5	Trafficking protein particle complex subunit 5	Q8IUR0	TRAPPC5	1373
9059-14	0.128644	1.09672e-05	RPGF5	Rap guanine nucleotide exchange factor 5	Q92565	RAPGEF5	1374
8999-19	0.129119	1.10297e-05	CEAM3	Carcinoembryonic antigen-related cell adhesion molecule 3	P40198	CEACAM3	1375
9271-101	0.134031	1.10404e-05	STIM1	Stromal interaction molecule 1	Q13586	STIM1	1376
8465-52	0.132203	1.11452e-05	Cathepsin H	Cathepsin H	P09668	CTSH	1377
13698-28	0.126113	1.12389e-05	K319L	Dyslexia-associated protein KIAA0319-like protein	Q8IZA0	KIAA0319L	1378
3448-13	0.128205	1.13541e-05	IR	Insulin receptor	P06213	INSR	1379
8060-7	0.125213	1.14155e-05	NRG2	Pro-neuregulin-2, membrane-bound isoform	O14511	NRG2	1380
8906-60	0.130326	1.14526e-05	LRTM2	Leucine-rich repeat and transmembrane domain-containing protein 2	Q8N967	LRTM2	1381
3065-65	0.120273	1.1488e-05	FGF-5	Fibroblast growth factor 5	P12034	FGF5	1382
19623-26	0.120148	1.15656e-05	40S ribosomal protein SA	40S ribosomal protein SA	P08865	RPSA	1383
14229-5	0.136057	1.15702e-05	MOCS3	Adenylyltransferase and sulfurtransferase MOCS3	O95396	MOCS3	1384
7755-37	0.117473	1.17996e-05	ITB5	Integrin beta-5	P18084	ITGB5	1385
5822-22	0.118974	1.18097e-05	GDNF	Glial cell line-derived neurotrophic factor	P39905	GDNF	1386
11539-4	0.122022	1.18295e-05	ATPK	ATP synthase subunit f, mitochondrial	P56134	ATP5J2	1387
8994-65	0.116538	1.19117e-05	SLAMF8	SLAM family member 8	Q9P0V8	SLAMF8	1388
17474-106	0.121744	1.19317e-05	YETS4	YEATS domain-containing protein 4	O95619	YEATS4	1389
2612-5	0.122843	1.19621e-05	eIF-5	Eukaryotic translation initiation factor 5	P55010	EIF5	1390
9495-10	0.122807	1.20601e-05	VCC1	C-X-C motif chemokine 17	Q6UXB2	CXCL17	1391
9287-6	0.11949	1.21556e-05	SPRE	Sepiapterin reductase	P35270	SPR	1392
13378-80	0.122871	1.22305e-05	YD286	Glutaredoxin-like protein C5orf63	A6NC05	C5orf63	1393
11457-53	0.128628	1.22992e-05	GALE	UDP-glucose 4-epimerase	Q14376	GALE	1394
13596-3	0.126177	1.23268e-05	RB27B	Ras-related protein Rab-27B	O00194	RAB27B	1395
11289-31	0.11905	1.23906e-05	KC1D	Casein kinase I isoform delta	P48730	CSNK1D	1396
7081-2	0.127403	1.2526e-05	BT3A1	Butyrophilin subfamily 3 member A1	O00481	BTN3A1	1397
8869-5	0.125668	1.2608e-05	BT2A1	Butyrophilin subfamily 2 member A1	Q7KYR7	BTN2A1	1398
9173-21	0.11592	1.27314e-05	PGM1	Phosphoglucomutase-1	P36871	PGM1	1399
15666-21	0.118375	1.27404e-05	BMP-2	Bone morphogenetic protein 2	P12643	BMP2	1400
5834-18	0.115623	1.29559e-05	IL-9	Interleukin-9	P15248	IL9	1401
9981-18	0.108567	1.29826e-05	K1467	Protein FAM234B	A2RU67	KIAA1467	1402
7994-41	0.128406	1.31543e-05	ERO1B	ERO1-like protein beta	Q86YB8	ERO1LB	1403
6599-5	0.119701	1.31681e-05	APCD1	Protein APCDD1	Q8J025	APCDD1	1404
14249-68	0.12124	1.32862e-05	TRIM1	Probable E3 ubiquitin-protein ligase MID2	Q9UJV3	MID2	1405
19272-9	0.132499	1.33099e-05	PEF1	Peflin	Q9UBV8	PEF1	1406
7551-33	0.139638	1.39237e-05	LRC32	Leucine-rich repeat-containing protein 32	Q14392	LRRC32	1407
6558-5	0.122566	1.40285e-05	COL10	Collectin-10	Q9Y6Z7	COLEC10	1408
19467-3	0.120504	1.41844e-05	RBSK	Ribokinase	Q9H477	RBKS	1409
5062-60	0.119554	1.43242e-05	CD226	CD226 antigen	Q15762	CD226	1410
8520-8	0.118441	1.46451e-05	ADA30	Disintegrin and metalloproteinase domain-containing protein 30	Q9UKF2	ADAM30	1411
9898-161	0.114458	1.476e-05	ARI1A	AT-rich interactive domain-containing protein 1A	O14497	ARID1A	1412
16803-4	0.115783	1.47913e-05	CALB2	Calretinin	P22676	CALB2	1413
9115-78	0.125998	1.48626e-05	ADEC1	ADAM DEC1	O15204	ADAMDEC1	1414
12667-2	0.114797	1.48762e-05	GUAD	Guanine deaminase	Q9Y2T3	GDA	1415
10798-4	0.120306	1.49242e-05	CLM2	CMRF35-like molecule 2	Q496F6	CD300E	1416
8859-51	0.123298	1.49504e-05	CAH11	Carbonic anhydrase-related protein 11	O75493	CA11	1417
19180-38	0.131289	1.5013e-05	GULP1	PTB domain-containing engulfment adapter protein 1	Q9UBP9	GULP1	1418
6530-63	0.119554	1.51079e-05	PROL1	Opiorphin prepropeptide	Q99935	PROL1	1419
13468-5	0.125168	1.51102e-05	NEUL4	Neuralized-like protein 4	Q96JN8	NEURL4	1420
5963-9	0.12828	1.52883e-05	Dermokine	Dermokine	Q6E0U4	DMKN	1421
12817-1	0.126072	1.541e-05	GEM	GTP-binding protein GEM	P55040	GEM	1422
9808-41	0.1288	1.54482e-05	TNR6B	Trinucleotide repeat-containing gene 6B protein	Q9UPQ9	TNRC6B	1423
6421-52	0.115771	1.55286e-05	IFN16	Interferon alpha-16	P05015	IFNA16	1424
8654-13	0.122149	1.55296e-05	ADAM 10	Disintegrin and metalloproteinase domain-containing protein 10	O14672	ADAM10	1425
13452-113	0.119179	1.55298e-05	SIM13	Small integral membrane protein 13	P0DJ93	SMIM13	1426
17751-68	0.131671	1.55523e-05	CRBB1	Beta-crystallin B1	P53674	CRYBB1	1427
7258-5	0.118394	1.5614e-05	EMBP	Bone marrow proteoglycan	P13727	PRG2	1428
13634-209	0.132872	1.60428e-05	PIR	Pirin	O00625	PIR	1429
6951-26	0.124692	1.60547e-05	ASIC4	Acid-sensing ion channel 4	Q96FT7	ASIC4	1430
7846-44	0.123151	1.61459e-05	PSG11	Pregnancy-specific beta-1-glycoprotein 11	Q9UQ72	PSG11	1431
18938-3	0.133013	1.61598e-05	VLDLR	Very low-density lipoprotein receptor	P98155	VLDLR	1432
15527-90	0.118395	1.62339e-05	DLDH	Dihydrolipoyl dehydrogenase, mitochondrial	P09622	DLD	1433
11372-2	0.129803	1.65139e-05	ZNF18	Zinc finger protein 18	P17022	ZNF18	1434
7132-55	0.119661	1.67144e-05	C1QL4	Complement C1q-like protein 4	Q86Z23	C1QL4	1435
5487-7	0.119855	1.68465e-05	SLAF7	SLAM family member 7	Q9NQ25	SLAMF7	1436
8767-44	0.127662	1.68488e-05	Endothelin-converting enzyme 1	Endothelin-converting enzyme 1	P42892	ECE1	1437
13743-56	0.121568	1.68551e-05	CUL4B	Cullin-4B	Q13620	CUL4B	1438
4328-2	0.131918	1.69049e-05	BOC	Brother of CDO	Q9BWV1	BOC	1439
7752-31	0.128882	1.70556e-05	CLC4D	C-type lectin domain family 4 member D	Q8WXI8	CLEC4D	1440
9778-45	0.117987	1.71132e-05	TM52B	Transmembrane protein 52B	Q4KMG9	TMEM52B	1441
10842-7	0.123445	1.71337e-05	GCNT4	Beta-1,3-galactosyl-O-glycosyl-glycoprotein beta-1,6-N-acetylglucosaminyltransferase 4	Q9P109	GCNT4	1442
2333-72	0.123926	1.72023e-05	TGF-b1	Transforming growth factor beta-1	P01137	TGFB1	1443
7142-5	0.121247	1.76162e-05	CBPN	Carboxypeptidase N catalytic chain	P15169	CPN1	1444
13078-3	0.131047	1.76325e-05	CETN2	Centrin-2	P41208	CETN2	1445
7930-3	0.116487	1.80697e-05	EXOS1	Exosome complex component CSL4	Q9Y3B2	EXOSC1	1446
12864-9	0.11963	1.81607e-05	NIPA4	Magnesium transporter NIPA4	Q0D2K0	NIPAL4	1447
6994-19	0.131246	1.81733e-05	CC018	Uncharacterized protein C3orf18	Q9UK00	C3orf18	1448
5001-6	0.131303	1.83857e-05	Mammaglobin 2	Mammaglobin-B	O75556	SCGB2A1	1449
13473-55	0.122516	1.84798e-05	IP3KA	Inositol-trisphosphate 3-kinase A	P23677	ITPKA	1450
8263-64	0.121121	1.85913e-05	CR056	TYMS opposite strand protein	Q8TAI1	TYMSOS	1451
4359-87	0.121605	1.86128e-05	DYRK3	Dual specificity tyrosine-phosphorylation-regulated kinase 3	O43781	DYRK3	1452
17703-40	0.111817	1.87805e-05	GEMI	Geminin	O75496	GMNN	1453
6454-38	0.122739	1.88035e-05	Rho-GDIa	Rho GDP-dissociation inhibitor 1	P52565	ARHGDIA	1454
3859-50	0.124243	1.89125e-05	PSA1	Proteasome subunit alpha type-1	P25786	PSMA1	1455
3189-61	0.114031	1.8982e-05	Enterokinase	Enteropeptidase	P98073	TMPRSS15	1456
4232-19	0.135726	1.90172e-05	IGF-I sR	Insulin-like growth factor 1 receptor	P08069	IGF1R	1457
7881-244	0.124598	1.91573e-05	PAR16	Mono [ADP-ribose] polymerase PARP16	Q8N5Y8	PARP16	1458
6430-36	0.115867	1.92027e-05	F19A2	Protein FAM19A2	Q8N3H0	FAM19A2	1459
8646-61	0.123352	1.93243e-05	LRRT4	Leucine-rich repeat transmembrane neuronal protein 4	Q86VH4	LRRTM4	1460
18188-12	0.129431	1.9433e-05	GATM	Glycine amidinotransferase, mitochondrial	P50440	GATM	1461
7266-4	0.113799	1.96295e-05	SPA9	Serpin A9	Q86WD7	SERPINA9	1462
8258-22	0.12714	1.9674e-05	UXS1	UDP-glucuronic acid decarboxylase 1	Q8NBZ7	UXS1	1463
6633-43	0.12696	2.01302e-05	UPK3L	Uroplakin-3b-like protein	B0FP48	UPK3BL	1464
16070-7	0.116316	2.01644e-05	WIF-1	Wnt inhibitory factor 1	Q9Y5W5	WIF1	1465
17837-5	0.127187	2.01896e-05	CLIC2	Chloride intracellular channel protein 2	O15247	CLIC2	1466
4703-87	0.116259	2.02697e-05	TNF-b	Lymphotoxin-alpha	P01374	LTA	1467
12391-27	0.121906	2.05207e-05	PDZD7	PDZ domain-containing protein 7	Q9H5P4	PDZD7	1468
10814-7	0.121989	2.09155e-05	CD1A	T-cell surface glycoprotein CD1a	P06126	CD1A	1469
15569-15	0.123936	2.10549e-05	Collagen II	Collagen Type II	P02458	COL2A1	1470
7797-11	0.117828	2.10622e-05	CC167	Coiled-coil domain-containing protein 167	Q9P0B6	CCDC167	1471
9081-39	0.126431	2.13289e-05	ZNT3	Zinc transporter 3	Q99726	SLC30A3	1472
18172-71	0.119702	2.137e-05	ASF1A	Histone chaperone ASF1A	Q9Y294	ASF1A	1473
15602-43	0.129042	2.14831e-05	IL-6 sRa	Interleukin-6 receptor subunit alpha	P08887	IL6R	1474
6416-8	0.124684	2.15296e-05	GKN2	Gastrokine-2	Q86XP6	GKN2	1475
8363-18	0.117833	2.16799e-05	K132L	UPF0577 protein KIAA1324-like	A8MWY0	KIAA1324L	1476
8785-1	0.121176	2.17057e-05	ARMC5	Armadillo repeat-containing protein 5	Q96C12	ARMC5	1477
13423-94	0.116978	2.18633e-05	CJ058	Redox-regulatory protein FAM213A	Q9BRX8	FAM213A	1478
13932-45	0.123138	2.21393e-05	COOL-1	Rho guanine nucleotide exchange factor 7	Q14155	ARHGEF7	1479
9802-27	0.115498	2.21613e-05	PLPL2	Patatin-like phospholipase domain-containing protein 2	Q96AD5	PNPLA2	1480
4533-76	0.120218	2.21955e-05	ATS15	A disintegrin and metalloproteinase with thrombospondin motifs 15	Q8TE58	ADAMTS15	1481
10047-12	0.112683	2.22508e-05	NCF-2	Neutrophil cytosol factor 2	P19878	NCF2	1482
4435-66	0.130457	2.22562e-05	ENPP7	Ectonucleotide pyrophosphatase/phosphodiesterase family member 7	Q6UWV6	ENPP7	1483
9341-1	0.130853	2.23006e-05	PDGFD	Platelet-derived growth factor D	Q9GZP0	PDGFD	1484
9899-28	0.11506	2.2444e-05	KIF1C	Kinesin-like protein KIF1C	O43896	KIF1C	1485
13042-7	0.116233	2.2684e-05	KCA10	Potassium voltage-gated channel subfamily A member 10	Q16322	KCNA10	1486
16755-195	0.120769	2.27148e-05	GDF-3	Growth/differentiation factor 3	Q9NR23	GDF3	1487
15310-61	0.120919	2.2818e-05	PRC1	Protein regulator of cytokinesis 1	O43663	PRC1	1488
6577-64	0.123849	2.28647e-05	LAMA4	Laminin subunit alpha-4	Q16363	LAMA4	1489
11430-49	0.129057	2.29053e-05	DTX1	E3 ubiquitin-protein ligase DTX1	Q86Y01	DTX1	1490
13519-112	0.120533	2.32634e-05	ARHGP	Rho guanine nucleotide exchange factor 25	Q86VW2	ARHGEF25	1491
8918-64	0.128659	2.33884e-05	FAK2	Protein-tyrosine kinase 2-beta	Q14289	PTK2B	1492
3206-4	0.133165	2.34218e-05	LYVE1	Lymphatic vessel endothelial hyaluronic acid receptor 1	Q9Y5Y7	LYVE1	1493
11967-23	0.126274	2.35381e-05	RABP1	Cellular retinoic acid-binding protein 1	P29762	CRABP1	1494
5691-2	0.126304	2.36534e-05	CRLD2	Cysteine-rich secretory protein LCCL domain-containing 2	Q9H0B8	CRISPLD2	1495
2949-6	0.123492	2.3771e-05	GX	Group 10 secretory phospholipase A2	O15496	PLA2G10	1496
7788-1	0.126067	2.38458e-05	CF6	ATP synthase-coupling factor 6, mitochondrial	P18859	ATP5J	1497
12524-18	0.119612	2.38991e-05	SAT2	Diamine acetyltransferase 2	Q96F10	SAT2	1498
8274-64	0.126623	2.41013e-05	Syntaxin-7	Syntaxin-7	O15400	STX7	1499
6545-58	0.126548	2.41104e-05	PRIO	Major prion protein	P04156	PRNP	1500
16597-11	0.113437	2.41561e-05	GLRX5	Glutaredoxin-related protein 5, mitochondrial	Q86SX6	GLRX5	1501
9391-60	0.115652	2.41708e-05	PCSK1	ProSAAS	Q9UHG2	PCSK1N	1502
8357-43	0.116702	2.42349e-05	ST4A1	Sulfotransferase 4A1	Q9BR01	SULT4A1	1503
5698-60	-0.123352	2.45489e-05	Tenascin-X	Tenascin-X	P22105	TNXB	1504
19251-56	0.123528	2.4916e-05	Platelet proteoglycan	Serglycin	P10124	SRGN	1505
18190-15	0.116865	2.51741e-05	ICBR	Caspase recruitment domain-containing protein 18	P57730	CARD18	1506
2625-53	0.128495	2.52782e-05	HSP 90a/b	Heat shock protein HSP 90-alpha/beta	P07900|P08238	HSP90AA1|HSP90AB1	1507
10012-5	0.123527	2.56924e-05	SPDEF	SAM pointed domain-containing Ets transcription factor	O95238	SPDEF	1508
13628-58	0.123214	2.57324e-05	GRB14	Growth factor receptor-bound protein 14	Q14449	GRB14	1509
3003-29	0.12002	2.58025e-05	NKp30	Natural cytotoxicity triggering receptor 3	O14931	NCR3	1510
3600-2	0.122762	2.60369e-05	Chitotriosidase-1	Chitotriosidase-1	Q13231	CHIT1	1511
10449-31	0.128111	2.60539e-05	TMM46	Protein shisa-2 homolog	Q6UWI4	SHISA2	1512
18306-1	0.123788	2.60831e-05	PALM	Paralemmin-1	O75781	PALM	1513
19147-6	0.114503	2.63104e-05	PP13	Galactoside-binding soluble lectin 13	Q9UHV8	LGALS13	1514
11281-6	0.124928	2.63659e-05	GRB7	Growth factor receptor-bound protein 7	Q14451	GRB7	1515
12775-6	0.113088	2.65557e-05	HMGB3	High mobility group protein B3	O15347	HMGB3	1516
14268-4	0.113049	2.65622e-05	SRXN1	Sulfiredoxin-1	Q9BYN0	SRXN1	1517
12891-1	0.11716	2.68496e-05	MILK2	MICAL-like protein 2	Q8IY33	MICALL2	1518
5628-21	-0.12142	2.69376e-05	SEM3G	Semaphorin-3G	Q9NS98	SEMA3G	1519
15688-30	0.115585	2.76056e-05	Mannose-binding lectin	Protein ERGIC-53	P49257	LMAN1	1520
10945-11	0.124342	2.77245e-05	Syntaxin-6	Syntaxin-6	O43752	STX6	1521
9074-6	0.118991	2.77355e-05	CE004	Fatty acid hydroxylase domain-containing protein 2	Q96IV6	FAXDC2	1522
15545-13	0.125799	2.77534e-05	Calcineurin B a	Calcineurin subunit B type 1	P63098	PPP3R1	1523
13681-173	0.123391	2.79111e-05	CSK22	Casein kinase II subunit alpha'	P19784	CSNK2A2	1524
7167-102	0.130447	2.79642e-05	VAPA	Vesicle-associated membrane protein-associated protein A	Q9P0L0	VAPA	1525
5679-16	0.116876	2.80032e-05	HBD-3	Beta-defensin 103	P81534	DEFB103A	1526
9064-12	0.124986	2.80953e-05	RN215	RING finger protein 215	Q9Y6U7	RNF215	1527
14083-25	0.126338	2.82709e-05	SPS1	Selenide, water dikinase 1	P49903	SEPHS1	1528
6377-54	0.120374	2.84515e-05	LYZL2	Lysozyme-like protein 2	Q7Z4W2	LYZL2	1529
8889-5	0.121045	2.86386e-05	CCPG1	Cell cycle progression protein 1	Q9ULG6	CCPG1	1530
6909-40	0.128856	2.86639e-05	MGAT2	Alpha-1,6-mannosyl-glycoprotein 2-beta-N-acetylglucosaminyltransferase	Q10469	MGAT2	1531
5742-14	0.129374	2.89122e-05	PPA6	Lysophosphatidic acid phosphatase type 6	Q9NPH0	ACP6	1532
14216-35	0.127343	2.91574e-05	DDX46	Probable ATP-dependent RNA helicase DDX46	Q7L014	DDX46	1533
12945-33	0.119919	2.93231e-05	RAB18	Ras-related protein Rab-18	Q9NP72	RAB18	1534
4912-17	0.125967	2.9386e-05	GOT1	Aspartate aminotransferase, cytoplasmic	P17174	GOT1	1535
12684-5	0.111248	2.96103e-05	ADSV	Adseverin	Q9Y6U3	SCIN	1536
12848-9	0.114883	2.97033e-05	ARHG2	Rho guanine nucleotide exchange factor 2	Q92974	ARHGEF2	1537
7890-68	0.118441	2.97711e-05	DPP10	Inactive dipeptidyl peptidase 10	Q8N608	DPP10	1538
12815-9	0.11628	3.01544e-05	SYIC	Isoleucine--tRNA ligase, cytoplasmic	P41252	IARS	1539
14197-2	0.124171	3.02013e-05	PRDM1	PR domain zinc finger protein 1	O75626	PRDM1	1540
17152-10	0.116085	3.02722e-05	KI2S4	Killer cell immunoglobulin-like receptor 2DS4	P43632	KIR2DS4	1541
9263-57	0.124692	3.04473e-05	SIAE	Sialate O-acetylesterase	Q9HAT2	SIAE	1542
11439-88	0.116689	3.04977e-05	RHPN2	Rhophilin-2	Q8IUC4	RHPN2	1543
11486-26	0.109637	3.06539e-05	ZN174	Zinc finger protein 174	Q15697	ZNF174	1544
6913-189	0.107746	3.06802e-05	HMG-2	High mobility group protein B2	P26583	HMGB2	1545
10023-32	0.121349	3.07689e-05	VDR	Vitamin D3 receptor	P11473	VDR	1546
19639-53	0.136203	3.08084e-05	IAPP	Islet amyloid polypeptide	P10997	IAPP	1547
19208-8	0.122347	3.08375e-05	Activin RIIA	Activin receptor type-2A	P27037	ACVR2A	1548
7796-10	0.115651	3.09935e-05	CD79A	B-cell antigen receptor complex-associated protein alpha chain	P11912	CD79A	1549
18297-8	0.12045	3.1199e-05	RASM	Ras-related protein M-Ras	O14807	MRAS	1550
13116-25	0.11749	3.12495e-05	CD177	CD177 antigen	Q8N6Q3	CD177	1551
18900-37	0.124957	3.18786e-05	H-ras (WT)	GTPase HRas	P01112	HRAS	1552
19166-15	0.119935	3.18876e-05	RS19	40S ribosomal protein S19	P39019	RPS19	1553
5065-8	0.113176	3.19509e-05	CD83	CD83 antigen	Q01151	CD83	1554
7019-13	0.117599	3.20226e-05	Semaphorin-7A	Semaphorin-7A	O75326	SEMA7A	1555
19236-24	0.111088	3.22086e-05	TCP4	Activated RNA polymerase II transcriptional coactivator p15	P53999	SUB1	1556
9327-3	0.115031	3.26366e-05	LYPD1	Ly6/PLAUR domain-containing protein 1	Q8N2G4	LYPD1	1557
7071-23	0.12935	3.27882e-05	MA1B1	Endoplasmic reticulum mannosyl-oligosaccharide 1,2-alpha-mannosidase	Q9UKM7	MAN1B1	1558
13032-1	0.109823	3.28458e-05	BECN1	Beclin-1	Q14457	BECN1	1559
12664-19	0.115322	3.28835e-05	PTN13	Tyrosine-protein phosphatase non-receptor type 13	Q12923	PTPN13	1560
9936-27	0.122262	3.29219e-05	LNX1	E3 ubiquitin-protein ligase LNX	Q8TBB1	LNX1	1561
13490-1	0.123729	3.29577e-05	MPP6	MAGUK p55 subfamily member 6	Q9NZW5	MPP6	1562
18328-36	0.123326	3.37139e-05	P5CR2	Pyrroline-5-carboxylate reductase 2	Q96C36	PYCR2	1563
7234-12	0.113528	3.37601e-05	GT252	Procollagen galactosyltransferase 2	Q8IYK4	COLGALT2	1564
8833-20	0.113394	3.40739e-05	TRAIL	Tumor necrosis factor ligand superfamily member 10	P50591	TNFSF10	1565
7789-182	0.116351	3.41987e-05	PRDX4	Peroxiredoxin-4	Q13162	PRDX4	1566
11592-1	0.117103	3.43458e-05	ELAV1	ELAV-like protein 1	Q15717	ELAVL1	1567
7007-24	0.112436	3.43828e-05	TRAPPC4	Trafficking protein particle complex subunit 4	Q9Y296	TRAPPC4	1568
13692-154	-0.127221	3.48397e-05	WISP-1	WNT1-inducible-signaling pathway protein 1	O95388	WISP1	1569
2754-50	0.127358	3.49305e-05	C3	Complement C3	P01024	C3	1570
11177-16	0.11471	3.57705e-05	K2C5	Keratin, type II cytoskeletal 5	P13647	KRT5	1571
17742-2	0.118312	3.60018e-05	RRAS	Ras-related protein R-Ras	P10301	RRAS	1572
8100-15	0.105181	3.62685e-05	ADM2	ADM2	Q7Z4H4	ADM2	1573
6398-12	0.124596	3.67757e-05	LONM	Lon protease homolog, mitochondrial	P36776	LONP1	1574
5085-18	0.113311	3.68205e-05	IL-20 Ra	Interleukin-20 receptor subunit alpha	Q9UHF4	IL20RA	1575
9576-58	0.116105	3.68466e-05	MNX1	Motor neuron and pancreas homeobox protein 1	P50219	MNX1	1576
6237-11	0.110482	3.71655e-05	FGRL1	Fibroblast growth factor receptor-like 1	Q8N441	FGFRL1	1577
6550-4	-0.122881	3.77515e-05	ICAM4	Intercellular adhesion molecule 4	Q14773	ICAM4	1578
9180-6	0.116604	3.78332e-05	INGR2	Interferon gamma receptor 2	P38484	IFNGR2	1579
9211-19	0.129983	3.78474e-05	PEDF	Pigment epithelium-derived factor	P36955	SERPINF1	1580
13231-90	0.114901	3.78504e-05	IgG4, Kappa	Ig gamma-4, Kappa	P01861	IGHG4	1581
6625-31	0.120661	3.92179e-05	ATAD1	ATPase family AAA domain-containing protein 1	Q8NBU5	ATAD1	1582
10527-22	0.121637	4.00347e-05	DHX9	ATP-dependent RNA helicase A	Q08211	DHX9	1583
19311-15	0.108812	4.10053e-05	CRBS	Beta-crystallin S	P22914	CRYGS	1584
19602-36	0.105886	4.11031e-05	jun-D	Transcription factor jun-D	P17535	JUND	1585
11325-8	0.118333	4.13693e-05	BTG2	Protein BTG2	P78543	BTG2	1586
10623-19	0.112857	4.13713e-05	MUC1	Mucin-1	P15941	MUC1	1587
18173-11	0.120347	4.19251e-05	ARK73	Aflatoxin B1 aldehyde reductase member 3	O95154	AKR7A3	1588
14645-253	0.122512	4.20848e-05	GSTA4	Glutathione S-transferase A4	O15217	GSTA4	1589
16320-139	0.1193	4.24699e-05	CD320	CD320 antigen	Q9NPF0	CD320	1590
9082-25	0.125538	4.2485e-05	SE1L2	Protein sel-1 homolog 2	Q5TEA6	SEL1L2	1591
19483-16	0.121376	4.25717e-05	KDSR	3-ketodihydrosphingosine reductase	Q06136	KDSR	1592
15460-9	0.122248	4.29043e-05	CD26	Dipeptidyl peptidase 4	P27487	DPP4	1593
3723-1	0.112398	4.29899e-05	BNP-32	Brain natriuretic peptide 32	P16860	NPPB	1594
13399-33	0.108909	4.29931e-05	RELL1	RELT-like protein 1	Q8IUW5	RELL1	1595
12827-37	0.11613	4.32291e-05	RGS3	Regulator of G-protein signaling 3	P49796	RGS3	1596
6103-70	0.103877	4.34978e-05	FCRL5	Fc receptor-like protein 5	Q96RD9	FCRL5	1597
3494-71	0.114	4.35166e-05	FGF-17	Fibroblast growth factor 17	O60258	FGF17	1598
16585-16	0.113294	4.35572e-05	B3GN4	N-acetyllactosaminide beta-1,3-N-acetylglucosaminyltransferase 4	Q9C0J1	B3GNT4	1599
6350-43	0.106575	4.41853e-05	Apo C-II	Apolipoprotein C-II	P02655	APOC2	1600
8748-45	0.10507	4.42211e-05	HG2A	HLA class II histocompatibility antigen gamma chain	P04233	CD74	1601
17462-19	0.10708	4.43527e-05	IRF1	Interferon regulatory factor 1	P10914	IRF1	1602
7980-72	0.132463	4.51165e-05	B3GN2	N-acetyllactosaminide beta-1,3-N-acetylglucosaminyltransferase 2	Q9NY97	B3GNT2	1603
14043-12	0.120587	4.5557e-05	EEA1	Early endosome antigen 1	Q15075	EEA1	1604
15562-24	0.122396	4.61683e-05	BGLR	Beta-glucuronidase	P08236	GUSB	1605
8850-5	0.118369	4.67391e-05	PA2GC	Putative inactive group IIC secretory phospholipase A2	Q5R387	PLA2G2C	1606
13994-1	0.119639	4.68691e-05	FBRL	rRNA 2'-O-methyltransferase fibrillarin	P22087	FBL	1607
19556-12	0.122831	4.75539e-05	Complement receptor type 1	Complement receptor type 1	P17927	CR1	1608
19316-2	0.125783	4.76335e-05	HSC20	Iron-sulfur cluster co-chaperone protein HscB, mitochondrial	Q8IWL3	HSCB	1609
5009-11	0.108002	4.77351e-05	Moesin	Moesin	P26038	MSN	1610
5792-8	0.115483	4.83885e-05	AFP	alpha-Fetoprotein	P02771	AFP	1611
5019-16	0.12243	4.88612e-05	PGP9.5	Ubiquitin carboxyl-terminal hydrolase isozyme L1	P09936	UCHL1	1612
5757-45	0.10935	4.90576e-05	GNAS3	Neuroendocrine secretory protein 55	O95467	GNAS	1613
12454-105	0.111812	4.93864e-05	NTM1A	N-terminal Xaa-Pro-Lys N-methyltransferase 1	Q9BV86	NTMT1	1614
13513-174	0.11352	5.04191e-05	PIAS3	E3 SUMO-protein ligase PIAS3	Q9Y6X2	PIAS3	1615
10800-15	0.119662	5.06897e-05	Collagen-binding protein	Serpin H1	P50454	SERPINH1	1616
15370-5	0.124343	5.10898e-05	BOLA1	BolA-like protein 1	Q9Y3E2	BOLA1	1617
15417-3	0.110819	5.12012e-05	Maspin	Serpin B5	P36952	SERPINB5	1618
14685-17	0.123313	5.12719e-05	PKB beta	RAC-beta serine/threonine-protein kinase	P31751	AKT2	1619
9175-48	0.113569	5.29337e-05	DSCAM	Down syndrome cell adhesion molecule	O60469	DSCAM	1620
6473-55	0.117704	5.31418e-05	PLUNC	BPI fold-containing family A member 1	Q9NP55	BPIFA1	1621
19360-22	0.112489	5.34873e-05	LRRT1	Leucine-rich repeat transmembrane neuronal protein 1	Q86UE6	LRRTM1	1622
16854-17	0.12262	5.37337e-05	LSM4	U6 snRNA-associated Sm-like protein LSm4	Q9Y4Z0	LSM4	1623
8954-30	0.116547	5.38269e-05	M4K1	Mitogen-activated protein kinase kinase kinase kinase 1	Q92918	MAP4K1	1624
2829-19	0.107407	5.38369e-05	IL-27	Interleukin-27	Q8NEV9|Q14213	IL27|EBI3	1625
9470-15	0.106827	5.41853e-05	MET24	Methyltransferase-like protein 24	Q5JXM2	METTL24	1626
8681-93	0.115365	5.42679e-05	PGRC2	Membrane-associated progesterone receptor component 2	O15173	PGRMC2	1627
10933-107	0.115302	5.44113e-05	CABP8	Calcium-binding protein 8	Q9BXU9	CALN1	1628
3864-5	0.112669	5.4665e-05	RS7	40S ribosomal protein S7	P62081	RPS7	1629
9182-3	0.119941	5.49981e-05	sLRP1	Low-density lipoprotein receptor-related protein 1, soluble	Q07954	LRP1	1630
5272-55	0.124572	5.52971e-05	SHC1	SHC-transforming protein 1	P29353	SHC1	1631
11120-49	0.116738	5.57633e-05	NAT14	N-acetyltransferase 14	Q8WUY8	NAT14	1632
13604-27	0.117732	5.58103e-05	NEUL1	E3 ubiquitin-protein ligase NEURL1	O76050	NEURL1	1633
19635-69	0.123931	5.62043e-05	FGL2	Fibroleukin	Q14314	FGL2	1634
7262-191	0.113385	5.69654e-05	CHSTE	Carbohydrate sulfotransferase 14	Q8NCH0	CHST14	1635
19370-30	0.113888	5.75457e-05	HS3S4	Heparan sulfate glucosamine 3-O-sulfotransferase 4	Q9Y661	HS3ST4	1636
5280-68	0.111933	5.78195e-05	GHC2	Mitochondrial glutamate carrier 2	Q9H1K4	SLC25A18	1637
12452-32	0.113712	5.81168e-05	SV422	Histone-lysine N-methyltransferase SUV420H2	Q86Y97	SUV420H2	1638
8380-244	0.114648	5.82482e-05	DLK1	Protein delta homolog 1	P80370	DLK1	1639
14128-121	0.105433	5.87644e-05	IFN10	Interferon alpha-10	P01566	IFNA10	1640
12705-9	0.108815	5.90292e-05	HERC1	Probable E3 ubiquitin-protein ligase HERC1	Q15751	HERC1	1641
17435-43	0.118733	5.92203e-05	ETFA	Electron transfer flavoprotein subunit alpha, mitochondrial	P13804	ETFA	1642
5689-1	0.113854	5.96995e-05	DB112	Beta-defensin 112	Q30KQ8	DEFB112	1643
12677-164	0.112887	5.96999e-05	FLII	Protein flightless-1 homolog	Q13045	FLII	1644
15499-11	-0.118637	5.97302e-05	Attractin	Attractin	O75882	ATRN	1645
11254-13	0.109128	6.05072e-05	PPN	Papilin	O95428	PAPLN	1646
10917-40	0.105702	6.15119e-05	GBGT2	Guanine nucleotide-binding protein G(I)/G(S)/G(O) subunit gamma-T2	O14610	GNGT2	1647
18933-4	0.107904	6.15944e-05	TGM4	Protein-glutamine gamma-glutamyltransferase 4	P49221	TGM4	1648
5754-76	0.110428	6.18165e-05	INSL6	Insulin-like peptide INSL6	Q9Y581	INSL6	1649
5457-5	0.119611	6.22161e-05	COLEC12	Collectin-12	Q5KU26	COLEC12	1650
3504-58	0.127169	6.38247e-05	LEAP-1	Hepcidin	P81172	HAMP	1651
10675-223	0.116542	6.38764e-05	TMX2	Thioredoxin-related transmembrane protein 2	Q9Y320	TMX2	1652
19242-21	0.112219	6.46852e-05	PFD1	Prefoldin subunit 1	O60925	PFDN1	1653
17850-42	0.108201	6.47855e-05	KLF4	Krueppel-like factor 4	O43474	KLF4	1654
11243-90	0.118886	6.50224e-05	GPR110	Adhesion G-protein coupled receptor F1	Q5T601	ADGRF1	1655
8589-13	0.115824	6.53938e-05	CDCP1	CUB domain-containing protein 1	Q9H5V8	CDCP1	1656
7173-141	0.124498	6.57225e-05	T132C	Transmembrane protein 132C	Q8N3T6	TMEM132C	1657
12517-52	0.124387	6.59436e-05	TFAR19	Programmed cell death protein 5	O14737	PDCD5	1658
11952-1	0.111378	6.61756e-05	IGDC3	Immunoglobulin superfamily DCC subclass member 3	Q8IVU1	IGDCC3	1659
14111-15	0.109144	6.6424e-05	TSP2	Thrombospondin-2	P35442	THBS2	1660
12553-5	0.110001	6.67444e-05	VRK1	Serine/threonine-protein kinase VRK1	Q99986	VRK1	1661
12576-21	0.115677	6.69015e-05	MAGE-3	Melanoma-associated antigen 3	P43357	MAGEA3	1662
17449-23	0.110418	6.73775e-05	CD9	CD9 antigen	P21926	CD9	1663
13229-20	0.112801	6.74983e-05	MDM4	Protein Mdm4	O15151	MDM4	1664
13557-3	0.113649	6.80378e-05	Nectin 3	Nectin-3	Q9NQS3	PVRL3	1665
13984-23	0.108043	6.8929e-05	DDX25	ATP-dependent RNA helicase DDX25	Q9UHL0	DDX25	1666
7751-121	0.118336	6.90821e-05	SARP-1	Secreted frizzled-related protein 2	Q96HF1	SFRP2	1667
12657-2	0.113449	6.98186e-05	FCL	GDP-L-fucose synthase	Q13630	TSTA3	1668
5484-63	0.11302	7.03772e-05	RS3A	40S ribosomal protein S3a	P61247	RPS3A	1669
18156-7	0.106539	7.04047e-05	ATG3	Ubiquitin-like-conjugating enzyme ATG3	Q9NT62	ATG3	1670
8327-26	0.127986	7.05996e-05	DPEP2	Dipeptidase 2	Q9H4A9	DPEP2	1671
10589-7	0.109255	7.17261e-05	RET1L	Retinoic acid early transcript 1L protein	Q5VY80	RAET1L	1672
7246-4	0.118637	7.25681e-05	FREM2	FRAS1-related extracellular matrix protein 2	Q5SZK8	FREM2	1673
10037-98	0.107519	7.26676e-05	SIG12	Sialic acid-binding Ig-like lectin 12	Q96PQ1	SIGLEC12	1674
19356-20	0.121231	7.3733e-05	TM1L2	TOM1-like protein 2	Q6ZVM7	TOM1L2	1675
16081-38	0.120483	7.39255e-05	Aldose reductase-like	Aldo-keto reductase family 1 member B10	O60218	AKR1B10	1676
9983-97	0.113096	7.45999e-05	PRS35	Inactive serine protease 35	Q8N3Z0	PRSS35	1677
2640-3	0.116341	7.46628e-05	MSP R	Macrophage-stimulating protein receptor	Q04912	MST1R	1678
4436-1	0.118334	7.49683e-05	ENTP3	Ectonucleoside triphosphate diphosphohydrolase 3	O75355	ENTPD3	1679
13007-66	0.120083	7.5275e-05	LCN10	Epididymal-specific lipocalin-10	Q6JVE6	LCN10	1680
8406-17	0.101062	7.5583e-05	IGF-I	Insulin-like growth factor I	P05019	IGF1	1681
11513-92	0.109873	7.55998e-05	CD38	ADP-ribosyl cyclase/cyclic ADP-ribose hydrolase 1	P28907	CD38	1682
3583-54	0.111689	7.61569e-05	Arylsulfatase A	Arylsulfatase A	P15289	ARSA	1683
8059-1	0.114581	7.70911e-05	Tpo	Thrombopoietin	P40225	THPO	1684
17812-2	0.112406	7.72403e-05	TP4A1	Protein tyrosine phosphatase type IVA 1	Q93096	PTP4A1	1685
11669-39	0.110072	7.84211e-05	SO5A1	Solute carrier organic anion transporter family member 5A1	Q9H2Y9	SLCO5A1	1686
19257-11	0.112148	7.96348e-05	CLCA	Clathrin light chain A	P09496	CLTA	1687
12343-14	0.107114	8.16046e-05	CENB2	Arf-GAP with coiled-coil, ANK repeat and PH domain-containing protein 2	Q15057	ACAP2	1688
6354-13	0.115155	8.16442e-05	HPHL1	Hephaestin-like protein 1	Q6MZM0	HEPHL1	1689
3025-50	0.111738	8.16533e-05	bFGF	Fibroblast growth factor 2	P09038	FGF2	1690
10848-137	0.111102	8.17717e-05	BTNL3	Butyrophilin-like protein 3	Q6UXE8	BTNL3	1691
4392-54	0.106617	8.21881e-05	FGF-12	Fibroblast growth factor 12	P61328	FGF12	1692
18276-34	0.105149	8.27135e-05	TCL1B	T-cell leukemia/lymphoma protein 1B	O95988	TCL1B	1693
5061-27	0.112927	8.3662e-05	B7-H2	ICOS ligand	O75144	ICOSLG	1694
3873-51	0.117334	8.40552e-05	TMA	Thyroid peroxidase	P07202	TPO	1695
13482-14	0.116263	8.47962e-05	CNOT1	CCR4-NOT transcription complex subunit 1	A5YKK6	CNOT1	1696
9229-9	0.1126	8.52928e-05	CTRL	Chymotrypsin-like protease CTRL-1	P40313	CTRL	1697
17348-5	0.10696	8.53482e-05	SYJ2B	Synaptojanin-2-binding protein	P57105	SYNJ2BP	1698
11464-9	0.117035	8.57554e-05	RELB	Transcription factor RelB	Q01201	RELB	1699
7231-37	0.112167	8.57875e-05	TM11A	Transmembrane protease serine 11A	Q6ZMR5	TMPRSS11A	1700
5617-41	0.114345	8.58863e-05	NPFF	Pro-FMRFamide-related neuropeptide FF	O15130	NPFF	1701
4886-3	0.112129	8.64259e-05	MCP-3	C-C motif chemokine 7	P80098	CCL7	1702
12957-62	0.112694	8.67077e-05	UCR6	Cytochrome b-c1 complex subunit 7	P14927	UQCRB	1703
12880-1	0.109958	8.67997e-05	SV2A	Synaptic vesicle glycoprotein 2A	Q7L0J3	SV2A	1704
13055-53	0.118035	8.68694e-05	PSD1	PH and SEC7 domain-containing protein 1	A5PKW4	PSD	1705
13429-3	0.111357	8.73079e-05	WF10A	WAP four-disulfide core domain protein 10A	Q9H1F0	WFDC10A	1706
9340-17	0.117877	8.77029e-05	FKB14	Peptidyl-prolyl cis-trans isomerase FKBP14	Q9NWM8	FKBP14	1707
7257-18	0.107405	8.79066e-05	TIP39	Tuberoinfundibular peptide of 39 residues	Q96A98	PTH2	1708
7803-4	0.112243	8.8025e-05	CHST1	Carbohydrate sulfotransferase 1	O43916	CHST1	1709
16060-99	0.119049	8.8724e-05	NID2	Nidogen-2	Q14112	NID2	1710
12425-104	0.115335	8.88007e-05	ARF6	ADP-ribosylation factor 6	P62330	ARF6	1711
11174-8	0.105028	8.88459e-05	THS7A	Thrombospondin type-1 domain-containing protein 7A	Q9UPZ6	THSD7A	1712
6020-52	0.121508	8.93738e-05	Urotensin-II	Urotensin-2	O95399	UTS2	1713
8933-84	0.107124	8.9449e-05	MEF2C	Myocyte-specific enhancer factor 2C	Q06413	MEF2C	1714
10605-22	0.108725	8.97803e-05	APMAP	Adipocyte plasma membrane-associated protein	Q9HDC9	APMAP	1715
19109-32	0.107564	9.1087e-05	TCAL8	Transcription elongation factor A protein-like 8	Q8IYN2	TCEAL8	1716
8760-10	0.119402	9.11661e-05	DCNL5	DCN1-like protein 5	Q9BTE7	DCUN1D5	1717
10767-52	0.104417	9.13452e-05	GPR64	G-protein coupled receptor 64	Q8IZP9	GPR64	1718
4566-24	0.111435	9.31792e-05	RSPO2	R-spondin-2	Q6UXX9	RSPO2	1719
13720-95	0.101766	9.36052e-05	Proteinase-3	Myeloblastin	P24158	PRTN3	1720
15403-53	0.104997	9.37902e-05	ID2	DNA-binding protein inhibitor ID-2	Q02363	ID2	1721
7054-87	0.11807	9.47032e-05	CLC2D	C-type lectin domain family 2 member D	Q9UHP7	CLEC2D	1722
6049-64	0.132885	9.50413e-05	PTPRS	Receptor-type tyrosine-protein phosphatase S	Q13332	PTPRS	1723
7895-108	0.110581	9.5198e-05	MRAP	Melanocortin-2 receptor accessory protein	Q8TCY5	MRAP	1724
16049-43	0.115209	9.55559e-05	OLR1	Oxidized low-density lipoprotein receptor 1	P78380	OLR1	1725
18947-3	0.110333	9.56501e-05	LRC3B	Leucine-rich repeat-containing protein 3B	Q96PB8	LRRC3B	1726
3800-71	0.110519	9.64853e-05	CK-BB	Creatine kinase B-type	P12277	CKB	1727
12445-50	0.110569	9.6712e-05	ANR27	Ankyrin repeat domain-containing protein 27	Q96NW4	ANKRD27	1728
2843-13	0.121213	9.67518e-05	SPINT2	Kunitz-type protease inhibitor 2	O43291	SPINT2	1729
12814-17	0.104527	9.7124e-05	RBM40	RNA-binding protein 40	Q96LT9	RNPC3	1730
9310-2	0.113897	9.7307e-05	CD8B	T-cell surface glycoprotein CD8 beta chain	P10966	CD8B	1731
6471-53	0.120641	9.79716e-05	FHR4	Complement factor H-related protein 4	Q92496	CFHR4	1732
13460-4	-0.108781	9.80101e-05	CHAD	Chondroadherin	O15335	CHAD	1733
18274-2	0.109075	9.81009e-05	SERF2	Small EDRK-rich factor 2	P84101	SERF2	1734
15372-43	0.108257	9.83953e-05	BRD2	Bromodomain-containing protein 2	P25440	BRD2	1735
9758-17	0.112486	9.91033e-05	RS4X	40S ribosomal protein S4, X isoform	P62701	RPS4X	1736
16293-1	0.111988	9.92622e-05	Growth hormone-releasing factor	Somatoliberin	P01286	GHRH	1737
19143-38	0.109037	9.94499e-05	NB5R2	NADH-cytochrome b5 reductase 2	Q6BCY4	CYB5R2	1738
11661-11	0.102183	0.000100299	NALP1	NACHT, LRR and PYD domains-containing protein 1	Q9C000	NLRP1	1739
13059-33	0.105352	0.000100467	RIFK	Riboflavin kinase	Q969G6	RFK	1740
13977-28	0.107327	0.000100509	BARD1	BRCA1-associated RING domain protein 1	Q99728	BARD1	1741
18863-176	0.107315	0.000103989	CHST2	Carbohydrate sulfotransferase 2	Q9Y4C5	CHST2	1742
5467-15	0.118985	0.000104995	HSP 90b	Heat shock protein HSP 90-beta	P08238	HSP90AB1	1743
9385-4	0.11672	0.000106122	GAA	Lysosomal alpha-glucosidase	P10253	GAA	1744
8696-15	0.121049	0.000106337	G3ST1	Galactosylceramide sulfotransferase	Q99999	GAL3ST1	1745
17393-13	0.115588	0.000106735	SCAD	Short-chain specific acyl-CoA dehydrogenase, mitochondrial	P16219	ACADS	1746
12427-8	0.114678	0.000107323	MPIP2	M-phase inducer phosphatase 2	P30305	CDC25B	1747
7696-3	0.109731	0.000107721	NBR1	Next to BRCA1 gene 1 protein	Q14596	NBR1	1748
7747-47	0.113393	0.000108327	NDUBB	NADH dehydrogenase [ubiquinone] 1 beta subcomplex subunit 11, mitochondrial	Q9NX14	NDUFB11	1749
6511-17	0.110534	0.00010848	F19A4	Protein FAM19A4	Q96LR4	FAM19A4	1750
9962-1	0.114301	0.000109336	MUCDL	Cadherin-related family member 5	Q9HBB8	CDHR5	1751
3291-30	0.100438	0.000110922	CD23	Low affinity immunoglobulin epsilon Fc receptor	P06734	FCER2	1752
13412-5	0.105392	0.000111113	WFDC6	WAP four-disulfide core domain protein 6	Q9BQY6	WFDC6	1753
12431-13	0.111639	0.00011134	PELO	Protein pelota homolog	Q9BRX2	PELO	1754
3450-4	0.120057	0.000111368	Kallikrein 6	Kallikrein-6	Q92876	KLK6	1755
4697-59	0.102647	0.000111843	GM-CSF	Granulocyte-macrophage colony-stimulating factor	P04141	CSF2	1756
8959-61	0.111253	0.000112608	ADAM 17	Disintegrin and metalloproteinase domain-containing protein 17	P78536	ADAM17	1757
10900-272	0.113972	0.000113008	STMN2	Stathmin-2	Q93045	STMN2	1758
13228-75	0.106941	0.00011398	MDM2	E3 ubiquitin-protein ligase Mdm2	Q00987	MDM2	1759
8219-14	0.110033	0.000114199	ZG16	Zymogen granule membrane protein 16	O60844	ZG16	1760
11667-29	0.105732	0.000115078	TENC1	Tensin-2	Q63HR2	TNS2	1761
6517-14	0.110909	0.000115149	BMP-3b	Growth/differentiation factor 10	P55107	GDF10	1762
7059-14	0.11323	0.000115301	LIRA6	Leukocyte immunoglobulin-like receptor subfamily A member 6	Q6PI73	LILRA6	1763
5671-1	0.103789	0.000116144	Chymotrypsin	Chymotrypsinogen B	P17538	CTRB1	1764
11365-17	0.105338	0.000116385	TEN4	Teneurin-4	Q6N022	TENM4	1765
2578-67	0.104844	0.000116923	MCP-1	C-C motif chemokine 2	P13500	CCL2	1766
10432-3	0.100854	0.000116926	K1644	Uncharacterized protein KIAA1644	Q3SXP7	KIAA1644	1767
9039-47	0.125508	0.000117967	TOIP1	Torsin-1A-interacting protein 1	Q5JTV8	TOR1AIP1	1768
4985-11	0.104274	0.000118907	FABPE	Fatty acid-binding protein, epidermal	Q01469	FABP5	1769
12403-30	0.108029	0.000119555	RB39B	Ras-related protein Rab-39B	Q96DA2	RAB39B	1770
10081-17	0.114323	0.000120062	SATB2	DNA-binding protein SATB2	Q9UPW6	SATB2	1771
12367-52	0.108644	0.000120636	MACOI	Macoilin	Q8N5G2	TMEM57	1772
4771-10	0.105561	0.000122804	ASM3A	Acid sphingomyelinase-like phosphodiesterase 3a	Q92484	SMPDL3A	1773
11406-82	0.0985685	0.000124157	ACAD8	Isobutyryl-CoA dehydrogenase, mitochondrial	Q9UKU7	ACAD8	1774
9207-60	0.115005	0.00012447	QORL1	Quinone oxidoreductase-like protein 1	O95825	CRYZL1	1775
11465-4	0.109799	0.000125558	GP135	Probable G-protein coupled receptor 135	Q8IZ08	GPR135	1776
14599-18	0.113655	0.000125749	STAB1	Stabilin-1	Q9NY15	STAB1	1777
5714-88	0.108573	0.000126196	IFNA6	Interferon alpha-6	P05013	IFNA6	1778
19116-1	0.104559	0.000127214	MUTED	Biogenesis of lysosome-related organelles complex 1 subunit 5	Q8TDH9	MUTED	1779
6572-10	0.104795	0.000127709	LRRT4	Leucine-rich repeat transmembrane neuronal protein 4	Q86VH4	LRRTM4	1780
7625-27	0.114456	0.000127956	14-3-3 protein theta	14-3-3 protein theta	P27348	YWHAQ	1781
16021-30	0.116234	0.000128189	Cadherin-8	Cadherin-8	P55286	CDH8	1782
6027-31	0.111977	0.000128235	REL3	Relaxin-3	Q8WXF3	RLN3	1783
9523-34	0.106228	0.000128648	ITM2C	Integral membrane protein 2C	Q9NQX7	ITM2C	1784
4911-49	0.107778	0.000128663	Glutathione S-transferase Pi	Glutathione S-transferase P	P09211	GSTP1	1785
11989-35	0.107903	0.000128907	EMC1	ER membrane protein complex subunit 1	Q8N766	EMC1	1786
19590-46	0.118239	0.000130095	SP-D	Pulmonary surfactant-associated protein D	P35247	SFTPD	1787
19620-16	0.118135	0.000130129	DLG2	Disks large homolog 2	Q15700	DLG2	1788
19237-17	0.109165	0.000131234	D-dopachrome decarboxylase	D-dopachrome decarboxylase	P30046	DDT	1789
9372-157	0.117048	0.000131505	MPZL2	Myelin protein zero-like protein 2	O60487	MPZL2	1790
6933-20	0.108424	0.000132811	RM34	39S ribosomal protein L34, mitochondrial	Q9BQ48	MRPL34	1791
8843-34	0.115065	0.000133381	MRF	Myelin regulatory factor	Q9Y2G1	MYRF	1792
2992-59	0.115843	0.000133913	IL-17 sR	Interleukin-17 receptor A	Q96F46	IL17RA	1793
6079-59	0.109119	0.000134811	ACPL2	2-phosphoxylose phosphatase 1	Q8TE99	ACPL2	1794
19247-1	0.112464	0.00013509	UB2D1	Ubiquitin-conjugating enzyme E2 D1	P51668	UBE2D1	1795
18312-68	0.103071	0.000137167	NDRG3	Protein NDRG3	Q9UGV2	NDRG3	1796
5410-53	0.111152	0.000137244	CAD15	Cadherin-15	P55291	CDH15	1797
9544-24	0.10573	0.000138564	CG069	Uncharacterized protein C7orf69	Q9H7B7	C7orf69	1798
13510-7	0.113386	0.000138852	AT2A3	Sarcoplasmic/endoplasmic reticulum calcium ATPase 3	Q93084	ATP2A3	1799
10606-34	0.1185	0.000138923	TOIP1	Torsin-1A-interacting protein 1	Q5JTV8	TOR1AIP1	1800
16299-13	0.109742	0.000139352	TIGIT	T-cell immunoreceptor with Ig and ITIM domains	Q495A1	TIGIT	1801
12925-105	0.111947	0.000140502	AXIN2	Axin-2	Q9Y2T1	AXIN2	1802
3519-3	0.109178	0.000140929	TARC	C-C motif chemokine 17	Q92583	CCL17	1803
5639-49	0.110636	0.000141474	NETO1	Neuropilin and tolloid-like protein 1	Q8TDF5	NETO1	1804
11540-37	0.116543	0.000141989	FOXO3A	Forkhead box protein O3	O43524	FOXO3	1805
10708-3	0.106069	0.000142507	GON2	Progonadoliberin-2	O43555	GNRH2	1806
19331-18	0.10075	0.000144115	BAIP2	Brain-specific angiogenesis inhibitor 1-associated protein 2	Q9UQB8	BAIAP2	1807
2961-1	-0.103859	0.000145541	Protein C	Vitamin K-dependent protein C	P04070	PROC	1808
4126-22	0.106276	0.000145683	BPI	Bactericidal permeability-increasing protein	P17213	BPI	1809
13027-20	0.101981	0.000146414	CBX7	Chromobox protein homolog 7	O95931	CBX7	1810
15573-110	-0.11692	0.000146593	CSPG3	Neurocan core protein	O14594	NCAN	1811
11163-7	0.108568	0.000146896	F162B	Protein FAM162B	Q5T6X4	FAM162B	1812
9894-13	0.107154	0.000147158	MYO6	Unconventional myosin-VI	Q9UM54	MYO6	1813
3418-12	0.107447	0.000147815	CAMK1D	Calcium/calmodulin-dependent protein kinase type 1D	Q8IU85	CAMK1D	1814
13547-5	0.106798	0.000148312	5HT7R	5-hydroxytryptamine receptor 7	P34969	HTR7	1815
14011-17	0.105945	0.000148559	S100A11	Protein S100-A11	P31949	S100A11	1816
8951-162	0.104946	0.000148823	CSPG4	Chondroitin sulfate proteoglycan 4	Q6UVK1	CSPG4	1817
17747-45	0.114406	0.000149236	TRAF1	TNF receptor-associated factor 1	Q13077	TRAF1	1818
15384-15	-0.113731	0.000150639	KLOTHO	Klotho	Q9UEF7	KL	1819
12451-62	0.116227	0.000151669	BACH1	Transcription regulator protein BACH1	O14867	BACH1	1820
2809-25	0.107306	0.000152017	ADAMTS-4	A disintegrin and metalloproteinase with thrombospondin motifs 4	O75173	ADAMTS4	1821
9004-24	0.108996	0.000152548	CR001	Low-density lipoprotein receptor class A domain-containing protein 4	O15165	LDLRAD4	1822
9231-23	-0.116458	0.000153551	IMPA3	Inositol monophosphatase 3	Q9NX62	IMPAD1	1823
19328-51	0.0974577	0.000154532	Chk2	Serine/threonine-protein kinase Chk2	O96017	CHEK2	1824
15326-64	0.108576	0.000154565	GBP1	Guanylate-binding protein 1	P32455	GBP1	1825
9581-4	0.111242	0.00015627	PRP6	Pre-mRNA-processing factor 6	O94906	PRPF6	1826
11593-21	0.103877	0.000157422	MIG	C-X-C motif chemokine 9	Q07325	CXCL9	1827
11239-49	0.110763	0.00015753	TMPS6	Transmembrane protease serine 6	Q8IU80	TMPRSS6	1828
17785-11	0.110067	0.000157843	RCL	2'-deoxynucleoside 5'-phosphate N-hydrolase 1	O43598	RCL	1829
18392-19	0.111696	0.000160618	MAT2B	Methionine adenosyltransferase 2 subunit beta	Q9NZL9	MAT2B	1830
16919-1	0.119051	0.000161558	ACBP	Acyl-CoA-binding protein	P07108	DBI	1831
9959-60	0.111741	0.000161762	TM59L	Transmembrane protein 59-like	Q9UK28	TMEM59L	1832
19553-14	0.113328	0.00016257	STX1a	Syntaxin-1A	Q16623	STX1A	1833
11146-4	0.103813	0.000162969	TBX22	T-box transcription factor TBX22	Q9Y458	TBX22	1834
16923-20	0.101677	0.000163582	Profilin II	Profilin-2	P35080	PFN2	1835
13941-82	0.110652	0.000163635	SYFM	Phenylalanine--tRNA ligase, mitochondrial	O95363	FARS2	1836
6463-59	0.108559	0.000163658	OX26	Orexigenic neuropeptide QRFP	P83859	QRFP	1837
17855-28	0.102145	0.000164054	RGS4	Regulator of G-protein signaling 4	P49798	RGS4	1838
10445-20	-0.110256	0.000164127	ApoM	Apolipoprotein M	O95445	APOM	1839
19518-12	0.108469	0.000164163	HXK3	Hexokinase-3	P52790	HK3	1840
12530-14	0.115159	0.00016452	CKS-1	Cyclin-dependent kinases regulatory subunit 1	P61024	CKS1B	1841
3081-70	0.106652	0.000164822	ULBP-1	NKG2D ligand 1	Q9BZM6	ULBP1	1842
18187-16	0.103262	0.000165291	ACY2	Aspartoacylase	P45381	ASPA	1843
15504-39	0.102198	0.000165431	Livin B	Baculoviral IAP repeat-containing protein 7 Isoform beta	Q96CA5	BIRC7	1844
10571-14	0.104531	0.000168869	MGAT1	Alpha-1,3-mannosyl-glycoprotein 2-beta-N-acetylglucosaminyltransferase	P26572	MGAT1	1845
4563-61	0.109169	0.00016895	PLCG1	1-phosphatidylinositol 4,5-bisphosphate phosphodiesterase gamma-1	P19174	PLCG1	1846
17710-40	0.104363	0.000169487	TPD53	Tumor protein D53	Q16890	TPD52L1	1847
18415-16	0.112746	0.000170211	ARL6	ADP-ribosylation factor-like protein 6	Q9H0F7	ARL6	1848
11208-15	-0.110548	0.00017027	NAGPA	N-acetylglucosamine-1-phosphodiester alpha-N-acetylglucosaminidase	Q9UK23	NAGPA	1849
18307-71	0.110615	0.000170559	PPase 2	Inorganic pyrophosphatase 2, mitochondrial	Q9H2U2	PPA2	1850
2443-10	0.108253	0.000171816	FGF-8B	Fibroblast growth factor 8 isoform B	P55075	FGF8	1851
13541-1	0.107923	0.000172457	MYCT1	Myc target protein 1	Q8N699	MYCT1	1852
17467-1	0.11543	0.000172805	DHRS9	Dehydrogenase/reductase SDR family member 9	Q9BPW9	DHRS9	1853
8039-41	-0.112333	0.000173658	F177A	Protein FAM177A1	Q8N128	FAM177A1	1854
17813-21	0.10586	0.000174367	BPHL	Valacyclovir hydrolase	Q86WA6	BPHL	1855
6961-14	0.114521	0.000174925	IGFL3	Insulin growth factor-like family member 3	Q6UXB1	IGFL3	1856
15306-20	0.107492	0.000176067	IgJ	Immunoglobulin J chain	P01591	IGJ	1857
19612-3	0.10644	0.000177375	CD81	CD81 antigen	P60033	CD81	1858
9541-15	0.105423	0.000181109	B3GT1	Beta-1,3-galactosyltransferase 1	Q9Y5Z6	B3GALT1	1859
5031-10	0.101338	0.000181573	SPTA2	Spectrin alpha chain, non-erythrocytic 1	Q13813	SPTAN1	1860
6123-69	0.102638	0.000181765	p53	Cellular tumor antigen p53	P04637	TP53	1861
3078-1	0.107361	0.000182075	PlGF	Placenta growth factor	P49763	PGF	1862
12046-51	0.106064	0.000182804	TADBP	TAR DNA-binding protein 43	Q13148	TARDBP	1863
6551-94	0.107535	0.000183476	Vaspin	Serpin A12	Q8IW75	SERPINA12	1864
15466-30	0.107768	0.000184626	CO9A1	Collagen alpha-1(IX) chain	P20849	COL9A1	1865
7867-154	0.110502	0.000185358	SIA7A	Alpha-N-acetylgalactosaminide alpha-2,6-sialyltransferase 1	Q9NSC7	ST6GALNAC1	1866
3554-24	0.117454	0.000185367	Adiponectin	Adiponectin	Q15848	ADIPOQ	1867
6210-100	0.110879	0.000185694	IFNA5	Interferon alpha-5	P01569	IFNA5	1868
17857-6	0.101096	0.000187198	ACADL	Long-chain specific acyl-CoA dehydrogenase, mitochondrial	P28330	ACADL	1869
8963-8	0.111918	0.000187358	Vti1-rp1	Vesicle transport through interaction with t-SNAREs homolog 1B	Q9UEU0	VTI1B	1870
4718-5	0.105053	0.000189751	PPIB	Peptidyl-prolyl cis-trans isomerase B	P23284	PPIB	1871
17155-1	0.117483	0.000191639	VPS28 protein homolog	Vacuolar protein sorting-associated protein 28 homolog	Q9UK41	VPS28	1872
7939-1	0.101069	0.000192703	CC055	Putative uncharacterized protein PQLC2L	A1A4F0	PQLC2L	1873
5259-2	0.107003	0.000193207	TAK1-TAB1	Mitogen-activated protein kinase kinase kinase 7:TGF-beta-activated kinase 1 and MAP3K7-binding protein 1 fusion	O43318|Q15750	MAP3K7|TAB1	1874
9578-263	0.0985683	0.000193358	MANS4	MANSC domain-containing protein 4	A6NHS7	MANSC4	1875
7767-1	0.110015	0.000195054	CF126	Colipase-like protein 2	Q6UWE3	CLPSL2	1876
13025-4	0.10451	0.000195667	FRS2	Fibroblast growth factor receptor substrate 2	Q8WU20	FRS2	1877
4769-10	0.0977081	0.00019999	Olfactomedin-4	Olfactomedin-4	Q6UX06	OLFM4	1878
5250-53	0.105269	0.000200764	IMDH2	Inosine-5'-monophosphate dehydrogenase 2	P12268	IMPDH2	1879
10425-3	0.103041	0.000201178	B4GT5	Beta-1,4-galactosyltransferase 5	O43286	B4GALT5	1880
13268-45	0.113706	0.000202194	WNT5A	Protein Wnt-5a	P41221	WNT5A	1881
13580-2	0.108123	0.000202233	Sperm-associated antigen 2	UDP-N-acetylhexosamine pyrophosphorylase	Q16222	UAP1	1882
8989-40	0.125892	0.000202403	SCUB1	Signal peptide, CUB and EGF-like domain-containing protein 1	Q8IWY4	SCUBE1	1883
3471-49	0.111967	0.000204986	STK16	Serine/threonine-protein kinase 16	O75716	STK16	1884
16845-15	0.0980259	0.00020668	MPZL1	Myelin protein zero-like protein 1	O95297	MPZL1	1885
18884-22	0.113061	0.000208024	DNJB4	DnaJ homolog subfamily B member 4	Q9UDY4	DNAJB4	1886
17736-105	0.0979997	0.000209375	APTX	Aprataxin	Q7Z2E3	APTX	1887
2834-54	0.10463	0.000209943	kallikrein 8	Kallikrein-8	O60259	KLK8	1888
2649-77	0.103814	0.000210919	sICAM-3	Intercellular adhesion molecule 3	P32942	ICAM3	1889
3628-3	0.111088	0.000210964	MP2K2	Dual specificity mitogen-activated protein kinase kinase 2	P36507	MAP2K2	1890
2939-10	0.104229	0.000212354	Artemin	Artemin	Q5T4W7	ARTN	1891
15588-17	0.106115	0.000213282	galactosidase, alpha	Alpha-galactosidase A	P06280	GLA	1892
8815-1	0.105409	0.000214474	OLFL1	Olfactomedin-like protein 1	Q6UWY5	OLFML1	1893
18194-18	0.107234	0.000217537	FABP9	Fatty acid-binding protein 9	Q0Z7S8	FABP9	1894
11312-40	0.106316	0.000217758	PMS2	Mismatch repair endonuclease PMS2	P54278	PMS2	1895
4152-58	-0.109584	0.000219197	Prekallikrein	Plasma kallikrein	P03952	KLKB1	1896
8803-61	0.109344	0.000220802	nectin-1 gamma	Nectin-1, isoform gamma	Q15223	PVRL1	1897
14245-195	0.109519	0.000221897	SNX7	Sorting nexin-7	Q9UNH6	SNX7	1898
13609-11	0.101119	0.000222543	GTF2I	General transcription factor II-I	P78347	GTF2I	1899
13540-1	0.111902	0.000225184	GPR26	G-protein coupled receptor 26	Q8NDV2	GPR26	1900
12650-43	0.10848	0.000225608	GNAI3	Guanine nucleotide-binding protein G(k) subunit alpha	P08754	GNAI3	1901
7821-6	0.102412	0.000228253	C1D	Nuclear nucleic acid-binding protein C1D	Q13901	C1D	1902
6119-14	0.104763	0.00022839	MAMC2	MAM domain-containing protein 2	Q7Z304	MAMDC2	1903
5798-3	0.110488	0.000229302	BID	BH3-interacting domain death agonist	P55957	BID	1904
13131-5	0.111306	0.000232524	HXK1	Hexokinase-1	P19367	HK1	1905
8794-13	0.0998696	0.000232696	DPEP1	Dipeptidase 1	P16444	DPEP1	1906
8866-53	0.119	0.000233116	QPCTL	Glutaminyl-peptide cyclotransferase-like protein	Q9NXS2	QPCTL	1907
8923-94	0.109871	0.000234902	GLTL1	Polypeptide N-acetylgalactosaminyltransferase 16	Q8N428	GALNT16	1908
14318-1	0.108639	0.000236258	VPS29	Vacuolar protein sorting-associated protein 29	Q9UBQ0	VPS29	1909
6536-54	0.108861	0.000236298	LAML2	Putative phospholipase B-like 2	Q8NHP8	PLBD2	1910
19130-81	0.104664	0.000237175	SPB8	Serpin B8	P50452	SERPINB8	1911
14120-2	0.102528	0.00023729	RNF43	E3 ubiquitin-protein ligase RNF43	Q68DV7	RNF43	1912
8817-29	0.103337	0.000237884	CENPV	Centromere protein V	Q7Z7K6	CENPV	1913
8355-80	0.102536	0.00023852	ISM1	Isthmin-1	B1AKI9	ISM1	1914
13536-56	0.100444	0.000239926	POLI	DNA polymerase iota	Q9UNA4	POLI	1915
13501-10	0.109941	0.000241112	S35G2	Solute carrier family 35 member G2	Q8TBE7	SLC35G2	1916
13599-15	0.111584	0.000243966	RABEK	Rab9 effector protein with kelch motifs	Q7Z6M1	RABEPK	1917
8366-19	0.103278	0.000244761	CA115	Uncharacterized protein C1orf115	Q9H7X2	C1orf115	1918
7097-8	0.100939	0.000245934	CDY1	Testis-specific chromodomain protein Y 1	Q9Y6F8	CDY1	1919
11596-47	0.0992852	0.000246374	ZN75D	Zinc finger protein 75D	P51815	ZNF75D	1920
13529-39	0.109376	0.000247988	NP1L2	Nucleosome assembly protein 1-like 2	Q9ULW6	NAP1L2	1921
11336-9	0.0958913	0.00024799	FANCF	Fanconi anemia group F protein	Q9NPI8	FANCF	1922
7878-2	0.103511	0.000249838	SC61B	Protein transport protein Sec61 subunit beta	P60468	SEC61B	1923
3592-4	0.109564	0.000250876	CAMK1	Calcium/calmodulin-dependent protein kinase type 1	Q14012	CAMK1	1924
14135-3	0.103852	0.000251449	RXFP1	Relaxin receptor 1	Q9HBX9	RXFP1	1925
5590-11	0.101367	0.000251495	ZPLD1	Zona pellucida-like domain-containing protein 1	Q8TCW7	ZPLD1	1926
9196-8	0.10391	0.000253389	Galectin-7	Galectin-7	P47929	LGALS7	1927
18913-3	0.100419	0.000256846	Cyclin H	Cyclin-H			1928
7860-9	0.107846	0.000258382	HERC4	Probable E3 ubiquitin-protein ligase HERC4	Q5GLZ8	HERC4	1929
16746-12	0.10545	0.000261397	Activin B	Inhibin beta B chain	P09529	INHBB	1930
5004-69	0.0986265	0.000266293	MK11	Mitogen-activated protein kinase 11	Q15759	MAPK11	1931
18866-8	0.110058	0.000268104	CANB2	Calcineurin subunit B type 2	Q96LZ3	PPP3R2	1932
7251-64	-0.1229	0.000268298	C1QT3	Complement C1q tumor necrosis factor-related protein 3	Q9BXJ4	C1QTNF3	1933
4459-68	0.110212	0.000269811	PCSK7	Proprotein convertase subtilisin/kexin type 7	Q16549	PCSK7	1934
11643-73	0.100204	0.000270061	DTX3L	E3 ubiquitin-protein ligase DTX3L	Q8TDB6	DTX3L	1935
10390-21	0.103766	0.000270557	ZNRF3	E3 ubiquitin-protein ligase ZNRF3	Q9ULT6	ZNRF3	1936
13548-53	0.101589	0.00027368	PPC1A	Phosphatidate phosphatase PPAPDC1A	Q5VZY2	PPAPDC1A	1937
13011-20	0.113158	0.000274258	RS10	40S ribosomal protein S10	P46783	RPS10	1938
17460-51	0.0998594	0.000278257	Mx1	Interferon-induced GTP-binding protein Mx1	P20591	MX1	1939
6604-59	0.104509	0.000278339	CD031	Protein NDNF	Q8TB73	NDNF	1940
17383-4	0.10936	0.000278458	STAR5	StAR-related lipid transfer protein 5	Q9NSY2	STARD5	1941
18892-48	0.0963424	0.000281424	GPC4	Glypican-4	O75487	GPC4	1942
3617-80	-0.097176	0.000282598	HGFA	Hepatocyte growth factor activator	Q04756	HGFAC	1943
17196-5	0.10237	0.000283016	ClpP endopeptidase	ATP-dependent Clp protease proteolytic subunit, mitochondrial	Q16740	CLPP	1944
18399-1	0.109585	0.000286869	AKA7A	A-kinase anchor protein 7 isoforms alpha and beta	O43687	AKAP7	1945
12381-26	0.102064	0.000287495	CBR1	Carbonyl reductase [NADPH] 1	P16152	CBR1	1946
14687-6	0.0950837	0.000291074	M6PBP	Perilipin-3	O60664	PLIN3	1947
12706-2	0.104654	0.000291391	MRCKA	Serine/threonine-protein kinase MRCK alpha	Q5VT25	CDC42BPA	1948
12439-67	0.0988685	0.000293284	ISGF3	Interferon regulatory factor 9	Q00978	IRF9	1949
18316-75	0.100046	0.000293308	SEPT3	Neuronal-specific septin-3	Q9UH03	44442	1950
3361-26	0.100182	0.000294563	CLC4K	C-type lectin domain family 4 member K	Q9UJ71	CD207	1951
7982-10	0.0942764	0.000295141	RM32	39S ribosomal protein L32, mitochondrial	Q9BYC8	MRPL32	1952
4900-8	0.111155	0.000295972	C3a	C3a anaphylatoxin	P01024	C3	1953
7911-29	0.10823	0.000296092	SCN4B	Sodium channel subunit beta-4	Q8IWT1	SCN4B	1954
11137-43	0.103942	0.000299741	IL3RB	Cytokine receptor common subunit beta	P32927	CSF2RB	1955
12480-9	0.10875	0.000301804	OTUD5	OTU domain-containing protein 5	Q96G74	OTUD5	1956
3169-70	0.109523	0.000302029	IDUA	Alpha-L-iduronidase	P35475	IDUA	1957
18178-13	0.102378	0.000302801	SYSC	Serine--tRNA ligase, cytoplasmic	P49591	SARS	1958
8876-51	0.101639	0.000307775	NRX2B	Neurexin-2-beta	P58401	NRXN2	1959
12580-7	0.108274	0.000307945	PSB5	Proteasome subunit beta type-5	P28074	PSMB5	1960
19347-37	0.0968624	0.000310006	Carbonic Anhydrase XII	Carbonic anhydrase 12	O43570	CA12	1961
16851-50	0.111607	0.000310656	SCO2	Protein SCO2 homolog, mitochondrial	O43819	SCO2	1962
13960-15	0.0979758	0.000310919	AGAP3	Arf-GAP with GTPase, ANK repeat and PH domain-containing protein 3	Q96P47	AGAP3	1963
6256-9	0.101848	0.000311823	LY66C	Lymphocyte antigen 6 complex locus protein G6c	O95867	LY6G6C	1964
4397-26	0.0981157	0.000312222	IFN-lambda 2	Interferon lambda-2	Q8IZJ0	IFNL2	1965
5229-90	0.0999214	0.000312239	IMDH1	Inosine-5'-monophosphate dehydrogenase 1	P20839	IMPDH1	1966
5627-53	0.100812	0.000314261	GON1	Progonadoliberin-1	P01148	GNRH1	1967
16312-45	0.101373	0.000315156	Cadherin-6	Cadherin-6	P55285	CDH6	1968
13652-2	0.102999	0.000317973	TM1L1	TOM1-like protein 1	O75674	TOM1L1	1969
8931-124	0.0980024	0.000320245	G0S2	G0/G1 switch protein 2	P27469	G0S2	1970
2853-68	0.0984933	0.000323858	CHK1	Serine/threonine-protein kinase Chk1	O14757	CHEK1	1971
4464-10	0.0998585	0.000324123	Sialoadhesin	Sialoadhesin	Q9BZZ2	SIGLEC1	1972
8852-10	0.0973055	0.000324125	SUN3	SUN domain-containing protein 3	Q8TAQ9	SUN3	1973
7842-52	0.102031	0.000324878	SERF1	Small EDRK-rich factor 1	O75920	SERF1A	1974
18417-3	0.101693	0.000325598	AS3MT	Arsenite methyltransferase	Q9HBK9	AS3MT	1975
13991-47	0.102365	0.000326349	IF4G3	Eukaryotic translation initiation factor 4 gamma 3	O43432	EIF4G3	1976
10370-21	0.109475	0.000327828	STAT1	Signal transducer and activator of transcription 1-alpha/beta	P42224	STAT1	1977
12818-159	0.107147	0.000328027	UT2	Urea transporter 2	Q15849	SLC14A2	1978
7147-35	0.0940931	0.000331065	WFDC8	WAP four-disulfide core domain protein 8	Q8IUA0	WFDC8	1979
8372-29	0.100853	0.000332166	CDHR1	Cadherin-related family member 1	Q96JP9	CDHR1	1980
9606-4	0.0930583	0.000332389	P210L	Nuclear pore membrane glycoprotein 210-like	Q5VU65	NUP210L	1981
4254-6	0.104484	0.000333152	NUDC3	NudC domain-containing protein 3	Q8IVD9	NUDCD3	1982
10817-26	0.109046	0.000333323	TO20L	TOMM20-like protein 1	Q6UXN7	TOMM20L	1983
18166-4	0.0971262	0.000333437	RHOB	Rho-related GTP-binding protein RhoB	P62745	RHOB	1984
17712-7	0.11171	0.000334094	IDI1	Isopentenyl-diphosphate Delta-isomerase 1	Q13907	IDI1	1985
7818-101	0.107483	0.000337176	GBP6	Guanylate-binding protein 6	Q6ZN66	GBP6	1986
15437-11	0.0976493	0.000337354	RAMP3	Receptor activity-modifying protein 3	O60896	RAMP3	1987
12788-6	0.0964719	0.000338618	SGF29	SAGA-associated factor 29 homolog	Q96ES7	CCDC101	1988
2889-37	0.105754	0.000338737	Cardiotrophin-1	Cardiotrophin-1	Q16619	CTF1	1989
6526-77	0.100149	0.000339752	OBP2A	Odorant-binding protein 2a	Q9NY56	OBP2A	1990
12704-26	0.102162	0.000341165	SH2D3	SH2 domain-containing protein 3C	Q8N5H7	SH2D3C	1991
10668-5	0.105822	0.000342086	STX4	Syntaxin-4	Q12846	STX4	1992
11334-7	0.102805	0.000343782	LIRB3	Leukocyte immunoglobulin-like receptor subfamily B member 3	O75022	LILRB3	1993
8633-18	0.105452	0.000344096	RN128	E3 ubiquitin-protein ligase RNF128	Q8TEB7	RNF128	1994
7952-2	0.0996953	0.000344673	VTI1A	Vesicle transport through interaction with t-SNAREs homolog 1A	Q96AJ9	VTI1A	1995
19159-9	0.0991349	0.000344862	DNA polymerase subunit delta 4	DNA polymerase delta subunit 4	Q9HCU8	POLD4	1996
12461-8	0.102848	0.00034647	SIRT5	NAD-dependent protein deacylase sirtuin-5, mitochondrial	Q9NXA8	SIRT5	1997
11405-150	0.100411	0.000347658	CARD9	Caspase recruitment domain-containing protein 9	Q9H257	CARD9	1998
11425-31	0.107081	0.000348942	RUFY1	RUN and FYVE domain-containing protein 1	Q96T51	RUFY1	1999
[truncated: 2,906 more rows]
