# Supplementary material for: Predicting the probability of death using proteomics
Source: Commun Biol. 2021 Jun 18;4:758. doi: 10.1038/s42003-021-02289-6 (PMC8213855; doi:10.1038/s42003-021-02289-6)
Supplement: Supplementary file 6 — Supplementary Data 3 [file 42003_2021_2289_MOESM6_ESM.xlsx]

## Sheet: Supplementary Data 3
new_ind	log_beta	log_pval	Target	TargetFullName	GeneName	UniProt	P-val ranking			INFO
4374-45	0.914432	8.36675e-114	MIC-1	Growth/differentiation factor 15	GDF15	Q99988	1			Significant univariate associations between protein levels and 5-year mortality in 60+ participants
11388-75	0.746961	3.67062e-85	HE4	WAP four-disulfide core domain protein 2	WFDC2	Q14508	2			All models include age, age squared, sex and their interactions as covariates.
15559-5	-0.601129	4.35074e-72	ANTR2	Anthrax toxin receptor 2	ANTXR2	P58335	3
3339-33	0.587965	1.22155e-68	TSP2	Thrombospondin-2	THBS2	P35442	4			Positive associations = 1002
4721-54	0.611172	2.38138e-68	TFF3	Trefoil factor 3	TFF3	Q07654	5			Negative associations = 66
2654-19	0.618098	4.01573e-65	TNF sR-I	Tumor necrosis factor receptor superfamily member 1A	TNFRSF1A	P19438	6			Total = 1068
4153-11	0.583013	4.34834e-64	alpha-1-antichymotrypsin complex	Alpha-1-antichymotrypsin complex	SERPINA3	P01011	7			P-value significance threshold = 1.01937e-5
13565-2	0.590342	3.53704e-62	p130	Retinoblastoma-like protein 2	RBL2	Q08999	8
7861-9	0.587014	1.34672e-61	ROR2	Tyrosine-protein kinase transmembrane receptor ROR2	ROR2	Q01974	9			new_ind	Somalogic probe id
8099-42	0.616306	4.82156e-61	SPON2	Spondin-2	SPON2	Q9BUD6	10			log_beta	Coefficient for protein in logistic regression model
8841-65	-0.549657	5.60322e-60	CILP2	Cartilage intermediate layer protein 2	CILP2	Q8IUL8	11			log_pval	P-value for protein in logistic regression model
2602-2	0.580574	8.65809e-60	Angiopoietin-2	Angiopoietin-2	ANGPT2	O15123	12			Target	Short target name from Somalogic
15640-54	0.640825	3.97629e-58	TAGL	Transgelin	TAGLN	Q01995	13			TargetFullName	Full target name from Somalogic
15515-2	0.498142	1.04527e-57	SAA	Serum amyloid A-1 protein	SAA1	P0DJI8	14			GeneName	Name of the associated gene
4496-60	0.582196	1.26196e-57	MMP-12	Macrophage metalloelastase	MMP12	P39900	15			UniProt	Uniprot name of protein
4834-61	0.580256	1.8285e-57	Epithelial cell kinase	Ephrin type-A receptor 2	EPHA2	P29317	16			P-val ranking	Ranking when ranked by p-value
8323-163	0.538307	9.06994e-57	TFF3	Trefoil factor 3	TFF3	Q07654	17
9468-8	0.562352	4.8362e-55	Lectin, mannose-binding 2	Vesicular integral-membrane protein VIP36	LMAN2	Q12907	18
11196-31	0.553104	6.06252e-54	Collagen alpha-3(VI)	Collagen alpha-3(VI) chain	COL6A3	P12111	19
10702-1	0.548862	1.61834e-53	COSA1	Collagen alpha-1(XXVIII) chain	COL28A1	Q2UY09	20
8368-102	0.547569	4.91724e-53	TNF sR-II	Tumor necrosis factor receptor superfamily member 1B	TNFRSF1B	P20333	21
18832-65	0.449347	3.78998e-52	SAA2	Serum amyloid A-2 protein	SAA2	P0DJI9	22
17456-53	0.501683	1.21829e-51	GOLM1	Golgi membrane protein 1	GOLM1	Q8NBJ4	23
15304-1	0.521294	8.32867e-51	PAP1	Regenerating islet-derived protein 3-alpha	REG3A	Q06141	24
13463-1	0.525722	3.66362e-50	PXDN	Peroxidasin homolog	PXDN	Q92626	25
12370-30	0.570548	3.77525e-49	Apo F	Apolipoprotein F	APOF	Q13790	26
18289-16	0.511238	3.80858e-49	MIP-5	C-C motif chemokine 15	CCL15	Q16663	27
5644-60	0.57231	4.20671e-49	RNAS4	Ribonuclease 4	RNASE4	P34096	28
3485-28	0.503902	7.53295e-49	b2-Microglobulin	Beta-2-microglobulin	B2M	P61769	29
3438-10	0.544588	9.83899e-49	FSTL3	Follistatin-related protein 3	FSTL3	O95633	30
2851-63	0.540789	1.38014e-48	C5a	C5a anaphylatoxin	C5	P01031	31
2201-17	0.531586	1.97588e-48	Endostatin	Endostatin	COL18A1	P39060	32
15594-47	0.527747	2.64086e-48	HTRA1	Serine protease HTRA1	HTRA1	Q92743	33
11109-56	0.530475	3.95456e-48	SVEP1	Sushi, von Willebrand factor type A, EGF and pentraxin domain-containing protein 1	SVEP1	Q4LDE5	34
7655-11	0.520361	5.74846e-48	N-terminal pro-BNP	N-terminal pro-BNP	NPPB	P16860	35
7211-2	0.502664	2.7075e-47	RNase 1	Ribonuclease pancreatic	RNASE1	P07998	36
15585-304	0.531406	4.82631e-47	fibulin 5	Fibulin-5	FBLN5	Q9UBX5	37
12549-33	-0.504556	7.61356e-47	PTGD2	Hematopoietic prostaglandin D synthase	HPGDS	O60760	38
15394-79	0.516272	1.35465e-45	UNC5B	Netrin receptor UNC5B	UNC5B	Q8IZJ1	39
8469-41	0.546513	1.86133e-45	IGFBP-2	Insulin-like growth factor-binding protein 2	IGFBP2	P18065	40
11178-21	0.515912	2.77302e-45	SVEP1	Sushi, von Willebrand factor type A, EGF and pentraxin domain-containing protein 1	SVEP1	Q4LDE5	41
15441-6	0.495823	3.28014e-45	SAP3	Ganglioside GM2 activator	GM2A	P17900	42
5452-71	0.466852	4.50656e-45	ASGR1	Asialoglycoprotein receptor 1	ASGR1	P07306	43
3152-57	0.482971	8.47375e-45	TNF sR-II	Tumor necrosis factor receptor superfamily member 1B	TNFRSF1B	P20333	44
5581-28	0.502491	2.35582e-44	FGL1	Fibrinogen-like protein 1	FGL1	Q08830	45
13095-51	0.463687	4.14479e-44	PSP	Lithostathine-1-alpha	REG1A	P05451	46
2652-15	0.501833	6.93463e-44	suPAR	Urokinase plasminogen activator surface receptor	PLAUR	Q03405	47
4930-21	0.484062	1.11414e-43	Stanniocalcin-1	Stanniocalcin-1	STC1	P52823	48
5701-81	-0.44453	1.12485e-43	Tetranectin	Tetranectin	CLEC3B	P05452	49
6506-54	0.470032	2.40763e-43	TMEDA	Transmembrane emp24 domain-containing protein 10	TMED10	P49755	50
2944-66	0.465224	3.31963e-43	DAN	Neuroblastoma suppressor of tumorigenicity 1	NBL1	P41271	51
13113-7	0.44679	8.6333e-43	Osteopontin	Osteopontin	SPP1	P10451	52
8304-50	0.532383	2.0196e-42	OPG	Tumor necrosis factor receptor superfamily member 11B	TNFRSF11B	O00300	53
16770-3	0.453988	7.47606e-42	REG1B	Lithostathine-1-beta	REG1B	P48304	54
7244-16	0.447682	9.33361e-42	TM149	IGF-like family receptor 1	IGFLR1	Q9H665	55
2614-28	0.438511	2.34514e-41	Ephrin-A4	Ephrin-A4	EFNA4	P52798	56
4534-10	0.447603	5.16593e-41	BSSP4	Brain-specific serine protease 4	PRSS22	Q9GZN4	57
4234-8	0.465508	5.88439e-41	IL-1 R4	Interleukin-1 receptor-like 1	IL1RL1	Q01638	58
3580-25	0.485264	2.01169e-40	a1-Antitrypsin	Alpha-1-antitrypsin	SERPINA1	P01009	59
15530-33	0.482206	2.3868e-40	EphB4	Ephrin type-B receptor 4	EPHB4	P54760	60
15336-7	0.468675	1.13941e-39	SELM	Selenoprotein M	SELM	Q8WWX9	61
7776-20	0.487465	1.314e-39	UNC5B	Netrin receptor UNC5B	UNC5B	Q8IZJ1	62
19601-15	0.466864	1.72012e-39	ASB9	Ankyrin repeat and SOCS box protein 9	ASB9	Q96DX5	63
2913-1	0.457548	2.64907e-39	MPIF-1	C-C motif chemokine 23	CCL23	P55773	64
5646-20	0.443459	3.32527e-39	RNAS6	Ribonuclease K6	RNASE6	Q93091	65
3060-43	0.496355	3.72962e-39	C9	Complement component C9	C9	P02748	66
5463-22	0.499631	6.13944e-39	GAS1	Growth arrest-specific protein 1	GAS1	P54826	67
2900-53	0.468024	8.34358e-39	HCC-1	C-C motif chemokine 14	CCL14	Q16627	68
13381-49	0.490799	1.06961e-38	B4GT1	Beta-1,4-galactosyltransferase 1	B4GALT1	P15291	69
5315-22	0.411881	2.11642e-38	Troponin T	Troponin T, cardiac muscle	TNNT2	P45379	70
6304-8	0.455745	2.14806e-38	C1QT1	Complement C1q tumor necrosis factor-related protein 1	C1QTNF1	Q9BXJ1	71
13676-46	0.470175	2.20017e-38	Inhibin bB chain	Inhibin beta B chain	INHBB	P09529	72
16914-104	0.497161	2.7775e-38	sCD14	Monocyte differentiation antigen CD14, soluble	CD14	P08571	73
16785-45	0.439967	3.35321e-38	HD-5	Defensin-5	DEFA5	Q01523	74
4337-49	0.463222	4.29288e-38	CRP	C-reactive protein	CRP	P02741	75
8983-7	0.400561	5.77919e-38	GOLM1	Golgi membrane protein 1	GOLM1	Q8NBJ4	76
6425-87	0.46711	6.7947e-38	MMP19	Matrix metalloproteinase-19	MMP19	Q99542	77
3415-61	0.41021	1.01415e-37	BSP	Bone sialoprotein 2	IBSP	P21815	78
15565-102	0.398916	1.75348e-37	CA125	Mucin-16	MUC16	Q8WXI7	79
3028-36	0.454935	1.30948e-36	Ck-b-8-1	Ck-beta-8-1	CCL23	P55773	80
2692-74	0.409921	1.33152e-36	NPS-PLA2	Phospholipase A2, membrane associated	PLA2G2A	P14555	81
5813-58	0.394979	1.74505e-36	Epo	Erythropoietin	EPO	P01588	82
9021-1	0.390471	2.07551e-36	TIM-1	Hepatitis A virus cellular receptor 1	HAVCR1	Q96D42	83
2637-77	0.441411	2.13277e-36	Macrophage mannose receptor	Macrophage mannose receptor 1	MRC1	P22897	84
2609-59	0.451472	2.36889e-36	Cystatin C	Cystatin-C	CST3	P01034	85
15321-8	0.434032	3.03225e-36	CPLX2	Complexin-2	CPLX2	Q6PUV4	86
13118-5	0.465414	4.51642e-36	SMOC1	SPARC-related modular calcium-binding protein 1	SMOC1	Q9H4F8	87
16322-10	0.411584	1.19537e-35	PACAP	Marginal zone B- and B1-cell-specific protein	PACAP	Q8WU39	88
15533-97	0.453943	2.7849e-35	Macrophage scavenger receptor	Macrophage scavenger receptor types I and II	MSR1	P21757	89
11102-22	0.432787	3.80227e-35	REG4	Regenerating islet-derived protein 4	REG4	Q9BYZ8	90
5134-52	0.4277	4.29405e-35	TIMD3	Hepatitis A virus cellular receptor 2	HAVCR2	Q8TDQ0	91
13943-38	0.388279	8.12059e-35	DPY30	Protein dpy-30 homolog	DPY30	Q9C005	92
13098-93	0.435963	2.28118e-34	VEGF-D	Vascular endothelial growth factor D	FIGF	O43915	93
9266-1	0.415865	1.472e-33	sTREM-1	Triggering receptor expressed on myeloid cells 1	TREM1	Q9NP99	94
3045-72	0.498319	2.71514e-33	PTN	Pleiotrophin	PTN	P21246	95
14124-6	0.422664	2.7476e-33	Ephrin-A2	Ephrin-A2	EFNA2	O43921	96
9316-67	0.420407	3.72686e-33	WFDC1	WAP four-disulfide core domain protein 1	WFDC1	Q9HC57	97
7145-1	0.442924	3.75957e-33	ITIH3	Inter-alpha-trypsin inhibitor heavy chain H3	ITIH3	Q06033	98
4297-62	0.446162	4.16626e-33	Spondin-1	Spondin-1	SPON1	Q9HCB6	99
4413-3	0.435872	8.73812e-33	SLPI	Antileukoproteinase	SLPI	P03973	100
9599-6	0.404118	1.46868e-32	PIANP	PILR alpha-associated neural protein	PIANP	Q8IYJ0	101
13126-52	0.407906	1.58676e-32	DSC2	Desmocollin-2	DSC2	Q02487	102
2436-49	0.428201	1.79281e-32	CXCL16, soluble	C-X-C motif chemokine 16	CXCL16	Q9H2A7	103
8006-12	0.401416	2.0486e-32	DJB12	DnaJ homolog subfamily B member 12	DNAJB12	Q9NXW2	104
8043-153	-0.379444	2.11147e-32	COMP	Cartilage oligomeric matrix protein	COMP	P49747	105
9359-9	0.404452	2.34743e-32	EGFL9	Protein delta homolog 2	DLK2	Q6UY11	106
3487-32	0.370925	3.48342e-32	BLC	C-X-C motif chemokine 13	CXCL13	O43927	107
3073-51	0.416395	3.91579e-32	IL-18 BPa	Interleukin-18-binding protein	IL18BP	O95998	108
4469-78	0.453985	4.10785e-32	ST4S6	Carbohydrate sulfotransferase 15	CHST15	Q7LFX5	109
4982-54	0.408725	5.05588e-32	Elafin	Elafin	PI3	P19957	110
5632-6	-0.381483	6.88771e-32	CRAC1	Cartilage acidic protein 1	CRTAC1	Q9NQ79	111
15386-7	0.429135	8.75174e-32	FABPA	Fatty acid-binding protein, adipocyte	FABP4	P15090	112
6291-55	0.337471	1.26055e-31	Alcadein-beta	Calsyntenin-3	CLSTN3	Q9BQT9	113
5630-48	0.40216	2.04444e-31	CM35H	CMRF35-like molecule 8	CD300A	Q9UGN4	114
19636-23	0.415187	2.24956e-31	HLA-G	HLA class I histocompatibility antigen, alpha chain G	HLA-G	P17693	115
9321-400	0.393679	2.47373e-31	NMB	Neuromedin-B	NMB	P08949	116
5654-70	0.369425	3.0954e-31	TMX3	Protein disulfide-isomerase TMX3	TMX3	Q96JJ7	117
2615-60	0.398649	4.36179e-31	Ephrin-A5	Ephrin-A5	EFNA5	P52803	118
19361-78	0.41657	1.13279e-30	MATN3	Matrilin-3	MATN3	O15232	119
9525-1	0.416708	1.41984e-30	PTK7	Inactive tyrosine-protein kinase 7	PTK7	Q13308	120
4829-43	0.374208	1.48085e-30	STRATIFIN	14-3-3 protein sigma	SFN	P31947	121
17327-3	0.375125	1.56884e-30	CNPY3	Protein canopy homolog 3	CNPY3	Q9BT09	122
12612-37	0.379118	1.99547e-30	PSB1	Proteasome subunit beta type-1	PSMB1	P20618	123
8885-6	-0.3969	2.14091e-30	CA2D3	Voltage-dependent calcium channel subunit alpha-2/delta-3	CACNA2D3	Q8IZS8	124
5139-32	0.417785	2.76174e-30	UNC5H3	Netrin receptor UNC5C	UNC5C	O95185	125
14337-1	0.36428	4.00121e-30	TPPC3	Trafficking protein particle complex subunit 3	TRAPPC3	O43617	126
11214-40	0.406131	4.14529e-30	DNJB9	DnaJ homolog subfamily B member 9	DNAJB9	Q9UBS3	127
2813-11	0.374781	6.31499e-30	ART	Agouti-related protein	AGRP	O00253	128
14131-37	0.392409	7.46387e-30	EFNB2	Ephrin-B2	EFNB2	P52799	129
5843-60	-0.391745	1.30613e-29	NG36	Histone-lysine N-methyltransferase EHMT2	EHMT2	Q96KQ7	130
18332-17	0.359585	1.84727e-29	CPLX1	Complexin-1	CPLX1	O14810	131
15472-16	0.4108	1.85621e-29	LRP11	Low-density lipoprotein receptor-related protein 11	LRP11	Q86VZ4	132
11462-8	0.357878	1.95952e-29	RBM9	RNA binding protein fox-1 homolog 2	RBFOX2	O43251	133
3352-80	-0.371563	2.09302e-29	Carbonic anhydrase 6	Carbonic anhydrase 6	CA6	P23280	134
2597-8	0.375584	2.32189e-29	VEGF	Vascular endothelial growth factor A	VEGFA	P15692	135
11514-196	0.377205	2.78494e-29	CD59	CD59 glycoprotein	CD59	P13987	136
6379-62	0.375316	3.15138e-29	ATL2	ADAMTS-like protein 2	ADAMTSL2	Q86TH1	137
8235-48	0.379115	4.39337e-29	SCG1	Secretogranin-1	CHGB	P05060	138
16300-4	0.403278	6.36391e-29	TREM2	Triggering receptor expressed on myeloid cells 2	TREM2	Q9NZC2	139
2211-9	0.429867	7.20194e-29	TIMP-1	Metalloproteinase inhibitor 1	TIMP1	P01033	140
6414-8	0.406353	9.5888e-29	OAF	Out at first protein homolog	OAF	Q86UD1	141
4913-78	0.406253	1.24798e-28	HCC-4	C-C motif chemokine 16	CCL16	O15467	142
9234-8	0.388107	1.59172e-28	TWSG1	Twisted gastrulation protein homolog 1	TWSG1	Q9GZX9	143
17170-15	0.347979	1.61238e-28	CALCB	Calcitonin gene-related peptide 2	CALCB	P10092	144
7100-31	0.37841	1.88821e-28	CD2	T-cell surface antigen CD2	CD2	P06729	145
10575-31	0.320229	2.28815e-28	PUF60	Poly(U)-binding-splicing factor PUF60	PUF60	Q9UHX1	146
5121-3	0.363709	2.30393e-28	SEM6B	Semaphorin-6B	SEMA6B	Q9H3T3	147
18901-26	0.346338	2.45236e-28	HS71B	Heat shock 70 kDa protein 1B	HSPA1B	P0DMV9	148
16913-8	0.378379	3.16036e-28	RNT2	Ribonuclease T2	RNASET2	O00584	149
5066-134	0.368042	4.20692e-28	CLM6	CMRF35-like molecule 6	CD300C	Q08708	150
14079-14	0.347414	5.92335e-28	IL-18 Ra	Interleukin-18 receptor 1	IL18R1	Q13478	151
9931-20	0.345688	6.36813e-28	Keratin-1	Keratin, type II cytoskeletal 1	KRT1	P04264	152
9557-5	0.386427	6.7089e-28	MANS1	MANSC domain-containing protein 1	MANSC1	Q9H8J5	153
13499-30	0.39209	8.1979e-28	Coagulation Factor VIII	Coagulation Factor VIII	F8	P00451	154
10514-5	0.389412	9.50984e-28	PGD2 synthase	Prostaglandin-H2 D-isomerase	PTGDS	P41222	155
9191-8	0.354473	9.68229e-28	Trefoil factor 2	Trefoil factor 2	TFF2	Q03403	156
10424-31	0.361832	1.23345e-27	NPDC1	Neural proliferation differentiation and control protein 1	NPDC1	Q9NQX5	157
16818-200	0.361129	1.60761e-27	CDCP1	CUB domain-containing protein 1	CDCP1	Q9H5V8	158
7921-65	0.367274	1.7369e-27	FJX1	Four-jointed box protein 1	FJX1	Q86VR8	159
5437-63	0.382068	1.74553e-27	FABP	Fatty acid-binding protein, heart	FABP3	P05413	160
16610-13	0.397315	1.95723e-27	LRP10	Low-density lipoprotein receptor-related protein 10	LRP10	Q7Z4F1	161
16607-78	-0.347488	3.00022e-27	Gelsolin	Gelsolin	GSN	P06396	162
4549-78	0.368153	3.22848e-27	FUT5	Alpha-(1,3)-fucosyltransferase 5	FUT5	Q11128	163
15462-28	0.352594	5.98463e-27	CD8A	T-cell surface glycoprotein CD8 alpha chain	CD8A	P01732	164
8766-29	0.357364	8.29716e-27	LIRA5	Leukocyte immunoglobulin-like receptor subfamily A member 5	LILRA5	A6NI73	165
14114-18	0.348778	1.80917e-26	PIANP	PILR alpha-associated neural protein	PIANP	Q8IYJ0	166
9038-12	0.341479	1.93199e-26	JTB	Protein JTB	JTB	O76095	167
4155-3	0.350668	2.22957e-26	Tenascin	Tenascin	TNC	P24821	168
13093-6	0.333444	4.39484e-26	SECTM1	Secreted and transmembrane protein 1	SECTM1	Q8WVN6	169
14054-17	0.367053	5.04657e-26	IL-15 Ra	Interleukin-15 receptor subunit alpha	IL15RA	Q13261	170
13738-8	0.358047	5.97517e-26	Inhibin bA chain	Inhibin beta A chain	INHBA	P08476	171
3079-62	0.361155	6.12686e-26	TIG2	Retinoic acid receptor responder protein 2	RARRES2	Q99969	172
6296-36	0.301272	6.56671e-26	OIT3	Oncoprotein-induced transcript 3 protein	OIT3	Q8WWZ8	173
11104-13	0.355343	7.05417e-26	YKL-40	Chitinase-3-like protein 1	CHI3L1	P36222	174
2836-68	0.335662	7.0974e-26	Lipocalin 2	Neutrophil gelatinase-associated lipocalin	LCN2	P80188	175
11212-7	0.326234	8.46337e-26	TXND5	Thioredoxin domain-containing protein 5	TXNDC5	Q8NBS9	176
13524-25	0.331172	8.71464e-26	H6ST2	Heparan-sulfate 6-O-sulfotransferase 2	HS6ST2	Q96MM7	177
18880-81	0.346104	1.24819e-25	Collagen Type III	Collagen Type III	COL3A1	P02461	178
6366-38	0.362711	1.2848e-25	TXD15	Thioredoxin domain-containing protein 15	TXNDC15	Q96J42	179
8225-86	0.357015	1.75126e-25	EPHB2	Ephrin type-B receptor 2	EPHB2	P29323	180
7953-20	0.333103	2.14774e-25	SLAF1	Signaling lymphocytic activation molecule	SLAMF1	Q13291	181
2968-61	0.343712	2.16112e-25	TNFSF15	Tumor necrosis factor ligand superfamily member 15	TNFSF15	O95150	182
15387-44	0.403621	2.94669e-25	Neuropilin-2	Neuropilin-2	NRP2	O60462	183
6107-3	0.363916	2.99529e-25	ELA1	Chymotrypsin-like elastase family member 1	CELA1	Q9UNI1	184
9580-5	0.336699	3.10431e-25	Laminin gamma-2	Laminin subunit gamma-2	LAMC2	Q13753	185
19175-18	0.355094	3.15615e-25	MARCKSL1	MARCKS-related protein	MARCKSL1	P49006	186
19241-31	0.329859	4.23364e-25	RBP-III	Retinol-binding protein 5	RBP5	P82980	187
5131-15	0.326912	7.63539e-25	TAJ	Tumor necrosis factor receptor superfamily member 19	TNFRSF19	Q9NS68	188
5034-79	0.32731	9.66688e-25	Trypsin 2	Trypsin-2	PRSS2	P07478	189
3074-6	0.331827	1.1102e-24	LBP	Lipopolysaccharide-binding protein	LBP	P18428	190
16588-10	0.367815	1.38094e-24	BiP	78 kDa glucose-regulated protein	HSPA5	P11021	191
5078-82	0.354859	1.39968e-24	EphB6	Ephrin type-B receptor 6	EPHB6	O15197	192
4148-49	0.355077	1.42084e-24	PAPP-A	Pappalysin-1	PAPPA	Q13219	193
3805-16	0.340852	1.52636e-24	Endocan	Endothelial cell-specific molecule 1	ESM1	Q9NQ30	194
13112-179	0.398118	1.56479e-24	FSTL1	Follistatin-related protein 1	FSTL1	Q12841	195
6245-4	0.341038	1.64201e-24	Nectin-2	Nectin-2	PVRL2	Q92692	196
2789-26	0.374931	2.88363e-24	MMP-7	Matrilysin	MMP7	P09237	197
12373-73	0.293991	2.90909e-24	TRA2B	Transformer-2 protein homolog beta	TRA2B	P62995	198
16614-27	0.370291	7.83275e-24	RSPO1	R-spondin-1	RSPO1	Q2MKA7	199
19127-1	0.356992	7.94411e-24	HSPB6	Heat shock protein beta-6	HSPB6	O14558	200
4314-12	0.3211	1.04301e-23	XTP3A	dCTP pyrophosphatase 1	DCTPP1	Q9H773	201
11308-8	0.314042	1.7959e-23	CR3L4	Cyclic AMP-responsive element-binding protein 3-like protein 4	CREB3L4	Q8TEY5	202
10978-39	0.3262	2.03229e-23	SOM2	Growth hormone variant	GH2	P01242	203
3044-3	0.350097	2.16178e-23	PARC	C-C motif chemokine 18	CCL18	P55774	204
4992-49	0.351065	2.52211e-23	GRN	Granulins	GRN	P28799	205
2677-1	-0.30912	2.67927e-23	ERBB1	Epidermal growth factor receptor	EGFR	P00533	206
12574-36	0.297273	2.78643e-23	Endothelin 2	Endothelin-2	EDN2	P20800	207
19376-74	0.294295	3.23862e-23	NNMT	Nicotinamide N-methyltransferase	NNMT	P40261	208
15653-9	0.293313	5.70663e-23	COAA1	Collagen alpha-1(X) chain	COL10A1	Q03692	209
2585-2	0.32199	5.72306e-23	PRL	Prolactin	PRL	P01236	210
10451-11	0.327992	9.89108e-23	NUCB1	Nucleobindin-1	NUCB1	Q02818	211
7628-40	0.340191	1.16288e-22	CREL1	Cysteine-rich with EGF-like domain protein 1	CRELD1	Q96HD1	212
6385-63	0.32859	1.31225e-22	VWA1	von Willebrand factor A domain-containing protein 1	VWA1	Q6PCB0	213
12975-11	0.304299	1.76132e-22	Keratin 20	Keratin, type I cytoskeletal 20	KRT20	P35900	214
10572-65	0.333783	2.48219e-22	CST8	Cystatin-8	CST8	O60676	215
19213-1	0.325985	2.55962e-22	ISK4	Serine protease inhibitor Kazal-type 4	SPINK4	O60575	216
3292-75	0.331521	3.30383e-22	CD48	CD48 antigen	CD48	P09326	217
2831-29	0.318235	4.67622e-22	Kallikrein 11	Kallikrein-11	KLK11	Q9UBX7	218
3216-2	0.311667	6.64123e-22	PIGR	Polymeric immunoglobulin receptor	PIGR	P01833	219
17692-2	0.320564	6.92104e-22	BT3A3	Butyrophilin subfamily 3 member A3	BTN3A3	O00478	220
3046-31	0.321365	7.14459e-22	resistin	Resistin	RETN	Q9HD89	221
9188-119	0.296808	1.08558e-21	MIG	C-X-C motif chemokine 9	CXCL9	Q07325	222
17682-1	0.335484	1.16157e-21	CD46	Membrane cofactor protein	CD46	P15529	223
6990-44	0.299473	1.28261e-21	SDF2L	Stromal cell-derived factor 2-like protein 1	SDF2L1	Q9HCN8	224
2765-4	-0.316365	1.69161e-21	GDF-11/8	Growth/differentiation factor 11/8	GDF11|MSTN	O95390|O14793	225
5353-89	0.302471	1.98596e-21	IL-1Ra	Interleukin-1 receptor antagonist protein	IL1RN	P18510	226
16751-15	0.285181	2.0238e-21	BNP	Natriuretic peptides B	NPPB	P16860	227
10036-201	0.321726	2.53655e-21	ZHX3	Zinc fingers and homeoboxes protein 3	ZHX3	Q9H4I2	228
7787-25	0.317475	2.76574e-21	LIRA5	Leukocyte immunoglobulin-like receptor subfamily A member 5	LILRA5	A6NI73	229
10569-28	0.310877	3.34992e-21	MFAP2	Microfibrillar-associated protein 2			230
6462-12	0.332503	3.47087e-21	TIMP-4	Metalloproteinase inhibitor 4	TIMP4	Q99727	231
4931-59	0.28441	3.92813e-21	TF	Tissue Factor	F3	P13726	232
6433-57	0.314926	3.98518e-21	FA20A	Pseudokinase FAM20A	FAM20A	Q96MK3	233
11573-3	0.276537	4.49303e-21	SRSF6	Serine/arginine-rich splicing factor 6	SRSF6	Q13247	234
8795-48	0.301763	5.88379e-21	TR	Transferrin receptor protein 1	TFRC	P02786	235
5404-53	0.333631	6.72478e-21	DR6	Tumor necrosis factor receptor superfamily member 21	TNFRSF21	O75509	236
3714-49	-0.325227	7.27466e-21	CK-MB	Creatine kinase M-type:Creatine kinase B-type heterodimer	CKB|CKM	P12277|P06732	237
12988-49	0.270957	7.95037e-21	EWS	RNA-binding protein EWS	EWSR1	Q01844	238
10464-6	-0.322796	1.17994e-20	ANTR1	Anthrax toxin receptor 1	ANTXR1	Q9H6X2	239
8464-31	0.313874	1.25067e-20	RSPO4	R-spondin-4	RSPO4	Q2I0M5	240
3807-1	0.273959	1.45399e-20	FGF23	Fibroblast growth factor 23	FGF23	Q9GZV9	241
8005-1	0.296287	1.49054e-20	MXRA7	Matrix-remodeling-associated protein 7	MXRA7	P84157	242
19303-64	0.318055	1.68922e-20	PT117	Protein PET117 homolog, mitochondrial	PET117	Q6UWS5	243
14037-18	0.28589	1.78345e-20	RANB3	Ran-binding protein 3	RANBP3	Q9H6Z4	244
9484-75	0.331345	1.83761e-20	Desmoglein-2	Desmoglein-2	DSG2	Q14126	245
9526-3	0.296119	2.75187e-20	COLL1	Colipase-like protein 1	CLPSL1	A2RUU4	246
3738-54	0.283429	3.5691e-20	CSF-1	Macrophage colony-stimulating factor 1	CSF1	P09603	247
6321-65	0.285831	5.00915e-20	PCDGA	Protocadherin gamma-A10	PCDHGA10	Q9Y5H3	248
8300-82	0.277636	5.9286e-20	PEX14	Peroxisomal membrane protein PEX14	PEX14	O75381	249
13122-19	0.3318	5.98735e-20	FLRT2	Leucine-rich repeat transmembrane protein FLRT2	FLRT2	O43155	250
3336-50	0.323712	1.13377e-19	TFPI	Tissue factor pathway inhibitor	TFPI	P10646	251
7113-1	0.282639	1.32555e-19	GRPE1	GrpE protein homolog 1, mitochondrial	GRPEL1	Q9HAV7	252
2950-57	0.307304	1.5387e-19	IGFBP-4	Insulin-like growth factor-binding protein 4	IGFBP4	P22692	253
15503-15	0.322052	1.80509e-19	Lefty-A	Left-right determination factor 2	LEFTY2	O00292	254
5687-5	0.301442	1.82556e-19	GLU2B	Glucosidase 2 subunit beta	PRKCSH	P14314	255
2948-58	-0.313107	1.99649e-19	Growth hormone receptor	Growth hormone receptor	GHR	P10912	256
6221-1	0.288963	2.69798e-19	ADPGK	ADP-dependent glucokinase	ADPGK	Q9BRR6	257
5349-69	0.285319	2.83155e-19	DLL1	Delta-like protein 1	DLL1	O00548	258
4246-40	-0.286734	2.96493e-19	NCAM-L1	Neural cell adhesion molecule L1	L1CAM	P32004	259
6576-1	0.281738	4.1902e-19	ART4	Ecto-ADP-ribosyltransferase 4	ART4	Q93070	260
4324-33	0.303678	4.29646e-19	CYTT	Cystatin-SA	CST2	P09228	261
8957-72	0.279903	5.79176e-19	XTP3B	Endoplasmic reticulum lectin 1	ERLEC1	Q96DZ1	262
4874-3	0.311538	6.14444e-19	Angiogenin	Angiogenin	ANG	P03950	263
8956-96	0.333216	6.85755e-19	SREC-II	Scavenger receptor class F member 2	SCARF2	Q96GP6	264
8480-29	0.334003	7.84195e-19	FBLN3	EGF-containing fibulin-like extracellular matrix protein 1	EFEMP1	Q12805	265
3727-35	0.285786	9.76374e-19	PYY	Peptide YY	PYY	P10082	266
4971-1	0.305264	1.19247e-18	CATZ	Cathepsin Z	CTSZ	Q9UBR2	267
6713-4	0.306046	1.48647e-18	LRP11	Low-density lipoprotein receptor-related protein 11	LRP11	Q86VZ4	268
3449-58	-0.272163	1.554e-18	Kallistatin	Kallistatin	SERPINA4	P29622	269
10613-33	0.288762	1.58563e-18	CASC4	Protein CASC4	CASC4	Q6P4E1	270
13133-73	0.319229	1.58573e-18	LTBP4	Latent-transforming growth factor beta-binding protein 4	LTBP4	Q8N2S1	271
7891-45	0.260861	1.63537e-18	UGT 1A6	UDP-glucuronosyltransferase 1-6	UGT1A6	P19224	272
2681-23	0.26539	1.69787e-18	HGF	Hepatocyte growth factor	HGF	P14210	273
17404-5	0.27534	1.78e-18	ARL5B	ADP-ribosylation factor-like protein 5B	ARL5B	Q96KC2	274
19238-12	0.287348	2.3535e-18	GLNA	Glutamine synthetase	GLUL	P15104	275
3457-57	0.304473	3.26959e-18	Periostin	Periostin	POSTN	Q15063	276
10851-77	0.298698	4.48673e-18	IL27B	Interleukin-27 subunit beta	EBI3	Q14213	277
10419-1	0.284767	4.59544e-18	SCAR5	Scavenger receptor class A member 5	SCARA5	Q6ZMJ2	278
12987-12	0.252227	4.63211e-18	SRSF7	Serine/arginine-rich splicing factor 7	SRSF7	Q16629	279
5879-51	0.300798	4.78068e-18	Dynactin subunit 2	Dynactin subunit 2	DCTN2	Q13561	280
3083-71	0.260996	5.07123e-18	XEDAR	Tumor necrosis factor receptor superfamily member 27	EDA2R	Q9HAV5	281
13614-6	0.273399	5.18291e-18	CREB-binding protein	CREB-binding protein	CREBBP	Q92793	282
2888-49	0.337248	5.49207e-18	C7	Complement component C7	C7	P10643	283
6544-33	-0.288178	6.49221e-18	NELL1	Protein kinase C-binding protein NELL1	NELL1	Q92832	284
5443-62	0.272548	6.59109e-18	ANP	Atrial natriuretic factor	NPPA	P01160	285
9380-2	-0.275883	6.67616e-18	sPLA(2)-XIII	Group XIIB secretory phospholipase A2-like protein	PLA2G12B	Q9BX93	286
9002-36	0.349296	6.88051e-18	SPA11	Serpin A11	SERPINA11	Q86U17	287
6039-24	0.29651	7.06545e-18	CRHBP	Corticotropin-releasing factor-binding protein	CRHBP	P24387	288
19622-7	0.296806	8.37144e-18	Activin A	Inhibin beta A chain	INHBA	P08476	289
15635-4	0.30643	1.05525e-17	SMOC2	SPARC-related modular calcium-binding protein 2	SMOC2	Q9H3U7	290
5459-33	0.258387	1.36467e-17	CYTN	Cystatin-SN	CST1	P01037	291
11516-7	0.278893	1.45537e-17	FABPL	Fatty acid-binding protein, liver	FABP1	P07148	292
6289-78	0.25676	1.46758e-17	RHG36	Rho GTPase-activating protein 36	ARHGAP36	Q6ZRI8	293
7795-14	0.268641	1.51838e-17	NKG2E	NKG2-E type II integral membrane protein	KLRC3	Q07444	294
18831-6	0.287771	1.91618e-17	LRIG1	Leucine-rich repeats and immunoglobulin-like domains protein 1	LRIG1	Q96JA1	295
17161-1	0.262213	2.54002e-17	OST48	Dolichyl-diphosphooligosaccharide--protein glycosyltransferase 48 kDa subunit	DDOST	P39656	296
6938-21	0.259474	3.10199e-17	PCDGC	Protocadherin gamma-A12	PCDHGA12	O60330	297
6324-11	0.258075	3.39043e-17	DNSL2	Deoxyribonuclease-1-like 2	DNASE1L2	Q92874	298
5703-26	0.25185	3.65125e-17	NOE1	Noelin	OLFM1	Q99784	299
18823-52	0.251248	3.71196e-17	H2B3B	Histone H2B type 3-B	HIST3H2BB	Q8N257	300
7090-17	0.281851	3.76142e-17	GALT1	Polypeptide N-acetylgalactosaminyltransferase 1	GALNT1	Q10472	301
3038-9	0.275318	3.91304e-17	I-TAC	C-X-C motif chemokine 11	CXCL11	O14625	302
8265-225	0.252073	4.09308e-17	LAP2B	Lamina-associated polypeptide 2, isoforms beta/gamma	TMPO	P42167	303
8243-55	0.248361	4.6706e-17	TATI	Serine protease inhibitor Kazal-type 1	SPINK1	P00995	304
13102-1	0.273757	5.01346e-17	FAM3D	Protein FAM3D	FAM3D	Q96BQ1	305
11142-11	0.295729	5.42425e-17	ANGL1	Angiopoietin-related protein 1	ANGPTL1	O95841	306
5129-12	0.283459	5.93559e-17	SREC-I	Scavenger receptor class F member 1	SCARF1	Q14162	307
9233-71	0.255799	6.71251e-17	TFPI -2	Tissue factor pathway inhibitor 2	TFPI2	P48307	308
5128-53	0.261726	7.88783e-17	SLAF6	SLAM family member 6	SLAMF6	Q96DU3	309
10396-6	0.241648	1.03943e-16	Mcl-1	Induced myeloid leukemia cell differentiation protein Mcl-1	MCL1	Q07820	310
4866-59	-0.26294	1.06936e-16	TrkB	BDNF/NT-3 growth factors receptor	NTRK2	Q16620	311
6390-18	-0.249592	1.50707e-16	NPS	Neuropeptide S	NPS	P0C0P6	312
15514-26	-0.257432	1.5636e-16	Pseudocholinesterase	Cholinesterase	BCHE	P06276	313
12759-47	0.234794	2.45329e-16	DRBP76	Interleukin enhancer-binding factor 3	ILF3	Q12906	314
5456-59	-0.257029	3.35265e-16	CNDP1	Beta-Ala-His dipeptidase	CNDP1	Q96KN2	315
8587-21	0.262681	3.36649e-16	ISK52	Serine protease inhibitor Kazal-type 14	SPINK14	Q6IE38	316
3447-64	0.242561	4.25833e-16	IL-8	Interleukin-8	CXCL8	P10145	317
5092-51	0.270293	5.91142e-16	JAG1	Protein jagged-1	JAG1	P78504	318
6069-71	0.247936	6.14183e-16	SUMF2	Sulfatase-modifying factor 2	SUMF2	Q8NBJ7	319
10666-7	0.287561	6.37335e-16	GNPTG	N-acetylglucosamine-1-phosphotransferase subunit gamma	GNPTG	Q9UJJ9	320
15381-45	0.252814	7.16002e-16	Discoidin domain receptor 2	Discoidin domain-containing receptor 2	DDR2	Q16832	321
2635-61	0.264659	7.29927e-16	Layilin	Layilin	LAYN	Q6UX15	322
9199-6	0.267569	7.53409e-16	UB2G2	Ubiquitin-conjugating enzyme E2 G2	UBE2G2	P60604	323
5029-3	-0.27089	8.3261e-16	SEPR	Prolyl endopeptidase FAP	FAP	Q12884	324
13388-57	0.25222	8.63133e-16	NEC1	Neuroendocrine convertase 1	PCSK1	P29120	325
7863-50	0.263037	9.8932e-16	PGRC1	Membrane-associated progesterone receptor component 1	PGRMC1	O00264	326
6895-1	0.248627	1.02078e-15	TR	Transferrin receptor protein 1	TFRC	P02786	327
10462-14	0.244267	1.0524e-15	INSL5	Insulin-like peptide INSL5	INSL5	Q9Y5Q6	328
12534-10	0.250031	1.05341e-15	CACO2	Calcium-binding and coiled-coil domain-containing protein 2	CALCOCO2	Q13137	329
14143-8	0.241351	1.13469e-15	H2B2E	Histone H2B type 2-E	HIST2H2BE	Q16778	330
9942-2	0.232991	1.17011e-15	NXT1	NTF2-related export protein 1	NXT1	Q9UKK6	331
13689-2	0.266465	1.25362e-15	Ornithine decarboxylase	Ornithine decarboxylase	ODC1	P11926	332
6458-6	0.258796	1.35943e-15	RPN1	Dolichyl-diphosphooligosaccharide--protein glycosyltransferase subunit 1	RPN1	P04843	333
19279-42	0.248619	1.44571e-15	CRBP	Retinol-binding protein 1	RBP1	P09455	334
13094-75	0.250835	1.86111e-15	RSPO3	R-spondin-3	RSPO3	Q9BXY4	335
15331-47	0.231019	1.91134e-15	RBBP4	Histone-binding protein RBBP4	RBBP4	Q09028	336
3302-58	0.245222	1.9442e-15	CYTF	Cystatin-F	CST7	O76096	337
8427-118	0.267449	1.98368e-15	RSPO3	R-spondin-3	RSPO3	Q9BXY4	338
8811-24	0.240168	2.2462e-15	BAMBI	BMP and activin membrane-bound inhibitor homolog	BAMBI	Q13145	339
18242-8	0.253644	2.49838e-15	Sperm protein 17	Sperm surface protein Sp17	SPA17	Q15506	340
16318-12	0.236865	3.18104e-15	ALK-1	Serine/threonine-protein kinase receptor R3	ACVRL1	P37023	341
4124-24	0.238988	3.24498e-15	HSP 70	Heat shock 70 kDa protein 1A	HSPA1A	P0DMV8	342
3327-27	0.254789	3.33732e-15	NET4	Netrin-4	NTN4	Q9HB63	343
5708-1	0.292078	3.39208e-15	LEAP2	Liver-expressed antimicrobial peptide 2	LEAP2	Q969E1	344
5947-90	0.255857	3.58746e-15	Tpo	Thrombopoietin	THPO	P40225	345
19488-1	0.262345	3.79969e-15	PDCD6	Programmed cell death protein 6	PDCD6	O75340	346
9278-9	0.284665	4.05352e-15	SDF-1	Stromal cell-derived factor 1			347
6480-1	0.238214	4.1237e-15	CANT1	Soluble calcium-activated nucleotidase 1	CANT1	Q8WVQ1	348
6411-58	0.255123	4.66646e-15	DB135	Beta-defensin 135	DEFB135	Q30KP9	349
5060-62	0.232213	5.11141e-15	B7-H1	Programmed cell death 1 ligand 1	CD274	Q9NZQ7	350
8479-4	0.246178	5.99489e-15	MMP-10	Stromelysin-2	MMP10	P09238	351
17760-128	0.226795	6.79805e-15	WDR5	WD repeat-containing protein 5	WDR5	P61964	352
9823-2	0.249964	8.15025e-15	DYR	Dihydrofolate reductase	DHFR	P00374	353
9264-11	0.259956	8.39028e-15	CATO	Cathepsin O	CTSO	P43234	354
6276-16	0.241313	9.0281e-15	Furin	Furin	FURIN	P09958	355
19614-8	0.246138	9.76976e-15	Holo-TC I	Transcobalamin-1	TCN1	P20061	356
5852-6	0.236107	1.09063e-14	S100A12	Protein S100-A12	S100A12	P80511	357
8007-19	0.274766	1.17128e-14	Cathepsin B	Cathepsin B	CTSB	P07858	358
9294-45	0.269937	1.23028e-14	MFAP2	Microfibrillar-associated protein 2	MFAP2	P55001	359
3362-61	0.322868	1.26294e-14	CRDL1	Chordin-like protein 1	CHRDL1	Q9BU40	360
13447-42	0.228497	1.3311e-14	SPRN	Shadow of prion protein	SPRN	Q5BIV9	361
10781-19	0.248329	1.42366e-14	CLC4G	C-type lectin domain family 4 member G	CLEC4G	Q6UXB4	362
10847-1	0.247048	1.48213e-14	SIG15	Sialic acid-binding Ig-like lectin 15	SIGLEC15	Q6ZMC9	363
6485-59	-0.257078	1.53749e-14	IGLL1	Immunoglobulin lambda-like polypeptide 1	IGLL1	P15814	364
13104-32	0.253913	1.86475e-14	EFNB1	Ephrin-B1	EFNB1	P98172	365
10940-25	0.237247	1.96852e-14	SRCA	Sarcalumenin	SRL	Q86TD4	366
17691-1	0.250527	2.38085e-14	TPP1	Tripeptidyl-peptidase 1	TPP1	O14773	367
4968-50	0.226458	2.43482e-14	CAPG	Macrophage-capping protein	CAPG	P40121	368
11219-95	0.250234	2.56636e-14	FGFP3	Fibroblast growth factor-binding protein 3	FGFBP3	Q8TAT2	369
3050-7	0.254502	2.59409e-14	vWF	von Willebrand factor	VWF	P04275	370
11270-17	0.223962	2.96333e-14	CHC10	Coiled-coil-helix-coiled-coil-helix domain-containing protein 10, mitochondrial	CHCHD10	Q8WYQ3	371
4141-79	0.239203	2.98209e-14	IP-10	C-X-C motif chemokine 10	CXCL10	P02778	372
15453-3	0.259018	3.83306e-14	a1-Microglobulin	Alpha-1-microglobulin	AMBP	P02760	373
10490-3	0.226258	4.0298e-14	RPN1	Dolichyl-diphosphooligosaccharide--protein glycosyltransferase subunit 1	RPN1	P04843	374
14175-78	0.234693	5.32524e-14	SCP2D	SCP2 sterol-binding domain-containing protein 1	SCP2D1	Q9UJQ7	375
5596-75	0.255136	5.41216e-14	CD5	T-cell surface glycoprotein CD5	CD5	P06127	376
11313-100	0.230693	6.00188e-14	PHS	Pterin-4-alpha-carbinolamine dehydratase	PCBD1	P61457	377
12661-44	0.232523	6.27264e-14	GBRL1	Gamma-aminobutyric acid receptor-associated protein-like 1	GABARAPL1	Q9H0R8	378
9361-7	0.242607	6.5975e-14	PCDC2	Protocadherin alpha-C2	PCDHAC2	Q9Y5I4	379
7748-11	0.229937	6.97854e-14	NDUV2	NADH dehydrogenase [ubiquinone] flavoprotein 2, mitochondrial	NDUFV2	P19404	380
5392-73	0.245785	7.0848e-14	Fas, soluble	Tumor necrosis factor receptor superfamily member 6	FAS	P25445	381
10761-5	0.23447	7.423e-14	TMED2	Transmembrane emp24 domain-containing protein 2	TMED2	Q15363	382
3314-74	0.234541	7.92632e-14	GFRa-1	GDNF family receptor alpha-1	GFRA1	P56159	383
9197-4	0.237669	8.72221e-14	LEG9	Galectin-9	LGALS9	O00182	384
10521-10	-0.24303	9.16221e-14	MXRA8	Matrix-remodeling-associated protein 8	MXRA8	Q9BRK3	385
12516-13	0.224181	9.58473e-14	TEAD4	Transcriptional enhancer factor TEF-3	TEAD4	Q15561	386
17706-4	0.237788	1.0629e-13	PPR1A	Protein phosphatase 1 regulatory subunit 1A	PPP1R1A	Q13522	387
13431-74	0.222154	1.09161e-13	F159A	Membrane protein FAM159A	FAM159A	Q6UWV7	388
15308-108	0.264825	1.18062e-13	VWC2	Brorin	VWC2	Q2TAL6	389
5604-30	0.228813	1.35063e-13	HPSE	Heparanase	HPSE	Q9Y251	390
7999-23	0.235053	1.8071e-13	CD39	Ectonucleoside triphosphate diphosphohydrolase 1	ENTPD1	P49961	391
10418-36	0.227922	1.88036e-13	STX12	Syntaxin-12	STX12	Q86Y82	392
8402-22	0.255069	2.4075e-13	CYTL1	Cytokine-like protein 1	CYTL1	Q9NRR1	393
7898-29	0.228592	2.51174e-13	MDM1	Nuclear protein MDM1	MDM1	Q8TC05	394
17735-130	0.227403	2.51705e-13	GBRAP	Gamma-aminobutyric acid receptor-associated protein	GABARAP	O95166	395
6257-56	0.249902	2.51824e-13	CGRE1	Cell growth regulator with EF hand domain protein 1	CGREF1	Q99674	396
16926-44	0.231882	2.657e-13	Alkaline phosphatase, liver	Alkaline phosphatase, tissue-nonspecific isozyme	ALPL	P05186	397
9337-43	0.223327	3.35984e-13	TKN1	Protachykinin-1	TAC1	P20366	398
9177-6	0.241855	3.38966e-13	FAM3B	Protein FAM3B	FAM3B	P58499	399
13659-36	0.25929	3.43217e-13	AT131	Manganese-transporting ATPase 13A1	ATP13A1	Q9HD20	400
10612-18	0.246655	3.48486e-13	PLOD3	Procollagen-lysine,2-oxoglutarate 5-dioxygenase 3	PLOD3	O60568	401
2911-27	0.229617	3.52744e-13	Midkine	Midkine	MDK	P21741	402
2742-68	0.245671	3.549e-13	Siglec-7	Sialic acid-binding Ig-like lectin 7	SIGLEC7	Q9Y286	403
3213-65	0.246742	4.30081e-13	Nidogen	Nidogen-1	NID1	P14543	404
16890-37	0.285583	4.33404e-13	ATL1	ADAMTS-like protein 1	ADAMTSL1	Q8N6G6	405
13961-18	0.247408	4.69739e-13	KIF3A	Kinesin-like protein KIF3A	KIF3A	Q9Y496	406
18339-207	0.2239	5.06136e-13	PSB3	Proteasome subunit beta type-3	PSMB3	P49720	407
9018-38	0.241946	5.29966e-13	PCD10	Protocadherin-10	PCDH10	Q9P2E7	408
18871-24	0.237716	5.87005e-13	AIF1L	Allograft inflammatory factor 1-like	AIF1L	Q9BQI0	409
9216-100	0.248312	6.15259e-13	PLXB2	Plexin-B2	PLXNB2	O15031	410
4482-66	0.259371	6.15827e-13	C5b, 6 Complex	Complement C5b-C6 complex	C5|C6	P01031|P13671	411
10938-13	0.22507	6.62546e-13	sLFA-3	Lymphocyte function-associated antigen 3	CD58	P19256	412
13492-44	0.213229	6.73433e-13	HSPA9B	Stress-70 protein, mitochondrial	HSPA9	P38646	413
10391-1	0.253029	7.24932e-13	ANGL3	Angiopoietin-related protein 3	ANGPTL3	Q9Y5C1	414
12777-11	0.213798	7.81873e-13	SF01	Splicing factor 1	SF1	Q15637	415
15298-199	0.212564	8.57362e-13	NETO1	Neuropilin and tolloid-like protein 1	NETO1	Q8TDF5	416
16323-8	0.248118	8.73702e-13	NRX3A	Neurexin-3	NRXN3	Q9Y4C0	417
19243-2	0.227306	9.3325e-13	PFD2	Prefoldin subunit 2	PFDN2	Q9UHV9	418
15542-19	0.235408	9.41594e-13	KCRU	Creatine kinase U-type, mitochondrial	CKMT1A	P12532	419
2381-52	0.268286	9.42991e-13	C5	Complement C5	C5	P01031	420
2967-8	0.243493	1.01583e-12	VCAM-1	Vascular cell adhesion protein 1	VCAM1	P19320	421
6388-21	-0.232113	1.08028e-12	CC126	Coiled-coil domain-containing protein 126	CCDC126	Q96EE4	422
2991-9	0.247539	1.09744e-12	IL-1 sRI	Interleukin-1 receptor type 1	IL1R1	P14778	423
3587-53	0.218344	1.22646e-12	BMP10	Bone morphogenetic protein 10	BMP10	O95393	424
16609-106	0.20864	1.24975e-12	KIRR2	Kin of IRRE-like protein 2	KIRREL2	Q6UWL6	425
3320-49	0.241886	1.38626e-12	IGFBP-7	Insulin-like growth factor-binding protein 7	IGFBP7	Q16270	426
18819-21	0.244296	1.50881e-12	PPIC	Peptidyl-prolyl cis-trans isomerase C	PPIC	P45877	427
17209-27	0.221606	1.60489e-12	ST2B1	Sulfotransferase family cytosolic 2B member 1	SULT2B1	O00204	428
10620-21	0.2513	1.75649e-12	PSP-94	Beta-microseminoprotein	MSMB	P08118	429
6626-81	0.222096	1.7992e-12	CHSTC	Carbohydrate sulfotransferase 12	CHST12	Q9NRB3	430
2966-65	0.228096	2.23652e-12	SCGF-beta	Stem cell growth factor-beta	CLEC11A	Q9Y240	431
18342-2	0.227759	2.36254e-12	SERC	Phosphoserine aminotransferase	PSAT1	Q9Y617	432
10440-26	0.225228	2.38994e-12	ACAM	CXADR-like membrane protein	CLMP	Q9H6B4	433
7933-75	-0.281312	2.60274e-12	ADA22	Disintegrin and metalloproteinase domain-containing protein 22	ADAM22	Q9P0K1	434
12572-236	0.216289	2.82872e-12	EFS	Embryonal Fyn-associated substrate	EFS	O43281	435
13123-3	0.235884	3.27834e-12	FLRT3	Leucine-rich repeat transmembrane protein FLRT3	FLRT3	Q9NZU0	436
5637-81	0.218229	3.8724e-12	NTNG1	Netrin-G1	NTNG1	Q9Y2I2	437
3503-4	0.216766	4.04167e-12	Integrin a1b1	Integrin alpha-I: beta-1 complex	ITGA1|ITGB1	P56199|P05556	438
14636-25	0.221068	5.04266e-12	Ribonuclease UK114	Ribonuclease UK114	HRSP12	P52758	439
3581-53	-0.218469	5.19835e-12	a2-HS-Glycoprotein	Alpha-2-HS-glycoprotein	AHSG	P02765	440
9751-72	0.214435	5.54887e-12	NSEP1	Nuclease-sensitive element-binding protein 1	YBX1	P67809	441
3305-6	0.217331	5.63036e-12	DLL4	Delta-like protein 4	DLL4	Q9NR61	442
15540-6	0.199456	5.72253e-12	Vimentin	Vimentin	VIM	P08670	443
2665-26	0.223716	6.06765e-12	BCMA	Tumor necrosis factor receptor superfamily member 17	TNFRSF17	Q02223	444
9312-8	0.241616	6.77106e-12	AZGP1	Zinc-alpha-2-glycoprotein	AZGP1	P25311	445
6393-63	0.222868	7.24217e-12	Endoplasmin	Endoplasmin	HSP90B1	P14625	446
15587-20	0.238349	8.23371e-12	FOLR2	Folate receptor beta	FOLR2	P14207	447
17156-72	0.216895	9.20314e-12	DCAK1	Serine/threonine-protein kinase DCLK1	DCLK1	O15075	448
7738-299	0.213421	9.54536e-12	STX2	Syntaxin-2	STX2	P32856	449
6168-11	0.222845	9.63614e-12	p53 R175H	Cellular tumor antigen p53 R175H mutant	TP53	P04637	450
9451-20	0.231002	9.75741e-12	Uromodulin	Uromodulin	UMOD	P07911	451
14227-21	0.211277	1.06018e-11	MYL6B	Myosin light chain 6B	MYL6B	P14649	452
9459-7	0.218115	1.07325e-11	Fas, soluble	Tumor necrosis factor receptor superfamily member 6	FAS	P25445	453
6022-57	0.24125	1.08546e-11	NELL2	Protein kinase C-binding protein NELL2	NELL2	Q99435	454
8245-27	0.227437	1.09979e-11	sICAM-5	Intercellular adhesion molecule 5	ICAM5	Q9UMF0	455
14136-234	0.231984	1.27925e-11	C1QR1	Complement component C1q receptor	CD93	Q9NPY3	456
6404-20	0.227695	1.34597e-11	C1QRF	C1q-related factor	C1QL1	O75973	457
5124-69	0.228366	1.35898e-11	sICAM-5	Intercellular adhesion molecule 5	ICAM5	Q9UMF0	458
9638-2	0.193404	1.40873e-11	TIGIT	T-cell immunoreceptor with Ig and ITIM domains	TIGIT	Q495A1	459
12008-3	0.207431	1.45368e-11	CD7	T-cell antigen CD7	CD7	P09564	460
5661-15	0.201463	1.47333e-11	IL-18	Interleukin-18	IL18	Q14116	461
3325-2	0.246576	1.54153e-11	MATN2	Matrilin-2	MATN2	O00339	462
2605-49	0.216675	1.58994e-11	CD30	Tumor necrosis factor receptor superfamily member 8	TNFRSF8	P28908	463
19372-7	-0.225409	1.66729e-11	MDGA2	MAM domain-containing glycosylphosphatidylinositol anchor protein 2	MDGA2	Q7Z553	464
7127-3	0.210918	1.78525e-11	Apo A-II	Apolipoprotein A-II	APOA2	P02652	465
6984-6	0.212838	1.88318e-11	IGSF8	Immunoglobulin superfamily member 8	IGSF8	Q969P0	466
6281-51	0.199343	1.89926e-11	SIA4B	CMP-N-acetylneuraminate-beta-galactosamide-alpha-2,3-sialyltransferase 2	ST3GAL2	Q16842	467
14615-46	0.211909	1.9385e-11	KRA24	Keratin-associated protein 2-4	KRTAP2-4	Q9BYR9	468
6294-11	0.201051	2.04012e-11	BAGE2	B melanoma antigen 2	BAGE2	Q86Y30	469
5542-22	0.237082	2.07555e-11	NRP1	Neuropilin-1	NRP1	O14786	470
9793-145	-0.211664	2.10833e-11	IGDC4	Immunoglobulin superfamily DCC subclass member 4	IGDCC4	Q8TDY8	471
6264-9	0.193413	2.24677e-11	CYR61	Protein CYR61	CYR61	O00622	472
2658-27	-0.219977	2.26877e-11	TrkC	NT-3 growth factor receptor	NTRK3	Q16288	473
5688-65	-0.211422	2.64497e-11	CBLN4	Cerebellin-4	CBLN4	Q9NTU7	474
6442-6	-0.202922	2.6977e-11	BAGE3	B melanoma antigen 3	BAGE3	Q86Y29	475
11436-6	0.193511	2.72483e-11	AINX	Alpha-internexin	INA	Q16352	476
4500-50	0.216157	2.729e-11	SCGF-alpha	Stem cell growth factor-alpha	CLEC11A	Q9Y240	477
9348-1	0.226945	2.73857e-11	C1RL1	Complement C1r subcomponent-like protein	C1RL	Q9NZP8	478
6556-5	-0.207905	2.77474e-11	ENPP5	Ectonucleotide pyrophosphatase/phosphodiesterase family member 5	ENPP5	Q9UJA9	479
3520-58	0.203108	3.15336e-11	TGF-b3	Transforming growth factor beta-3	TGFB3	P10600	480
17224-12	0.213098	3.36657e-11	MIME	Mimecan	OGN	P20774	481
13434-172	0.217763	3.40079e-11	PARVA	Alpha-parvin	PARVA	Q9NVD7	482
2838-53	0.210202	3.43507e-11	MMP-17	Matrix metalloproteinase-17	MMP17	Q9ULZ9	483
19126-4	0.201703	3.49282e-11	C20orf77	Regulation of nuclear pre-mRNA domain-containing protein 1B	RPRD1B	Q9NQG5	484
10064-12	0.216442	3.54282e-11	RBBP9	Putative hydrolase RBBP9	RBBP9	O75884	485
18882-7	0.209976	3.58496e-11	CSTN2	Calsyntenin-2	CLSTN2	Q9H4D0	486
3730-81	0.19797	4.13965e-11	TNR4	Tumor necrosis factor receptor superfamily member 4	TNFRSF4	P43489	487
3234-23	0.238279	4.714e-11	URB	Coiled-coil domain-containing protein 80	CCDC80	Q76M96	488
9583-17	0.205108	4.80479e-11	RNF24	RING finger protein 24	RNF24	Q9Y225	489
18893-26	0.204928	5.64046e-11	GPR56	Adhesion G-protein coupled receptor G1	GPR56	Q9Y653	490
15483-377	0.219076	5.6708e-11	Agrin	Agrin	AGRN	O00468	491
3232-28	0.221238	6.08074e-11	TrATPase	Tartrate-resistant acid phosphatase type 5	ACP5	P13686	492
4194-26	0.20026	6.48798e-11	AN32B	Acidic leucine-rich nuclear phosphoprotein 32 family member B	ANP32B	Q92688	493
4775-34	-0.214986	6.5418e-11	Gelsolin	Gelsolin	GSN	P06396	494
15368-3	0.206958	6.61803e-11	BMPER	BMP-binding endothelial regulator protein	BMPER	Q8N8U9	495
5584-21	0.219823	6.94303e-11	Holo-TC II	Holo-Transcobalamin-2	TCN2	P20062	496
4673-13	0.198726	7.4658e-11	IL-6	Interleukin-6	IL6	P05231	497
15480-2	0.214748	7.58605e-11	VNN2	Vascular non-inflammatory molecule 2	VNN2	O95498	498
18830-1	0.230883	8.06609e-11	Omentin	Intelectin-1	ITLN1	Q8WWA0	499
3585-54	0.199388	8.73937e-11	BASI	Basigin	BSG	P35613	500
18873-8	0.196089	8.98513e-11	CEAM8	Carcinoembryonic antigen-related cell adhesion molecule 8	CEACAM8	P31997	501
10557-6	0.206667	9.67804e-11	TEX29	Testis-expressed sequence 29 protein	TEX29	Q8N6K0	502
13990-1	0.193364	1.16393e-10	pyruvate carboxylase	Pyruvate carboxylase, mitochondrial	PC	P11498	503
2516-57	0.207942	1.22626e-10	6Ckine	C-C motif chemokine 21	CCL21	O00585	504
10553-8	0.192915	1.27981e-10	TOIP2	Torsin-1A-interacting protein 2	TOR1AIP2	Q8NFQ8	505
10903-50	0.205518	1.31848e-10	STX8	Syntaxin-8	STX8	Q9UNK0	506
6603-18	0.2012	1.50891e-10	KALM	Anosmin-1	KAL1	P23352	507
3221-54	0.198035	1.51671e-10	SARP-2	Secreted frizzled-related protein 1	SFRP1	Q8N474	508
6431-68	-0.206891	1.57758e-10	PCYOX	Prenylcysteine oxidase 1	PCYOX1	Q9UHG3	509
5598-3	0.209869	1.61644e-10	GREM2	Gremlin-2	GREM2	Q9H772	510
2974-61	-0.203321	1.63848e-10	contactin-1	Contactin-1	CNTN1	Q12860	511
6621-10	0.197707	1.77225e-10	REL2	Prorelaxin H2	RLN2	P04090	512
6252-62	0.219529	1.85188e-10	Secretoglobin family 3A member 1	Secretoglobin family 3A member 1	SCGB3A1	Q96QR1	513
6580-29	0.288756	2.00801e-10	Pregnancy zone protein	Pregnancy zone protein	PZP	P20742	514
11215-6	0.212409	2.08829e-10	CAD15	Cadherin-15	CDH15	P55291	515
14144-3	0.188152	2.26916e-10	H2A3	Histone H2A type 3	HIST3H2A	Q7L7L0	516
6941-11	0.204039	2.32148e-10	SUMF1	Sulfatase-modifying factor 1	SUMF1	Q8NBK3	517
18386-36	0.191576	2.85994e-10	GLRX1	Glutaredoxin-1	GLRX	P35754	518
16907-3	0.215994	3.01012e-10	Nectin-like protein 3	Cell adhesion molecule 2	CADM2	Q8N3J6	519
10974-20	0.197544	3.29058e-10	ISK7	Serine protease inhibitor Kazal-type 7	SPINK7	P58062	520
19558-10	0.189069	3.31975e-10	LRP4	Low-density lipoprotein receptor-related protein 4	LRP4	O75096	521
15513-108	0.195332	3.47578e-10	Prostasin	Prostasin	PRSS8	Q16651	522
11383-41	0.186258	3.88806e-10	Keratin 7	Keratin, type II cytoskeletal 7	KRT7	P08729	523
6227-1	0.203519	4.23655e-10	kallikrein 10	Kallikrein-10	KLK10	O43240	524
11646-4	0.198105	4.58599e-10	Carbohydrate sulfotransferase 9	Carbohydrate sulfotransferase 9	CHST9	Q7L1S5	525
9366-54	0.184198	4.62657e-10	IL-21 sR	Interleukin-21 receptor	IL21R	Q9HBE5	526
5000-52	0.201627	4.92276e-10	LG3BP	Galectin-3-binding protein	LGALS3BP	Q08380	527
18910-45	0.179085	5.112e-10	LIN7A	Protein lin-7 homolog A	LIN7A	O14910	528
18899-82	0.181952	5.71262e-10	HDGR3	Hepatoma-derived growth factor-related protein 3	HDGFRP3	Q9Y3E1	529
10866-60	0.195564	5.79746e-10	P4R3A	Serine/threonine-protein phosphatase 4 regulatory subunit 3A	SMEK1	Q6IN85	530
5954-62	0.192609	5.90184e-10	PTH	Parathyroid hormone	PTH	P01270	531
19233-75	0.201471	6.51346e-10	ATOX1	Copper transport protein ATOX1	ATOX1	O00244	532
5111-15	0.213363	6.80041e-10	NRX3B	Neurexin-3-beta	NRXN3	Q9HDB5	533
17515-6	0.194719	6.83279e-10	STCH	Heat shock 70 kDa protein 13	HSPA13	P48723	534
13436-54	0.180202	7.12274e-10	MAZ	Myc-associated zinc finger protein	MAZ	P56270	535
7161-25	0.20285	7.13574e-10	G6PE	GDH/6PGL endoplasmic bifunctional protein	H6PD	O95479	536
8993-151	0.192385	7.45736e-10	RIPK2	Receptor-interacting serine/threonine-protein kinase 2	RIPK2	O43353	537
9053-16	0.185566	8.1683e-10	CRIP2	Cysteine-rich protein 2	CRIP2	P52943	538
2580-83	0.194556	8.49e-10	Myeloperoxidase	Myeloperoxidase	MPO	P05164	539
14226-120	0.193313	8.80281e-10	BHMT2	S-methylmethionine--homocysteine S-methyltransferase BHMT2	BHMT2	Q9H2M3	540
15452-5	0.192362	9.17625e-10	5'-Nucleotidase	5'-Nucleotidase	NT5E	P21589	541
5903-91	0.190912	9.65358e-10	HSP70 protein 8	Heat shock cognate 71 kDa protein	HSPA8	P11142	542
18381-16	0.184916	9.69511e-10	ALDH-E2	Aldehyde dehydrogenase, mitochondrial	ALDH2	P05091	543
2771-35	0.21834	1.0082e-09	IGFBP-1	Insulin-like growth factor-binding protein 1	IGFBP1	P08833	544
12488-9	0.19164	1.02703e-09	MCTS1	Malignant T-cell-amplified sequence 1	MCTS1	Q9ULC4	545
6086-15	0.204751	1.03302e-09	CRDL2	Chordin-like protein 2	CHRDL2	Q6WN34	546
6035-2	0.188206	1.03658e-09	SIAT1	Beta-galactoside alpha-2,6-sialyltransferase 1	ST6GAL1	P15907	547
15449-33	0.194393	1.05298e-09	TIM-4	T-cell immunoglobulin and mucin domain-containing protein 4	TIMD4	Q96H15	548
12807-89	0.196359	1.12018e-09	RHG30	Rho GTPase-activating protein 30	ARHGAP30	Q7Z6I6	549
12727-7	-0.195932	1.1307e-09	FPRP	Prostaglandin F2 receptor negative regulator	PTGFRN	Q9P2B2	550
5631-83	0.202892	1.13119e-09	MOTI	Promotilin	MLN	P12872	551
9531-24	0.202182	1.23424e-09	LST1	Leukocyte-specific transcript 1 protein	LST1	O00453	552
5715-4	0.186954	1.2346e-09	ABHEA	Protein ABHD14A	ABHD14A	Q9BUJ0	553
16307-22	0.209266	1.25059e-09	UNC5H4	Netrin receptor UNC5D	UNC5D	Q6UXZ4	554
7060-2	0.188532	1.36233e-09	ERO1A	ERO1-like protein alpha	ERO1L	Q96HE7	555
12881-17	0.184542	1.45119e-09	RDH16	Retinol dehydrogenase 16	RDH16	O75452	556
9829-91	0.180592	1.57782e-09	SULT 2A1	Bile salt sulfotransferase	SULT2A1	Q06520	557
6283-60	0.201253	1.60022e-09	MCEM1	Mast cell-expressed membrane protein 1	MCEMP1	Q8IX19	558
8838-10	0.178168	1.71342e-09	CASC4	Protein CASC4	CASC4	Q6P4E1	559
18397-5	0.191121	1.7346e-09	AK1C4	Aldo-keto reductase family 1 member C4	AKR1C4	P17516	560
12620-3	0.191695	1.89818e-09	Septin-11	Septin-11	44450	Q9NVA2	561
8828-21	0.180405	1.99072e-09	ESRP1	Epithelial splicing regulatory protein 1	ESRP1	Q6NXG1	562
15391-114	0.201501	2.06546e-09	GAS-6	Growth arrest-specific protein 6	GAS6	Q14393	563
5465-32	0.212342	2.11608e-09	H6ST1	Heparan-sulfate 6-O-sulfotransferase 1	HS6ST1	O60243	564
16551-14	0.193606	2.1231e-09	STA5B	Signal transducer and activator of transcription 5B	STAT5B	P51692	565
6392-7	0.242459	2.32678e-09	WISP-2	WNT1-inducible-signaling pathway protein 2	WISP2	O76076	566
3396-54	0.197195	2.34106e-09	Renin	Renin	REN	P00797	567
12627-97	0.174753	2.3823e-09	ATG7	Ubiquitin-like modifier-activating enzyme ATG7	ATG7	O95352	568
5070-76	0.182108	2.39008e-09	DcR3	Tumor necrosis factor receptor superfamily member 6B	TNFRSF6B	O95407	569
15626-223	0.19756	2.44699e-09	Perlecan	Basement membrane-specific heparan sulfate proteoglycan core protein	HSPG2	P98160	570
12894-3	0.18661	2.63743e-09	PAXI1	PAX-interacting protein 1	PAXIP1	Q6ZW49	571
7179-69	0.19483	2.64126e-09	NFASC	Neurofascin	NFASC	O94856	572
17505-125	0.199053	2.73558e-09	NALDL	N-acetylated-alpha-linked acidic dipeptidase-like protein	NAALADL1	Q9UQQ1	573
5618-50	0.184116	2.80287e-09	FAM3B	Protein FAM3B	FAM3B	P58499	574
17455-42	0.189444	2.85062e-09	FOLR1	Folate receptor alpha	FOLR1	P15328	575
5441-67	0.174647	2.94251e-09	Troponin I	Troponin I, cardiac muscle	TNNI3	P19429	576
7957-2	0.206079	3.08677e-09	SCG3	Secretogranin-3	SCG3	Q8WXD2	577
12960-9	0.198339	3.46714e-09	HXK4	Glucokinase	GCK	P35557	578
13686-2	0.17926	3.56588e-09	IL-5 Ra	Interleukin-5 receptor subunit alpha	IL5RA	Q01344	579
12471-47	0.188194	3.56837e-09	STAU1	Double-stranded RNA-binding protein Staufen homolog 1	STAU1	O95793	580
10365-132	0.186191	3.57928e-09	IL-23	Interleukin-23	IL12B|IL23A	P29460|Q9NPF7	581
3059-50	0.186955	3.64814e-09	BAFF	Tumor necrosis factor ligand superfamily member 13B	TNFSF13B	Q9Y275	582
13950-9	0.188288	3.65492e-09	C43BP	Collagen type IV alpha-3-binding protein	COL4A3BP	Q9Y5P4	583
15606-19	0.191002	3.96114e-09	Keratin 19	Keratin, type I cytoskeletal 19	KRT19	P08727	584
4542-24	0.202913	4.20559e-09	Clusterin	Clusterin	CLU	P10909	585
8932-1	0.18574	4.22862e-09	ENTP6	Ectonucleoside triphosphate diphosphohydrolase 6	ENTPD6	O75354	586
2514-65	0.177017	4.33066e-09	Ephrin-B3	Ephrin-B3	EFNB3	Q15768	587
15494-11	0.184312	4.38817e-09	FGFP1	Fibroblast growth factor-binding protein 1	FGFBP1	Q14512	588
5114-65	0.179537	4.40834e-09	Prolactin Receptor	Prolactin receptor	PRLR	P16471	589
10082-251	0.19466	4.456e-09	NFL	Neurofilament light polypeptide	NEFL	P07196	590
18930-28	0.20035	4.46491e-09	SLIT2	Slit homolog 2 protein	SLIT2	O94813	591
5669-26	0.173685	4.80716e-09	SIRB2	Signal-regulatory protein beta-2	SIRPB2	Q5JXA9	592
10818-36	0.191397	4.81213e-09	ASM	Sphingomyelin phosphodiesterase	SMPD1	P17405	593
12458-79	0.17688	4.887e-09	CHP1	Calcineurin B homologous protein 1	CHP1	Q99653	594
4922-13	0.175883	4.94024e-09	MIP-3b	C-C motif chemokine 19	CCL19	Q99731	595
3607-71	0.210057	5.09144e-09	DKK3	Dickkopf-related protein 3	DKK3	Q9UBP4	596
6965-19	0.190402	5.11296e-09	CNTP2	Contactin-associated protein-like 2	CNTNAP2	Q9UHC6	597
13624-17	0.169508	5.59597e-09	NADK	NAD kinase	NADK	O95544	598
3175-51	-0.184638	5.84468e-09	ATS13	A disintegrin and metalloproteinase with thrombospondin motifs 13	ADAMTS13	Q76LX8	599
5440-26	0.188653	5.88097e-09	Troponin I, skeletal, fast twitch	Troponin I, fast skeletal muscle	TNNI2	P48788	600
7917-17	0.182002	5.923e-09	CBPD	Carboxypeptidase D	CPD	O75976	601
19596-18	0.182464	6.09144e-09	BRF-1	Transcription factor IIIB 90 kDa subunit	BRF1	Q92994	602
3324-51	0.18556	6.09787e-09	LY9	T-lymphocyte surface antigen Ly-9	LY9	Q9HBG7	603
9172-69	0.174554	6.60334e-09	MMP-8	Neutrophil collagenase	MMP8	P22894	604
9482-110	0.192227	6.67061e-09	NUDT9	ADP-ribose pyrophosphatase, mitochondrial	NUDT9	Q9BW91	605
16536-3	0.170724	6.74434e-09	HMGA1	High mobility group protein HMG-I/HMG-Y	HMGA1	P17096	606
15522-2	-0.180429	6.74619e-09	GAPR1	Golgi-associated plant pathogenesis-related protein 1	GLIPR2	Q9H4G4	607
5028-59	0.189123	6.90684e-09	sCD163	Scavenger receptor cysteine-rich type 1 protein M130	CD163	Q86VB7	608
18935-14	0.198073	7.39659e-09	TLR5	Toll-like receptor 5	TLR5	O60602	609
5242-37	-0.181098	7.44093e-09	MP2K4	Dual specificity mitogen-activated protein kinase kinase 4	MAP2K4	P45985	610
8953-47	0.179054	7.4576e-09	HDGF	Hepatoma-derived growth factor	HDGF	P51858	611
10737-96	0.172015	7.6472e-09	Serpin B1	Leukocyte elastase inhibitor	SERPINB1	P30740	612
8467-9	0.176191	8.36534e-09	Activin AB	Inhibin beta A chain:Inhibin beta B chain heterodimer	INHBA|INHBB	P08476|P09529	613
3331-8	0.198804	8.49021e-09	RGMB	RGM domain family member B	RGMB	Q6NW40	614
4989-7	0.198486	8.4934e-09	Fibrinogen g-chain dimer	Fibrinogen gamma chain	FGG	P02679	615
5223-59	0.176895	8.72431e-09	GCKR	Glucokinase regulatory protein	GCKR	Q14397	616
10832-24	-0.206561	8.78757e-09	B4GT6	Beta-1,4-galactosyltransferase 6	B4GALT6	Q9UBX8	617
5091-28	0.194971	8.87476e-09	ILT-4	Leukocyte immunoglobulin-like receptor subfamily B member 2	LILRB2	Q8N423	618
2890-59	0.186853	9.51075e-09	CCL28	C-C motif chemokine 28	CCL28	Q9NRJ3	619
5468-67	0.168051	1.04312e-08	IL-17 RC	Interleukin-17 receptor C	IL17RC	Q8NAC3	620
7141-21	0.18905	1.05072e-08	MGT4B	Alpha-1,3-mannosyl-glycoprotein 4-beta-N-acetylglucosaminyltransferase B	MGAT4B	Q9UQ53	621
9819-110	0.17779	1.07362e-08	Mcl-1	Induced myeloid leukemia cell differentiation protein Mcl-1			622
17367-5	0.184961	1.08838e-08	Stathmin	Stathmin	STMN1	P16949	623
4962-52	0.186634	1.16794e-08	ARMEL	Cerebral dopamine neurotrophic factor	CDNF	Q49AH0	624
6223-5	0.168571	1.18003e-08	GUC2B	Guanylate cyclase activator 2B	GUCA2B	Q16661	625
4924-32	0.191749	1.2069e-08	MMP-1	Interstitial collagenase	MMP1	P03956	626
14112-40	0.182365	1.21089e-08	RELT	Tumor necrosis factor receptor superfamily member 19L	RELT	Q969Z4	627
12501-10	0.1894	1.22643e-08	TBCA	Tubulin-specific chaperone A	TBCA	O75347	628
17797-1	0.174961	1.25368e-08	CUL1	Cullin-1	CUL1	Q13616	629
3066-12	0.195849	1.27338e-08	Galectin-3	Galectin-3	LGALS3	P17931	630
5599-88	0.181525	1.28436e-08	PCYXL	Prenylcysteine oxidase-like	PCYOX1L	Q8NBM8	631
2620-4	0.204134	1.29725e-08	gp130, soluble	Interleukin-6 receptor subunit beta	IL6ST	P40189	632
14260-112	0.173592	1.34373e-08	ARHG8	Neuroepithelial cell-transforming gene 1 protein	NET1	Q7Z628	633
8024-64	0.180108	1.40996e-08	TPST2	Protein-tyrosine sulfotransferase 2	TPST2	O60704	634
18413-24	0.169795	1.48343e-08	ARL4D	ADP-ribosylation factor-like protein 4D	ARL4D	P49703	635
4763-31	-0.179363	1.49006e-08	Afamin	Afamin	AFM	P43652	636
16753-46	0.17366	1.49083e-08	CO6A2	Collagen alpha-2(VI) chain	COL6A2	P12110	637
16754-40	0.167037	1.52345e-08	CSKP	Peripheral plasma membrane protein CASK	CASK	O14936	638
3364-76	-0.199954	1.53688e-08	Cathepsin V	Cathepsin L2	CTSV	O60911	639
4280-47	0.176842	1.54409e-08	PSA2	Proteasome subunit alpha type-2	PSMA2	P25787	640
12712-9	0.172478	1.55359e-08	HM20A	High mobility group protein 20A	HMG20A	Q9NP66	641
7779-86	0.182028	1.60535e-08	CHSTB	Carbohydrate sulfotransferase 11	CHST11	Q9NPF2	642
14341-8	0.180901	1.73424e-08	FA69C	Protein FAM69C	FAM69C	Q0P6D2	643
6627-25	0.177193	1.91185e-08	LIPR1	Inactive pancreatic lipase-related protein 1	PNLIPRP1	P54315	644
16055-3	0.295759	1.94979e-08	complement factor H-related 5	Complement factor H-related protein 5	CFHR5	Q9BXR6	645
16057-6	0.19699	1.96227e-08	IGF-II receptor	Cation-independent mannose-6-phosphate receptor	IGF2R	P11717	646
11347-9	0.179893	1.96901e-08	Transaldolase	Transaldolase	TALDO1	P37837	647
8974-172	0.186375	1.97064e-08	COFA1	Collagen alpha-1(XV) chain	COL15A1	P39059	648
14689-3	0.184184	2.00433e-08	SEC13	Protein SEC13 homolog	SEC13	P55735	649
11955-1	0.17841	2.02501e-08	RHG01	Rho GTPase-activating protein 1	ARHGAP1	Q07960	650
17454-15	0.180226	2.03294e-08	EGFL6	Epidermal growth factor-like protein 6	EGFL6	Q8IUX8	651
8040-9	0.171893	2.03672e-08	LEMD1	LEM domain-containing protein 1	LEMD1	Q68G75	652
7245-2	0.1699	2.14511e-08	CELF2	CUGBP Elav-like family member 2	CELF2	O95319	653
3326-58	0.183065	2.17764e-08	Nectin-like protein 2	Cell adhesion molecule 1	CADM1	Q9BY67	654
14076-74	0.167287	2.23908e-08	Cystatin-S	Cystatin-S	CST4	P01036	655
2687-2	0.186251	2.29397e-08	MIA	Melanoma-derived growth regulatory protein	MIA	Q16674	656
19281-86	0.17482	2.29691e-08	MAFG	Transcription factor MafG	MAFG	O15525	657
7841-84	0.189802	2.31158e-08	ESAM	Endothelial cell-selective adhesion molecule	ESAM	Q96AP7	658
13671-40	0.17281	2.33409e-08	Elastase	Neutrophil elastase	ELANE	P08246	659
12831-21	0.183679	2.33693e-08	TESC	Calcineurin B homologous protein 3	TESC	Q96BS2	660
10627-87	0.185125	2.35196e-08	APLP2	Amyloid-like protein 2	APLP2	Q06481	661
7778-104	0.173907	2.37023e-08	BINCA	Caspase recruitment domain-containing protein 19	C9orf89	Q96LW7	662
18220-141	0.176968	2.40164e-08	SRA1	Steroid receptor RNA activator 1	SRA1	Q9HD15	663
14747-9	0.166395	2.4128e-08	CRLF1	Cytokine receptor-like factor 1	CRLF1	O75462	664
19317-114	0.166186	2.50819e-08	Prostatic acid phosphatase	Prostatic acid phosphatase	ACPP	P15309	665
5352-11	0.171111	2.60163e-08	HVEM	Tumor necrosis factor receptor superfamily member 14	TNFRSF14	Q92956	666
7223-60	0.189213	2.60378e-08	S100A13	Protein S100-A13	S100A13	Q99584	667
19492-5	0.165527	2.66862e-08	KAAG1	Kidney-associated antigen 1	KAAG1	Q9UBP8	668
17804-102	0.179267	2.88278e-08	PNPO	Pyridoxine-5'-phosphate oxidase	PNPO	Q9NVS9	669
7009-8	0.171142	3.03234e-08	CD72	B-cell differentiation antigen CD72	CD72	P21854	670
8252-2	-0.186154	3.0375e-08	NOTUM	Palmitoleoyl-protein carboxylesterase NOTUM	NOTUM	Q6P988	671
13666-222	-0.18927	3.18763e-08	Carbonic Anhydrase X	Carbonic anhydrase-related protein 10	CA10	Q9NS85	672
4163-5	0.163986	3.2309e-08	Histone H2A.z	Histone H2A.z	H2AFZ	P0C0S5	673
8990-42	0.188619	3.26549e-08	AT1B3	Sodium/potassium-transporting ATPase subunit beta-3	ATP1B3	P54709	674
15620-4	0.178362	3.44585e-08	NLGN1	Neuroligin-1	NLGN1	Q8N2Q7	675
11671-19	0.164502	3.51672e-08	BRPF1	Peregrin	BRPF1	P55201	676
12504-26	0.167691	3.52797e-08	LMOD1	Leiomodin-1	LMOD1	P29536	677
16792-4	0.207984	3.70016e-08	Siglec-5	Sialic acid-binding Ig-like lectin 5	SIGLEC5	O15389	678
8660-5	0.188258	3.72657e-08	OLFL3	Olfactomedin-like protein 3	OLFML3	Q9NRN5	679
3809-1	0.171877	4.17352e-08	FGFR-3	Fibroblast growth factor receptor 3	FGFR3	P22607	680
5095-21	0.170141	4.31421e-08	KI2L4	Killer cell immunoglobulin-like receptor 2DL4	KIR2DL4	Q99706	681
8535-102	0.16913	4.34304e-08	Dermokine	Dermokine	DMKN	Q6E0U4	682
2579-17	0.178486	4.38342e-08	MMP-9	Matrix metalloproteinase-9	MMP9	P14780	683
7249-307	0.170188	4.4741e-08	B2L10	Bcl-2-like protein 10	BCL2L10	Q9HD36	684
3181-50	0.179417	4.50294e-08	Cathepsin S	Cathepsin S	CTSS	P25774	685
12663-1	0.181125	4.69884e-08	THTR	Thiosulfate sulfurtransferase	TST	Q16762	686
6247-9	0.17845	4.77233e-08	SIRB1	Signal-regulatory protein beta-1	SIRPB1	O00241	687
12436-84	0.176488	4.85264e-08	GST omega-1	Glutathione S-transferase omega-1	GSTO1	P78417	688
6447-73	0.167668	4.87668e-08	PTX3	Pentraxin-related protein PTX3	PTX3	P26022	689
14603-51	0.176625	5.1546e-08	KIAA0040	Uncharacterized protein KIAA0040	KIAA0040	J3QR46	690
2431-17	0.166348	5.19674e-08	Cathepsin G	Cathepsin G	CTSG	P08311	691
7975-97	0.162126	5.2972e-08	UNC5A	Netrin receptor UNC5A	UNC5A	Q6ZN44	692
8356-88	0.171093	5.3719e-08	NEU1	Oxytocin-neurophysin 1	OXT	P01178	693
7871-16	0.184381	5.5525e-08	T132A	Transmembrane protein 132A	TMEM132A	Q24JP5	694
15574-37	0.161719	5.56374e-08	Cyclin A	Cyclin-A2	CCNA2	P20248	695
18876-77	0.168141	5.58637e-08	CHST4	Carbohydrate sulfotransferase 4	CHST4	Q8NCG5	696
8950-4	0.170928	5.62487e-08	CLCA2	Calcium-activated chloride channel regulator 2	CLCA2	Q9UQC9	697
13481-24	0.169411	5.77643e-08	TCEA2	Transcription elongation factor A protein 2	TCEA2	Q15560	698
12854-3	0.158115	6.08931e-08	TEAD3	Transcriptional enhancer factor TEF-5	TEAD3	Q99594	699
12473-48	0.170229	6.43744e-08	KCTD5	BTB/POZ domain-containing protein KCTD5	KCTD5	Q9NXV2	700
19555-1	0.173803	6.44046e-08	SUMO2	Small ubiquitin-related modifier 2	SUMO2	P61956	701
13405-61	0.162163	6.59086e-08	ISK2	Serine protease inhibitor Kazal-type 2	SPINK2	P20155	702
10758-2	0.181253	6.66082e-08	KERA	Keratocan	KERA	O60938	703
8086-49	0.169376	6.68552e-08	ITM2B	Integral membrane protein 2B	ITM2B	Q9Y287	704
15476-6	0.172826	6.7805e-08	REG3G	Regenerating islet-derived protein 3-gamma	REG3G	Q6UW15	705
14705-1	0.160938	6.79591e-08	VEGF-D	Vascular endothelial growth factor D	FIGF	O43915	706
16758-96	0.168721	6.79715e-08	HDGF	Hepatoma-derived growth factor	HDGF	P51858	707
3623-84	0.17489	6.8139e-08	LY86	Lymphocyte antigen 86	LY86	O95711	708
19197-95	0.173329	6.9769e-08	THIL	Acetyl-CoA acetyltransferase, mitochondrial	ACAT1	P24752	709
19563-3	0.188044	7.13972e-08	SEZ6L	Seizure 6-like protein	SEZ6L	Q9BYH1	710
16616-137	-0.1944	7.32978e-08	ENOB	Beta-enolase	ENO3	P13929	711
9913-4	0.168494	7.36342e-08	RRBP1	Ribosome-binding protein 1	RRBP1	Q9P2E9	712
17153-46	0.170962	7.51559e-08	KI2L3	Killer cell immunoglobulin-like receptor 2DL3	KIR2DL3	P43628	713
19183-164	0.182113	7.61139e-08	RL12	60S ribosomal protein L12	RPL12	P30050	714
15492-1	0.163575	7.69817e-08	CRIM1	Cysteine-rich motor neuron 1 protein	CRIM1	Q9NZV1	715
6315-58	0.17126	7.7004e-08	PLBL1	Phospholipase B-like 1	PLBD1	Q6P4A8	716
11429-80	0.170042	7.76691e-08	hnRNP C1/C2	Heterogeneous nuclear ribonucleoproteins C1/C2	HNRNPC	P07910	717
6234-74	0.181999	8.11147e-08	VITRN	Vitrin	VIT	Q6UXI7	718
19193-18	0.177246	8.39811e-08	PFD3	Prefoldin subunit 3	VBP1	P61758	719
3516-60	0.187911	8.47274e-08	SDF-1	Stromal cell-derived factor 1	CXCL12	P48061	720
14134-49	0.176833	8.51483e-08	AMGO2	Amphoterin-induced protein 2	AMIGO2	Q86SJ2	721
2999-6	0.192876	9.13135e-08	LSAMP	Limbic system-associated membrane protein	LSAMP	Q13449	722
3040-59	0.165265	9.14677e-08	MIP-1a	C-C motif chemokine 3	CCL3	P10147	723
10562-42	0.159165	9.66506e-08	NETO2	Neuropilin and tolloid-like protein 2	NETO2	Q8NC67	724
5936-53	0.165411	9.73983e-08	TNF-a	Tumor necrosis factor	TNF	P01375	725
4553-65	0.162936	9.82774e-08	HDGR2	Hepatoma-derived growth factor-related protein 2	HDGFRP2	Q7Z4V5	726
7766-25	0.16807	9.90197e-08	ZP4	Zona pellucida sperm-binding protein 4	ZP4	Q12836	727
16305-10	0.170926	1.01585e-07	Cadherin-11	Cadherin-11	CDH11	P55287	728
4967-1	0.170995	1.04405e-07	C1QBP	Complement component 1 Q subcomponent-binding protein, mitochondrial	C1QBP	Q07021	729
2475-1	-0.169396	1.05758e-07	SCF sR	Mast/stem cell growth factor receptor Kit	KIT	P10721	730
6077-63	0.180215	1.07274e-07	CECR1	Adenosine deaminase CECR1	CECR1	Q9NZK5	731
8014-359	0.186379	1.08196e-07	MANEA	Glycoprotein endo-alpha-1,2-mannosidase	MANEA	Q5SRI9	732
12738-43	0.169274	1.09084e-07	NISCH	Nischarin	NISCH	Q9Y2I1	733
12731-12	0.160038	1.13342e-07	PKHA7	Pleckstrin homology domain-containing family A member 7	PLEKHA7	Q6IQ23	734
12934-1	0.169509	1.18254e-07	HERC5	E3 ISG15--protein ligase HERC5	HERC5	Q9UII4	735
18945-11	0.168067	1.2242e-07	RGS1	Regulator of G-protein signaling 1	RGS1	Q08116	736
14157-21	0.162241	1.25973e-07	14-3-3E	14-3-3 protein epsilon	YWHAE	P62258	737
10574-10	0.168241	1.28628e-07	b2-Microglobulin	Beta-2-microglobulin			738
19158-1	0.17649	1.28741e-07	PAF	PCNA-associated factor	PAF	Q15004	739
3186-2	0.190669	1.29593e-07	C2	Complement C2	C2	P06681	740
2645-54	0.159471	1.29635e-07	PKC-Z	Protein kinase C zeta type	PRKCZ	Q05513	741
12895-28	0.162752	1.3465e-07	DGKB	Diacylglycerol kinase beta	DGKB	Q9Y6T7	742
7110-2	0.175516	1.35944e-07	DJB11	DnaJ homolog subfamily B member 11	DNAJB11	Q9UBS4	743
2631-50	0.172841	1.36009e-07	IL-10 Rb	Interleukin-10 receptor subunit beta	IL10RB	Q08334	744
17781-191	0.177746	1.36296e-07	MLP3A	Microtubule-associated proteins 1A/1B light chain 3A	MAP1LC3A	Q9H492	745
10041-3	0.172065	1.37521e-07	HNF4A	Hepatocyte nuclear factor 4-alpha	HNF4A	P41235	746
8913-22	0.163356	1.40557e-07	SIG11	Sialic acid-binding Ig-like lectin 11	SIGLEC11	Q96RL6	747
5609-92	0.156092	1.40601e-07	F19A5	Protein FAM19A5	FAM19A5	Q7Z5A7	748
9275-2	0.200357	1.42376e-07	Siglec-5	Sialic acid-binding Ig-like lectin 5			749
17176-13	0.170042	1.43591e-07	PSIP1	PC4 and SFRS1-interacting protein	PSIP1	O75475	750
6493-9	0.159523	1.4675e-07	CBPZ	Carboxypeptidase Z	CPZ	Q66K79	751
14151-4	0.170593	1.48128e-07	UCRP	Ubiquitin-like protein ISG15	ISG15	P05161	752
6932-42	0.171634	1.56892e-07	ITA5	Integrin alpha-5	ITGA5	P08648	753
13377-3	0.158892	1.57091e-07	C56D1	Cytochrome b561 domain-containing protein 1	CYB561D1	Q8N8Q1	754
2708-54	0.172507	1.61782e-07	TNFSF18	Tumor necrosis factor ligand superfamily member 18	TNFSF18	Q9UNG2	755
4862-63	0.159859	1.64041e-07	BMP RII	Bone morphogenetic protein receptor type-2	BMPR2	Q13873	756
4990-87	0.16588	1.68353e-07	GP1BA	Platelet glycoprotein Ib alpha chain	GP1BA	P07359	757
6372-7	0.169243	1.74273e-07	YBOX2	Y-box-binding protein 2	YBX2	Q9Y2T7	758
8468-19	0.252392	1.77169e-07	PSA	Prostate-specific antigen	KLK3	P07288	759
10754-113	0.169945	1.80397e-07	Prokineticin-2	Prokineticin-2	PROK2	Q9HC23	760
11543-84	0.16351	1.8367e-07	LIMA1	LIM domain and actin-binding protein 1	LIMA1	Q9UHB6	761
6538-90	0.159651	1.86436e-07	K2013	Uncharacterized protein KIAA2013	KIAA2013	Q8IYS2	762
8042-88	-0.180778	1.9082e-07	ISK9	Serine protease inhibitor Kazal-type 9	SPINK9	Q5DT21	763
4541-49	-0.169298	1.9112e-07	CDON	Cell adhesion molecule-related/down-regulated by oncogenes	CDON	Q4KMG0	764
15426-5	0.162986	1.92568e-07	NEUR1	Sialidase-1	NEU1	Q99519	765
12479-50	0.163338	1.9912e-07	KAP1	cAMP-dependent protein kinase type I-beta regulatory subunit	PRKAR1B	P31321	766
7765-15	0.166807	2.0074e-07	ITM2A	Integral membrane protein 2A	ITM2A	O43736	767
4915-64	-0.192106	2.00762e-07	Hemoglobin	Hemoglobin	HBA1|HBB	P69905|P68871	768
3620-67	0.161778	2.02859e-07	IL22RA1	Interleukin-22 receptor subunit alpha-1	IL22RA1	Q8N6P7	769
10085-25	0.165853	2.06228e-07	STAR	Steroidogenic acute regulatory protein, mitochondrial	STAR	P49675	770
8973-23	-0.172211	2.12982e-07	FCRL4	Fc receptor-like protein 4	FCRL4	Q96PJ5	771
3796-79	0.160461	2.20929e-07	ANGL4	Angiopoietin-related protein 4	ANGPTL4	Q9BY76	772
8874-53	0.160028	2.27235e-07	CLN5	Ceroid-lipofuscinosis neuronal protein 5	CLN5	O75503	773
17331-138	0.179765	2.46574e-07	KREM1	Kremen protein 1	KREMEN1	Q96MU8	774
10428-1	0.165571	2.54161e-07	KI2S2	Killer cell immunoglobulin-like receptor 2DS2	KIR2DS2	P43631	775
5451-1	0.185257	2.58072e-07	ALCAM	CD166 antigen	ALCAM	Q13740	776
19437-61	0.162936	2.59307e-07	L-VEGF165	Isoform L-VEGF165	VEGFA	P15692	777
2731-29	0.155894	2.73433e-07	NADPH-P450 Oxidoreductase	NADPH--cytochrome P450 reductase	POR	P16435	778
15313-28	0.156967	2.79033e-07	MD2L1	Mitotic spindle assembly checkpoint protein MAD2A	MAD2L1	Q13257	779
7922-5	0.155185	2.81081e-07	Adrenomedullin	Adrenomedullin	ADM	P35318	780
9875-107	0.159558	2.81637e-07	THOC1	THO complex subunit 1	THOC1	Q96FV9	781
16922-53	0.149484	2.82226e-07	PLXB3	Plexin-B3	PLXNB3	Q9ULL4	782
11352-42	0.156025	2.82511e-07	TITIN	Titin	TTN	Q8WZ42	783
3179-51	0.171016	2.92553e-07	Cathepsin A	Lysosomal protective protein	CTSA	P10619	784
5730-60	0.155253	3.11998e-07	BRAK	C-X-C motif chemokine 14	CXCL14	O95715	785
4867-15	0.159177	3.1395e-07	VEGF121	Vascular endothelial growth factor A, isoform 121	VEGFA	P15692	786
6923-1	0.161735	3.21008e-07	PLOD2	Procollagen-lysine,2-oxoglutarate 5-dioxygenase 2	PLOD2	O00469	787
16916-19	0.165729	3.24425e-07	SLIK6	SLIT and NTRK-like protein 6	SLITRK6	Q9H5Y7	788
13453-2	0.162233	3.24972e-07	RM33	39S ribosomal protein L33, mitochondrial	MRPL33	O75394	789
13631-1	0.152872	3.31098e-07	RB binding protein 5	Retinoblastoma-binding protein 5	RBBP5	Q15291	790
11266-8	0.159418	3.36767e-07	SELPL	P-selectin glycoprotein ligand 1	SELPLG	Q14242	791
3317-33	0.16809	3.45604e-07	HTRA2	Serine protease HTRA2, mitochondrial	HTRA2	O43464	792
2835-1	0.151931	3.45951e-07	Ku70	X-ray repair cross-complementing protein 6	XRCC6	P12956	793
19255-124	0.15284	3.4675e-07	NXT2	NTF2-related export protein 2	NXT2	Q9NPJ8	794
9383-24	0.162128	3.47475e-07	CH3L2	Chitinase-3-like protein 2	CHI3L2	Q15782	795
18890-227	0.167906	3.51736e-07	Fibrinogen B	Fibrinogen beta chain	FGB	P02675	796
7186-111	0.146966	3.74565e-07	STX3	Syntaxin-3	STX3	Q13277	797
2633-52	0.156213	3.74659e-07	IL-13 Ra1	Interleukin-13 receptor subunit alpha-1	IL13RA1	P78552	798
7050-5	0.169379	3.83697e-07	NEGR1	Neuronal growth regulator 1	NEGR1	Q7Z3B1	799
12730-3	0.167391	3.86564e-07	KNTC2	Kinetochore protein NDC80 homolog	NDC80	O14777	800
18255-6	0.158701	3.88844e-07	NB5R1	NADH-cytochrome b5 reductase 1	CYB5R1	Q9UHQ9	801
8360-169	0.153129	3.96057e-07	NKp46	Natural cytotoxicity triggering receptor 1	NCR1	O76036	802
18878-15	0.15186	3.98408e-07	GREM1	Gremlin-1	GREM1	O60565	803
8870-38	0.159855	3.99367e-07	NPM1	Nucleophosmin	NPM1	P06748	804
11416-23	0.168274	4.02161e-07	FBXL4	F-box/LRR-repeat protein 4	FBXL4	Q9UKA2	805
12692-56	0.147792	4.03386e-07	DOT1L	Histone-lysine N-methyltransferase, H3 lysine-79 specific	DOT1L	Q8TEK3	806
6520-87	0.174231	4.06579e-07	MGP	Matrix Gla protein	MGP	P08493	807
13655-34	0.148734	4.31682e-07	Nucleolin	Nucleolin	NCL	P19338	808
11263-57	0.170292	4.33503e-07	CASQ1	Calsequestrin-1	CASQ1	P31415	809
10438-19	0.161714	4.43788e-07	CSF2R	Granulocyte-macrophage colony-stimulating factor receptor subunit alpha	CSF2RA	P15509	810
12503-5	0.150068	4.52879e-07	SPR1	Ovarian cancer G-protein coupled receptor 1	GPR68	Q15743	811
19196-73	0.151209	4.62843e-07	HOP	Homeodomain-only protein	HOPX	Q9BPY8	812
12540-25	0.165497	4.77941e-07	RHOG	Rho-related GTP-binding protein RhoG	RHOG	P84095	813
3603-60	0.155738	4.83559e-07	CLC7A	C-type lectin domain family 7 member A	CLEC7A	Q9BXN2	814
10342-55	0.153984	5.13646e-07	PIAS4	E3 SUMO-protein ligase PIAS4	PIAS4	Q8N2W9	815
18395-5	0.151903	5.29596e-07	ADPRH	[Protein ADP-ribosylarginine] hydrolase	ADPRH	P54922	816
11192-168	0.170689	5.43149e-07	TINAL	Tubulointerstitial nephritis antigen-like	TINAGL1	Q9GZM7	817
6715-63	0.158131	5.57497e-07	PPBN	Alkaline phosphatase, placental-like	ALPPL2	P10696	818
5339-49	0.157299	5.59845e-07	calgranulin B	Protein S100-A9	S100A9	P06702	819
18205-123	0.154391	5.93917e-07	MAGE-6	Melanoma-associated antigen 6	MAGEA6	P43360	820
12750-9	0.154143	5.94739e-07	LFA-1 beta-2	Integrin beta-2	ITGB2	P05107	821
6605-17	-0.161413	6.06657e-07	IGFALS	Insulin-like growth factor-binding protein complex acid labile subunit	IGFALS	P35858	822
9900-36	0.145714	6.23437e-07	NFH	Neurofilament heavy polypeptide	NEFH	P12036	823
9901-28	0.1511	6.27605e-07	EGLN1	Egl nine homolog 1	EGLN1	Q9GZT9	824
9971-5	0.158911	6.50704e-07	CSMD2	CUB and sushi domain-containing protein 2	CSMD2	Q7Z408	825
3445-53	0.153721	6.54343e-07	IL-15 Ra	Interleukin-15 receptor subunit alpha	IL15RA	Q13261	826
4143-74	0.154112	6.71636e-07	Lymphotactin	Lymphotactin	XCL1	P47992	827
12721-4	0.149332	6.8686e-07	TAXB1	Tax1-binding protein 1	TAX1BP1	Q86VP1	828
14061-48	0.153351	6.89732e-07	sRANKL	Tumor necrosis factor ligand superfamily member 11	TNFSF11	O14788	829
15612-5	0.158526	6.97302e-07	LIN7B	Protein lin-7 homolog B	LIN7B	Q9HAP6	830
2590-69	0.178819	6.97885e-07	ROR1	Inactive tyrosine-protein kinase transmembrane receptor ROR1	ROR1	Q01973	831
6448-36	0.153263	7.07644e-07	Sema E	Semaphorin-3C	SEMA3C	Q99985	832
11556-19	0.163157	7.15926e-07	ARFG1	ADP-ribosylation factor GTPase-activating protein 1	ARFGAP1	Q8N6T3	833
4284-18	0.14582	7.28484e-07	RBM39	RNA-binding protein 39	RBM39	Q14498	834
5713-9	0.147625	7.39486e-07	IFN-lambda 3	Interferon lambda-3	IFNL3	Q8IZI9	835
12882-7	0.15426	7.80912e-07	PAR11	Poly [ADP-ribose] polymerase 11	PARP11	Q9NR21	836
14662-6	0.162716	7.88637e-07	MZF1	Myeloid zinc finger 1	MZF1	P28698	837
2622-18	0.147759	7.92057e-07	HO-2	Heme oxygenase 2	HMOX2	P30519	838
15457-14	0.144315	7.97026e-07	Aminopeptidase N	Aminopeptidase N	ANPEP	P15144	839
9994-217	0.149925	7.98597e-07	ATP4B	Potassium-transporting ATPase subunit beta	ATP4B	P51164	840
7146-16	0.154035	8.22807e-07	PDIA4	Protein disulfide-isomerase A4	PDIA4	P13667	841
17365-7	0.158346	8.28668e-07	KAT1	Kynurenine--oxoglutarate transaminase 1	CCBL1	Q16773	842
15499-11	-0.156386	8.32038e-07	Attractin	Attractin	ATRN	O75882	843
6421-52	0.14855	8.48032e-07	IFN16	Interferon alpha-16	IFNA16	P05015	844
9008-6	0.153047	8.67721e-07	TMG1	Transmembrane gamma-carboxyglutamic acid protein 1	PRRG1	O14668	845
9956-7	0.149926	8.68457e-07	ADA15	Disintegrin and metalloproteinase domain-containing protein 15	ADAM15	Q13444	846
13066-42	0.155549	8.69367e-07	EDC4	Enhancer of mRNA-decapping protein 4	EDC4	Q6P2E9	847
13733-5	0.155067	8.97481e-07	IL-12 p40	Interleukin-12 subunit beta	IL12B	P29460	848
9248-36	0.156815	9.00298e-07	CS010	Myeloid-derived growth factor	MYDGF	Q969H8	849
3054-3	0.186505	9.28505e-07	Haptoglobin, Mixed Type	Haptoglobin	HP	P00738	850
18943-4	0.153936	9.35457e-07	PTGR2	Prostaglandin reductase 2	PTGR2	Q8N8N7	851
5740-17	0.157485	9.69492e-07	ROBO1	Roundabout homolog 1	ROBO1	Q9Y6N7	852
9995-6	0.15542	9.73061e-07	DUT	Deoxyuridine 5'-triphosphate nucleotidohydrolase, mitochondrial	DUT	P33316	853
17677-47	0.158928	9.76636e-07	BY55	CD160 antigen	CD160	O95971	854
16781-2	0.144328	9.84147e-07	ENASE	Cytosolic endo-beta-N-acetylglucosaminidase	ENGASE	Q8NFI3	855
9848-22	0.145257	9.88979e-07	Cyclin H	Cyclin-H	CCNH	P51946	856
15544-25	0.158795	9.99406e-07	kallikrein 14	Kallikrein-14	KLK14	Q9P0G3	857
6649-51	0.150844	1.00511e-06	NET1	Netrin-1	NTN1	O95631	858
18864-7	0.152125	1.02236e-06	TRY3	Trypsin-3	PRSS3	P35030	859
2816-50	0.152582	1.02424e-06	BCAM	Basal Cell Adhesion Molecule	BCAM	P50895	860
10815-2	0.151878	1.06407e-06	HABP4	Intracellular hyaluronan-binding protein 4	HABP4	Q5JVS0	861
5350-14	0.154589	1.07653e-06	GPC6	Glypican-6	GPC6	Q9Y625	862
15526-33	0.160131	1.0794e-06	GSHB	Glutathione synthetase	GSS	P48637	863
6531-29	0.147147	1.08625e-06	F162A	Protein FAM162A	FAM162A	Q96A26	864
5691-2	0.15937	1.08998e-06	CRLD2	Cysteine-rich secretory protein LCCL domain-containing 2	CRISPLD2	Q9H0B8	865
17702-53	0.150678	1.09106e-06	UGT 1A1	UDP-glucuronosyltransferase 1-1	UGT1A1	P22309	866
5717-2	0.15979	1.11967e-06	CILP	Cartilage intermediate layer protein 1	CILP	O75339	867
18814-21	0.147619	1.12444e-06	Activin AC	Inhibin beta A chain:Inhibin beta C chain heterodimer	INHBA|INHBC	P08476|P55103	868
12800-5	-0.161704	1.1327e-06	TPPP2	Tubulin polymerization-promoting protein family member 2	TPPP2	P59282	869
19575-4	0.159794	1.14434e-06	EPO-R	Erythropoietin receptor	EPOR	P19235	870
11590-5	0.143532	1.17573e-06	RBM23	Probable RNA-binding protein 23	RBM23	Q86U06	871
11614-29	0.153352	1.17973e-06	ERH	Enhancer of rudimentary homolog	ERH	P84090	872
6117-4	0.147763	1.18172e-06	NEC2	Neuroendocrine convertase 2	PCSK2	P16519	873
12482-5	0.146043	1.2124e-06	BPTF	Nucleosome-remodeling factor subunit BPTF	BPTF	Q12830	874
17704-74	0.141123	1.21989e-06	HS105	Heat shock protein 105 kDa	HSPH1	Q92598	875
18870-1	0.152936	1.2445e-06	CD3E	T-cell surface glycoprotein CD3 epsilon chain	CD3E	P07766	876
17775-8	0.145939	1.25664e-06	TAGL3	Transgelin-3	TAGLN3	Q9UI15	877
13940-19	0.144837	1.25768e-06	IP16	Gamma-interferon-inducible protein 16	IFI16	Q16666	878
9244-27	0.16028	1.26947e-06	PPT1	Palmitoyl-protein thioesterase 1	PPT1	P50897	879
2878-66	0.154716	1.27939e-06	YES	Tyrosine-protein kinase Yes	YES1	P07947	880
10048-7	0.15378	1.28223e-06	PEBB	Core-binding factor subunit beta	CBFB	Q13951	881
12417-46	0.161828	1.28769e-06	TPRKB	EKC/KEOPS complex subunit TPRKB	TPRKB	Q9Y3C4	882
15468-14	0.164363	1.29384e-06	FHR1	Complement factor H-related protein 1	CFHR1	Q03591	883
6441-62	0.150774	1.32475e-06	ATS6	A disintegrin and metalloproteinase with thrombospondin motifs 6	ADAMTS6	Q9UKP5	884
14066-49	0.15072	1.33389e-06	MAGI2	Membrane-associated guanylate kinase, WW and PDZ domain-containing protein 2	MAGI2	Q86UL8	885
14593-152	0.156496	1.35044e-06	F210A	Protein FAM210A	FAM210A	Q96ND0	886
3803-10	0.158803	1.35962e-06	CYTD	Cystatin-D	CST5	P28325	887
9886-28	0.153405	1.38284e-06	XRCC4	DNA repair protein XRCC4	XRCC4	Q13426	888
7745-3	0.142271	1.39057e-06	ZCD1	CDGSH iron-sulfur domain-containing protein 1	CISD1	Q9NZ45	889
15582-25	0.148396	1.40665e-06	FCN1	Ficolin-1	FCN1	O00602	890
15470-11	0.155695	1.40826e-06	Hexosaminidase B	Beta-hexosaminidase subunit beta	HEXB	P07686	891
14283-12	0.147719	1.41334e-06	RAB14	Ras-related protein Rab-14	RAB14	P61106	892
10756-34	0.148139	1.43872e-06	UCN3	Urocortin-3	UCN3	Q969E3	893
16887-29	0.144504	1.43994e-06	PTH2	Peptidyl-tRNA hydrolase 2, mitochondrial	PTRH2	Q9Y3E5	894
8946-38	0.151129	1.48599e-06	NR1H4	Bile acid receptor	NR1H4	Q96RI1	895
6213-10	0.159201	1.49958e-06	CGB2	Choriogonadotropin subunit beta variant 2	CGB2	Q6NT52	896
14047-78	-0.150727	1.51218e-06	BDNF	Brain-derived neurotrophic factor	BDNF	P23560	897
8019-73	0.152414	1.55185e-06	STMN3	Stathmin-3	STMN3	Q9NZ72	898
2946-52	0.168729	1.56326e-06	Factor D	Complement factor D	CFD	P00746	899
6617-12	0.155197	1.57277e-06	FCRL6	Fc receptor-like protein 6	FCRL6	Q6DN72	900
9897-9	0.145611	1.57987e-06	MCM6	DNA replication licensing factor MCM6	MCM6	Q14566	901
9830-109	0.155756	1.58806e-06	VAV3	Guanine nucleotide exchange factor VAV3	VAV3	Q9UKW4	902
10011-65	0.150478	1.58827e-06	OCRL	Inositol polyphosphate 5-phosphatase OCRL-1	OCRL	Q01968	903
15644-1	-0.153026	1.61782e-06	Biotinidase	Biotinidase	BTD	P43251	904
11205-10	0.14577	1.62964e-06	Integrin beta-7	Integrin beta-7	ITGB7	P26010	905
2505-49	0.14335	1.67697e-06	GFRa-3	GDNF family receptor alpha-3	GFRA3	O60609	906
11557-3	0.148741	1.7114e-06	SMUF1	E3 ubiquitin-protein ligase SMURF1	SMURF1	Q9HCE7	907
19195-85	0.151649	1.71298e-06	RS5	40S ribosomal protein S5	RPS5	P46782	908
9449-150	0.164935	1.73325e-06	C4b-binding protein alpha chain	C4b-binding protein alpha chain	C4BPA	P04003	909
5602-62	0.144179	1.78202e-06	RNS10	Inactive ribonuclease-like protein 10	RNASE10	Q5GAN6	910
3488-64	-0.15476	1.84642e-06	Catalase	Catalase	CAT	P04040	911
7741-111	0.145012	1.94973e-06	RTF1	RNA polymerase-associated protein RTF1 homolog	RTF1	Q92541	912
5734-13	0.137893	1.95178e-06	nectin-4	Nectin-4	PVRL4	Q96NY8	913
5698-60	-0.14953	1.96903e-06	Tenascin-X	Tenascin-X	TNXB	P22105	914
14121-24	0.151318	1.98041e-06	TRAIL R4	Tumor necrosis factor receptor superfamily member 10D	TNFRSF10D	Q9UBN6	915
4831-4	-0.151356	1.9941e-06	sL-Selectin	L-Selectin	SELL	P14151	916
7989-5	0.14108	2.05566e-06	CA226	Uncharacterized protein C1orf226	C1orf226	A1L170	917
3431-54	0.159855	2.08346e-06	EphA1	Ephrin type-A receptor 1	EPHA1	P21709	918
7788-1	0.147341	2.11977e-06	CF6	ATP synthase-coupling factor 6, mitochondrial	ATP5J	P18859	919
6371-50	0.142945	2.15892e-06	ANGL7	Angiopoietin-related protein 7	ANGPTL7	O43827	920
7849-3	0.145503	2.15931e-06	Glutaminyl cyclase	Glutaminyl-peptide cyclotransferase	QPCT	Q16769	921
9370-69	0.156976	2.17972e-06	GGH	Gamma-glutamyl hydrolase	GGH	Q92820	922
5035-7	0.138863	2.1829e-06	TS	Thymidylate synthase	TYMS	P04818	923
12754-14	0.145901	2.26623e-06	CSDC2	Cold shock domain-containing protein C2	CSDC2	Q9Y534	924
4271-75	0.148655	2.27944e-06	PFD5	Prefoldin subunit 5	PFDN5	Q99471	925
11089-7	0.157332	2.28442e-06	IgA	Immunoglobulin A	IGHA1|IGHA2	P01876|P01877	926
18875-125	-0.153727	2.38276e-06	Chondrocalcin	Chondrocalcin	COL2A1	P02458	927
17796-15	0.13947	2.38755e-06	IMPA1	Inositol monophosphatase 1	IMPA1	P29218	928
5262-57	0.14761	2.39666e-06	BCAR3	Breast cancer anti-estrogen resistance protein 3	BCAR3	O75815	929
4925-54	0.137733	2.44502e-06	MMP-13	Collagenase 3	MMP13	P45452	930
5110-84	0.141044	2.48002e-06	NRX1B	Neurexin-1-beta	NRXN1	P58400	931
6547-83	0.144913	2.50837e-06	TM11D	Transmembrane protease serine 11D	TMPRSS11D	O60235	932
9126-171	0.14236	2.51842e-06	NT5D3	5'-nucleotidase domain-containing protein 3	NT5DC3	Q86UY8	933
9786-310	0.149525	2.52498e-06	IEX1	Radiation-inducible immediate-early gene IEX-1	IER3	P46695	934
12875-28	0.143257	2.53764e-06	UBTD2	Ubiquitin domain-containing protein 2	UBTD2	Q8WUN7	935
2827-23	0.158266	2.53854e-06	Fractalkine/CX3CL-1	Fractalkine	CX3CL1	P78423	936
8776-10	0.152327	2.56395e-06	ERLN1	Erlin-1	ERLIN1	O75477	937
3835-11	0.144675	2.57405e-06	TLR2	Toll-like receptor 2	TLR2	O60603	938
3622-33	0.153177	2.609e-06	LGMN	Legumain	LGMN	Q99538	939
19215-7	0.137949	2.63046e-06	NDRG1	Protein NDRG1	NDRG1	Q92597	940
12732-13	0.148475	2.67795e-06	MPP7	MAGUK p55 subfamily member 7	MPP7	Q5T2T1	941
6457-50	0.15606	2.68766e-06	PCDG1	Protocadherin gamma-A1	PCDHGA1	Q9Y5H4	942
11672-17	0.154228	2.68937e-06	KI16B	Kinesin-like protein KIF16B	KIF16B	Q96L93	943
19616-100	0.151644	2.72405e-06	EFHD1	EF-hand domain-containing protein D1	EFHD1	Q9BUP0	944
10366-11	0.139222	2.73749e-06	PDGFRA	Platelet-derived growth factor receptor alpha	PDGFRA	P16234	945
2695-25	0.153203	2.74291e-06	PECAM-1	Platelet endothelial cell adhesion molecule	PECAM1	P16284	946
9950-229	0.151939	2.74678e-06	LAG-3	Lymphocyte activation gene 3 protein	LAG3	P18627	947
9012-1	0.144004	2.7956e-06	PRP6	Pre-mRNA-processing factor 6	PRPF6	O94906	948
9060-27	0.143781	2.80571e-06	TUTLB	Protein turtle homolog B	IGSF9B	Q9UPX0	949
15636-49	0.144182	2.82477e-06	SORC1	VPS10 domain-containing receptor SorCS1	SORCS1	Q8WY21	950
11617-1	0.148018	2.84954e-06	LFA-1 alpha-L chain	Integrin alpha-L	ITGAL	P20701	951
9837-60	0.143206	2.86397e-06	NAD(P)H dehydrogenase	NAD(P)H dehydrogenase [quinone] 1	NQO1	P15559	952
5728-60	-0.15284	2.86723e-06	FCRL1	Fc receptor-like protein 1	FCRL1	Q96LA6	953
9237-54	0.140817	2.86898e-06	Lysosomal acid phosphatase	Lysosomal acid phosphatase	ACP2	P11117	954
15333-11	0.142499	2.90204e-06	SDF2	Stromal cell-derived factor 2	SDF2	Q99470	955
8994-65	0.139781	2.90862e-06	SLAMF8	SLAM family member 8	SLAMF8	Q9P0V8	956
5264-65	0.142731	2.90903e-06	calreticulin	Calreticulin	CALR	P27797	957
8394-56	0.139572	2.9239e-06	RNase 2	Non-secretory ribonuclease	RNASE2	P10153	958
11228-37	0.148979	2.95283e-06	RIC3	Protein RIC-3	RIC3	Q7Z5B4	959
3009-3	0.162644	3.00486e-06	TGF-b R III	Transforming growth factor beta receptor type 3	TGFBR3	Q03167	960
14208-3	0.143093	3.02137e-06	RET7	Retinoid-binding protein 7	RBP7	Q96R05	961
3000-66	0.152268	3.03908e-06	MBL	Mannose-binding protein C	MBL2	P11226	962
10047-12	0.140491	3.09811e-06	NCF-2	Neutrophil cytosol factor 2	NCF2	P19878	963
9183-7	0.13677	3.11145e-06	IFN-a/b R1	Interferon alpha/beta receptor 1	IFNAR1	P17181	964
4923-79	0.148576	3.11629e-06	MIS	Muellerian-inhibiting factor	AMH	P03971	965
7192-37	0.143064	3.1228e-06	CRF2-12	Interferon lambda receptor 1	IFNLR1	Q8IU57	966
4891-50	0.151561	3.1594e-06	Glucagon	Glucagon	GCG	P01275	967
4342-10	0.152368	3.19682e-06	sICAM-1	Intercellular adhesion molecule 1	ICAM1	P05362	968
18842-24	0.146222	3.32225e-06	UB2D2	Ubiquitin-conjugating enzyme E2 D2	UBE2D2	P62837	969
5656-53	0.141313	3.34003e-06	PP11	Poly(U)-specific endoribonuclease	ENDOU	P21128	970
9767-22	0.13966	3.38787e-06	RIPP1	Protein ripply1	RIPPLY1	Q0D2K3	971
11567-23	0.142144	3.43646e-06	ZNF10	Zinc finger protein 10	ZNF10	P21506	972
11158-40	0.138948	3.46114e-06	BICR1	Bicaudal D-related protein 1	CCDC64	Q6ZP65	973
18268-5	0.139541	3.50297e-06	GAG2A	G antigen 2A	GAGE2A	Q6NT46	974
7049-2	-0.153151	3.5257e-06	ADAM 23	Disintegrin and metalloproteinase domain-containing protein 23	ADAM23	O75077	975
7757-5	0.139508	3.53158e-06	DQA2	HLA class II histocompatibility antigen, DQ alpha 2 chain	HLA-DQA2	P01906	976
9256-78	0.146392	3.74454e-06	NPTX1	Neuronal pentraxin-1	NPTX1	Q15818	977
12463-7	0.144606	3.76717e-06	KLH13	Kelch-like protein 13	KLHL13	Q9P2N7	978
13465-5	0.14682	3.9177e-06	CCP1	Calcipressin-1	RCAN1	P53805	979
19579-5	0.141859	3.96986e-06	HNP-1	Neutrophil defensin 1	DEFA1	P59665	980
14063-17	0.140836	4.11402e-06	OSM	Oncostatin-M	OSM	P13725	981
10506-53	0.144581	4.16366e-06	PGRC2	Membrane-associated progesterone receptor component 2	PGRMC2	O15173	982
15693-9	0.148019	4.20426e-06	PgR	Progesterone receptor	PGR	P06401	983
6543-182	0.141519	4.23181e-06	PRRP	Prolactin-releasing peptide	PRLH	P81277	984
12862-14	0.143724	4.25092e-06	CASL	Enhancer of filamentation 1	NEDD9	Q14511	985
5112-73	0.141138	4.34975e-06	OX2G	OX-2 membrane glycoprotein	CD200	P41217	986
11241-8	0.149142	4.40328e-06	ARLY	Argininosuccinate lyase	ASL	P04424	987
4568-17	0.152174	4.41153e-06	SLIK5	SLIT and NTRK-like protein 5	SLITRK5	O94991	988
9251-28	0.145641	4.43751e-06	MA2B2	Epididymis-specific alpha-mannosidase	MAN2B2	Q9Y2E5	989
3758-68	0.138907	4.44803e-06	Activated Protein C	Activated Protein C	PROC	P04070	990
16850-5	0.143322	4.45805e-06	RGS5	Regulator of G-protein signaling 5	RGS5	O15539	991
6054-6	0.143436	4.47987e-06	NXPH3	Neurexophilin-3	NXPH3	O95157	992
7117-21	0.14277	4.54295e-06	SPI2	Serpin I2	SERPINI2	O75830	993
6290-3	0.141584	4.60536e-06	UTS2B	Urotensin-2B	UTS2B	Q765I0	994
6969-14	0.141703	4.6691e-06	WFDC5	WAP four-disulfide core domain protein 5	WFDC5	Q8TCV5	995
6647-55	0.1401	4.68896e-06	PolyUbiquitin K63	PolyUbiquitin K63-linked	UBC	P0CG48	996
3143-3	0.141702	4.69691e-06	sCD4	T-cell surface glycoprotein CD4	CD4	P01730	997
8970-9	0.144006	4.72401e-06	RIPK2	Receptor-interacting serine/threonine-protein kinase 2	RIPK2	O43353	998
3311-27	0.150216	4.78123e-06	FCG3B	Low affinity immunoglobulin gamma Fc region receptor III-B	FCGR3B	O75015	999
7813-6	0.151461	4.86047e-06	Alkaline phosphatase, placental	Alkaline phosphatase, placental type	ALPP	P05187	1000
7934-11	0.141195	4.91587e-06	NDRG4	Protein NDRG4	NDRG4	Q9ULP0	1001
7648-9	-0.155976	4.94151e-06	MYPC1	Myosin-binding protein C, slow-type	MYBPC1	Q00872	1002
2778-10	0.137285	4.95038e-06	IL-22	Interleukin-22	IL22	Q9GZX6	1003
5082-51	0.137208	4.96884e-06	IL-1 sR9	X-linked interleukin-1 receptor accessory protein-like 2	IL1RAPL2	Q9NP60	1004
4995-16	0.145842	5.02252e-06	HPG-	15-hydroxyprostaglandin dehydrogenase [NAD(+)]	HPGD	P15428	1005
8853-2	0.138204	5.04309e-06	CLC4A	C-type lectin domain family 4 member A	CLEC4A	Q9UMR7	1006
5487-7	0.145434	5.0928e-06	SLAF7	SLAM family member 7	SLAMF7	Q9NQ25	1007
2515-14	0.151474	5.2221e-06	GFRa-2	GDNF family receptor alpha-2	GFRA2	O00451	1008
12772-8	0.135879	5.31672e-06	NUP98	Nuclear pore complex protein Nup98-Nup96	NUP98	P52948	1009
18429-10	0.137643	5.33824e-06	Cadherin E	Cadherin-1	CDH1	P12830	1010
16309-30	0.14095	5.40073e-06	Soggy-1	Dickkopf-like protein 1	DKKL1	Q9UK85	1011
7203-125	0.137574	5.50853e-06	RFNG	Beta-1,3-N-acetylglucosaminyltransferase radical fringe	RFNG	Q9Y644	1012
14663-44	0.145771	5.52123e-06	RNF8	E3 ubiquitin-protein ligase RNF8	RNF8	O76064	1013
15385-116	0.143023	5.5322e-06	FABP2	Fatty acid-binding protein, intestinal	FABP2	P12104	1014
17777-31	0.139238	5.6149e-06	SDSL	Serine dehydratase-like	SDSL	Q96GA7	1015
12856-14	0.139491	5.62099e-06	TM237	Transmembrane protein 237	TMEM237	Q96Q45	1016
6395-58	0.142702	5.69969e-06	GPHA2	Glycoprotein hormone alpha-2	GPHA2	Q96T91	1017
15580-2	0.136659	5.72055e-06	EPHA7	Ephrin type-A receptor 7	EPHA7	Q15375	1018
9719-145	0.137724	5.87579e-06	MMP-16	Matrix metalloproteinase-16	MMP16	P51512	1019
5801-72	0.136074	6.00596e-06	b-NGF	beta-nerve growth factor	NGF	P01138	1020
18414-26	0.137168	6.08378e-06	ARL5A	ADP-ribosylation factor-like protein 5A	ARL5A	Q9Y689	1021
5261-13	0.139427	6.08926e-06	ABL2	Abelson tyrosine-protein kinase 2	ABL2	P42684	1022
7948-129	0.154495	6.147e-06	GLTD2	Glycolipid transfer protein domain-containing protein 2	GLTPD2	A6NH11	1023
14025-18	0.135826	6.16683e-06	4-1BB	Tumor necrosis factor receptor superfamily member 9	TNFRSF9	Q07011	1024
15566-10	0.147155	6.20696e-06	Calponin-1	Calponin-1	CNN1	P51911	1025
8248-222	0.166724	6.23125e-06	SIG14	Sialic acid-binding Ig-like lectin 14	SIGLEC14	Q08ET2	1026
18290-6	0.139165	6.24194e-06	Annexin A8	Annexin A8	ANXA8	P13928	1027
11601-26	0.136357	6.273e-06	DHX8	ATP-dependent RNA helicase DHX8	DHX8	Q14562	1028
17150-8	0.146569	6.27868e-06	HSP 10	10 kDa heat shock protein, mitochondrial	HSPE1	P61604	1029
4908-6	0.149516	6.28092e-06	Endoglin	Endoglin	ENG	P17813	1030
17163-117	0.138863	6.28585e-06	Annexin III	Annexin A3	ANXA3	P12429	1031
3070-1	0.132935	6.32195e-06	IL-2	Interleukin-2	IL2	P60568	1032
10024-44	0.133318	6.33184e-06	HOGA1	4-hydroxy-2-oxoglutarate aldolase, mitochondrial	HOGA1	Q86XE5	1033
7076-17	0.138595	6.77734e-06	ECEL1	Endothelin-converting enzyme-like 1	ECEL1	O95672	1034
6918-183	0.141756	7.01094e-06	CCKN	Cholecystokinin	CCK	P06307	1035
13397-88	0.151232	7.11671e-06	HBD-2	Beta-defensin 4A	DEFB4A	O15263	1036
6561-77	0.145252	7.1506e-06	Ig K chain V-I region HK102-like	Ig Kappa chain V-I region HK102- like	LOC652493		1037
2730-58	0.14627	7.15475e-06	MICA	MHC class I polypeptide-related sequence A	MICA	Q29983	1038
12533-135	0.142821	7.30592e-06	CYH2	Cytohesin-2	CYTH2	Q99418	1039
9993-11	0.137812	7.39071e-06	ZN264	Zinc finger protein 264	ZNF264	O43296	1040
3357-67	0.131353	7.39813e-06	CDK2/cyclin A	Cyclin-dependent kinase 2:Cyclin-A2 complex	CDK2|CCNA2	P24941|P20248	1041
5803-24	0.14251	7.4108e-06	C3d	Complement C3d fragment	C3	P01024	1042
8924-55	0.1338	7.47595e-06	CALY	Neuron-specific vesicular protein calcyon	CALY	Q9NYX4	1043
15692-300	0.138538	7.4896e-06	NODAL	Nodal homolog	NODAL	Q96S42	1044
6593-5	0.138608	7.49063e-06	GALT3	Polypeptide N-acetylgalactosaminyltransferase 3	GALNT3	Q14435	1045
6611-8	0.142403	7.58044e-06	KDEL1	KDEL motif-containing protein 1	KDELC1	Q6UW63	1046
12345-4	0.142598	7.62541e-06	APC10	Anaphase-promoting complex subunit 10	ANAPC10	Q9UM13	1047
6966-144	0.137231	7.71507e-06	STX1B	Syntaxin-1B	STX1B	P61266	1048
14334-3	0.136451	7.81035e-06	RECO	Recoverin	RCVRN	P35243	1049
19236-24	0.134176	8.01808e-06	TCP4	Activated RNA polymerase II transcriptional coactivator p15	SUB1	P53999	1050
11287-14	0.13226	8.09332e-06	Cytochrome b5	Cytochrome b5	CYB5A	P00167	1051
5825-49	0.131374	8.35214e-06	IFN-g R1	Interferon gamma receptor 1	IFNGR1	P15260	1052
10672-75	0.140065	8.40769e-06	SP-B	Pulmonary surfactant-associated protein B	SFTPB	P07988	1053
4126-22	0.138579	8.64042e-06	BPI	Bactericidal permeability-increasing protein	BPI	P17213	1054
9121-28	0.136541	8.75357e-06	FUT2	Galactoside 2-alpha-L-fucosyltransferase 2	FUT2	Q10981	1055
16558-2	-0.14521	8.76887e-06	MYOC	Myocilin	MYOC	Q99972	1056
19367-34	0.140591	8.77638e-06	D3D2	Enoyl-CoA delta isomerase 1, mitochondrial	DCI	P42126	1057
12716-3	0.14178	8.99345e-06	ZN175	Zinc finger protein 175	ZNF175	Q9Y473	1058
19448-104	0.134245	9.01015e-06	UPP1	Uridine phosphorylase 1	UPP1	Q16831	1059
13926-1	0.143542	9.24979e-06	RMI1	RecQ-mediated genome instability protein 1	RMI1	Q9H9A7	1060
2997-8	0.145647	9.60965e-06	JAM-B	Junctional adhesion molecule B	JAM2	P57087	1061
17680-12	0.131014	9.76984e-06	EPHB1	Ephrin type-B receptor 1	EPHB1	P54762	1062
11708-2	0.13543	9.80181e-06	LCN1	Lipocalin-1	LCN1	P31025	1063
4801-13	0.134544	9.83575e-06	PERL	Lactoperoxidase	LPO	P22079	1064
8447-11	0.139523	9.84185e-06	ghrelin	Appetite-regulating hormone	GHRL	Q9UBU3	1065
16773-29	0.129854	9.90464e-06	SCUB3	Signal peptide, CUB and EGF-like domain-containing protein 3	SCUBE3	Q8IX30	1066
5307-12	0.149559	9.95722e-06	Coagulation Factor IXab	Coagulation factor IXab	F9	P00740	1067
10990-21	0.138559	1.01583e-05	LRRK2	Leucine-rich repeat serine/threonine-protein kinase 2	LRRK2	Q5S007	1068
5486-73	0.13948	1.02355e-05	sICAM-2	Intercellular adhesion molecule 2	ICAM2	P13598	1069
15384-15	-0.148628	1.04405e-05	KLOTHO	Klotho	KL	Q9UEF7	1070
4987-17	0.132374	1.06254e-05	FCAR	Immunoglobulin alpha Fc receptor	FCAR	P24071	1071
12658-72	0.141254	1.06961e-05	PANK3	Pantothenate kinase 3	PANK3	Q9H999	1072
9402-18	0.13093	1.07964e-05	DCBD1	Discoidin, CUB and LCCL domain-containing protein 1	DCBLD1	Q8N8Z6	1073
2704-74	0.139744	1.07987e-05	TACI	Tumor necrosis factor receptor superfamily member 13B	TNFRSF13B	O14836	1074
17722-5	0.146581	1.09537e-05	FKBP52 protein	Peptidyl-prolyl cis-trans isomerase FKBP4	FKBP4	Q02790	1075
19332-1	0.142936	1.11148e-05	MOBL3	MOB-like protein phocein	MOBKL3	Q9Y3A3	1076
12478-15	0.137356	1.11259e-05	RL30	60S ribosomal protein L30	RPL30	P62888	1077
5357-60	0.136914	1.11422e-05	NLGNX	Neuroligin-4, X-linked	NLGN4X	Q8N0W4	1078
12775-6	0.13309	1.13281e-05	HMGB3	High mobility group protein B3	HMGB3	O15347	1079
12497-29	0.146577	1.13518e-05	SDOS	Tudor-interacting repair regulator protein	NUDT16L1	Q9BRJ7	1080
17828-3	0.132038	1.15192e-05	S100A14	Protein S100-A14	S100A14	Q9HCY8	1081
9543-131	0.132861	1.15912e-05	COG8	Conserved oligomeric Golgi complex subunit 8	COG8	Q96MW5	1082
8869-5	0.13696	1.16455e-05	BT2A1	Butyrophilin subfamily 2 member A1	BTN2A1	Q7KYR7	1083
13939-14	0.13655	1.17479e-05	UGPA1	UTP--glucose-1-phosphate uridylyltransferase	UGP2	Q16851	1084
5089-11	0.132514	1.21898e-05	IL-7 Ra	Interleukin-7 receptor subunit alpha	IL7R	P16871	1085
13515-8	0.130399	1.22566e-05	RPR1A	Regulation of nuclear pre-mRNA domain-containing protein 1A	RPRD1A	Q96P16	1086
16748-1	0.138856	1.22947e-05	BMP-3	Bone morphogenetic protein 3	BMP3	P12645	1087
2781-63	0.134657	1.23785e-05	LAG-1	C-C motif chemokine 4-like	CCL4L1	Q8NHW4	1088
6504-65	0.132236	1.24259e-05	Lysyl oxidase-like protein 2	Lysyl oxidase homolog 2	LOXL2	Q9Y4K0	1089
11185-145	0.132884	1.24621e-05	GCH1	GTP cyclohydrolase 1	GCH1	P30793	1090
9898-161	0.129978	1.28061e-05	ARI1A	AT-rich interactive domain-containing protein 1A	ARID1A	O14497	1091
19506-6	0.134876	1.28423e-05	GLYAT	Glycine N-acyltransferase	GLYAT	Q6IB77	1092
11258-41	0.140241	1.29185e-05	MAdCAM-1	Mucosal addressin cell adhesion molecule 1	MADCAM1	Q13477	1093
12713-365	0.138049	1.293e-05	RGS19	Regulator of G-protein signaling 19	RGS19	P49795	1094
5534-49	0.131991	1.29399e-05	TRAIL R2	Tumor necrosis factor receptor superfamily member 10B	TNFRSF10B	O14763	1095
11563-51	0.136478	1.29943e-05	SYTL4	Synaptotagmin-like protein 4	SYTL4	Q96C24	1096
7968-15	0.139379	1.3035e-05	CRTAM	Cytotoxic and regulatory T-cell molecule	CRTAM	O95727	1097
9016-12	0.141693	1.34918e-05	NR1H2	Oxysterols receptor LXR-beta	NR1H2	P55055	1098
16803-4	0.130498	1.35282e-05	CALB2	Calretinin	CALB2	P22676	1099
6495-14	0.135356	1.35896e-05	Endothelin 1	Endothelin-1	EDN1	P05305	1100
3421-54	0.138481	1.39191e-05	CD30 Ligand	Tumor necrosis factor ligand superfamily member 8	TNFSF8	P32971	1101
9899-28	0.129899	1.39389e-05	KIF1C	Kinesin-like protein KIF1C	KIF1C	O43896	1102
16324-38	0.137493	1.40968e-05	TLR1	Toll-like receptor 1	TLR1	Q15399	1103
7740-33	0.132643	1.41754e-05	FATE1	Fetal and adult testis-expressed transcript protein	FATE1	Q969F0	1104
14116-129	-0.145009	1.44988e-05	S100A4	Protein S100-A4	S100A4	P26447	1105
12815-9	0.13345	1.46995e-05	SYIC	Isoleucine--tRNA ligase, cytoplasmic	IARS	P41252	1106
7064-2	0.135847	1.46999e-05	VAMP8	Vesicle-associated membrane protein 8	VAMP8	Q9BV40	1107
18907-97	0.142238	1.47361e-05	KI3L1	Killer cell immunoglobulin-like receptor 3DL1	KIR3DL1	P43629	1108
12619-14	0.132696	1.5234e-05	Protein phophatase 2Ca	Protein phosphatase 1A	PPM1A	P35813	1109
2833-20	0.126192	1.52936e-05	Kallikrein 4	Kallikrein-4	KLK4	Q9Y5K2	1110
17772-7	0.139367	1.55282e-05	UBD	Ubiquitin D	UBD	O15205	1111
8369-102	0.128771	1.56788e-05	DAG1	Dystroglycan	DAG1	Q14118	1112
6530-63	0.132637	1.59317e-05	PROL1	Opiorphin prepropeptide	PROL1	Q99935	1113
5628-21	-0.135016	1.59378e-05	SEM3G	Semaphorin-3G	SEMA3G	Q9NS98	1114
11387-3	0.145582	1.62059e-05	ATF6B	Cyclic AMP-dependent transcription factor ATF-6 beta	ATF6B	Q99941	1115
12587-65	0.141127	1.63081e-05	ARL2	ADP-ribosylation factor-like protein 2	ARL2	P36404	1116
8306-54	0.1314	1.64273e-05	TMG1	Transmembrane gamma-carboxyglutamic acid protein 1	PRRG1	O14668	1117
8686-342	0.13628	1.64465e-05	HIKES	Protein Hikeshi	C11orf73	Q53FT3	1118
9003-99	0.137205	1.64923e-05	MARCO	Macrophage receptor MARCO	MARCO	Q9UEW3	1119
10606-34	0.136211	1.66215e-05	TOIP1	Torsin-1A-interacting protein 1	TOR1AIP1	Q5JTV8	1120
12743-18	0.129779	1.67396e-05	BAG5	BAG family molecular chaperone regulator 5	BAG5	Q9UL15	1121
5301-7	0.141443	1.69151e-05	Eotaxin	Eotaxin	CCL11	P51671	1122
13479-8	0.137078	1.70087e-05	F1712	Protein FAM171A2	FAM171A2	A8MVW0	1123
6897-38	0.132314	1.70907e-05	B3GA3	Galactosylgalactosylxylosylprotein 3-beta-glucuronosyltransferase 3	B3GAT3	O94766	1124
12726-3	0.133451	1.71539e-05	RFXAP	Regulatory factor X-associated protein	RFXAP	O00287	1125
12700-9	0.129471	1.71747e-05	ACLY	ATP-citrate synthase	ACLY	P53396	1126
4876-32	0.145254	1.73201e-05	Coagulation Factor IX	Coagulation factor IX	F9	P00740	1127
13231-90	0.133959	1.7336e-05	IgG4, Kappa	Ig gamma-4, Kappa	IGHG4	P01861	1128
2449-1	0.13347	1.73524e-05	GV	Calcium-dependent phospholipase A2	PLA2G5	P39877	1129
5102-55	0.130401	1.7363e-05	MICB	MHC class I polypeptide-related sequence B	MICB	Q29980	1130
3472-40	0.13912	1.74737e-05	Survivin	Baculoviral IAP repeat-containing protein 5	BIRC5	O15392	1131
8664-36	0.142024	1.75057e-05	PKDCC	Extracellular tyrosine-protein kinase PKDCC	PKDCC	Q504Y2	1132
13740-51	0.138081	1.83138e-05	sFRP-3	Secreted frizzled-related protein 3	FRZB	Q92765	1133
13073-14	0.136153	1.84846e-05	AN32A	Acidic leucine-rich nuclear phosphoprotein 32 family member A	ANP32A	P39687	1134
6453-70	0.140365	1.85274e-05	LIRB4	Leukocyte immunoglobulin-like receptor subfamily B member 4	LILRB4	Q8NHJ6	1135
17750-8	0.136003	1.88514e-05	RIR2	Ribonucleoside-diphosphate reductase subunit M2	RRM2	P31350	1136
16749-79	0.135899	1.88943e-05	BMP-3b	Growth/differentiation factor 10	GDF10	P55107	1137
7251-64	-0.141815	1.96502e-05	C1QT3	Complement C1q tumor necrosis factor-related protein 3	C1QTNF3	Q9BXJ4	1138
19166-15	0.137146	1.97855e-05	RS19	40S ribosomal protein S19	RPS19	P39019	1139
7888-58	0.137045	2.00634e-05	CCD56	Cytochrome c oxidase assembly factor 3 homolog, mitochondrial	COA3	Q9Y2R0	1140
12014-19	0.129051	2.0314e-05	PTPS	6-pyruvoyl tetrahydrobiopterin synthase	PTS	Q03393	1141
12715-30	0.135352	2.04657e-05	DCP1B	mRNA-decapping enzyme 1B	DCP1B	Q8IZD4	1142
18177-49	0.133566	2.09988e-05	ULA1	NEDD8-activating enzyme E1 regulatory subunit	NAE1	Q13564	1143
12437-18	0.128163	2.10308e-05	ULK3	Serine/threonine-protein kinase ULK3	ULK3	Q6PHR2	1144
9241-40	0.135358	2.1302e-05	SIRPG	Signal-regulatory protein gamma	SIRPG	Q9P1W8	1145
11140-56	0.136798	2.15084e-05	CO1A1	Collagen alpha-1(I) chain	COL1A1	P02452	1146
4152-58	-0.138058	2.20426e-05	Prekallikrein	Plasma kallikrein	KLKB1	P03952	1147
19230-12	0.13151	2.22667e-05	GSTT1	Glutathione S-transferase theta-1	GSTT1	P30711	1148
18411-83	0.136505	2.25098e-05	ARL15	ADP-ribosylation factor-like protein 15	ARL15	Q9NXU5	1149
15432-1	0.127515	2.25703e-05	Otoraplin	Otoraplin	OTOR	Q9NRC9	1150
7851-30	0.128709	2.27153e-05	ANR46	Ankyrin repeat domain-containing protein 46	ANKRD46	Q86W74	1151
7815-49	0.13118	2.29669e-05	IBPL1	Insulin-like growth factor-binding protein-like 1	IGFBPL1	Q8WX77	1152
3312-64	0.125518	2.29792e-05	FCGR1	High affinity immunoglobulin gamma Fc receptor I	FCGR1A	P12314	1153
3029-52	-0.140717	2.31084e-05	DC-SIGN	CD209 antigen	CD209	Q9NNX6	1154
5476-66	0.132476	2.35022e-05	PKC-G	Protein kinase C gamma type	PRKCG	P05129	1155
17475-18	0.131119	2.37312e-05	TOPK	Lymphokine-activated killer T-cell-originated protein kinase	PBK	Q96KB5	1156
6273-58	0.135066	2.40249e-05	P3H1	Prolyl 3-hydroxylase 1	LEPRE1	Q32P28	1157
9391-60	0.126693	2.40509e-05	PCSK1	ProSAAS	PCSK1N	Q9UHG2	1158
6430-36	0.124189	2.4232e-05	F19A2	Protein FAM19A2	FAM19A2	Q8N3H0	1159
10078-5	0.130364	2.43622e-05	BAG3	BAG family molecular chaperone regulator 3	BAG3	O95817	1160
8635-283	0.140282	2.45542e-05	ZPBP1	Zona pellucida-binding protein 1	ZPBP	Q9BS86	1161
11645-9	0.130022	2.46697e-05	P4HA1	Prolyl 4-hydroxylase subunit alpha-1	P4HA1	P13674	1162
4911-49	0.135229	2.47046e-05	Glutathione S-transferase Pi	Glutathione S-transferase P	GSTP1	P09211	1163
14070-56	0.132269	2.49006e-05	ITSN1	Intersectin-1	ITSN1	Q15811	1164
17200-50	0.13478	2.51034e-05	KI2L1	Killer cell immunoglobulin-like receptor 2DL1	KIR2DL1	P43626	1165
5430-66	0.142558	2.51438e-05	SHPS1	Tyrosine-protein phosphatase non-receptor type substrate 1	SIRPA	P78324	1166
8459-10	0.136613	2.52355e-05	BMP-6	Bone morphogenetic protein 6	BMP6	P22004	1167
6624-94	0.132427	2.52893e-05	WNT11	Protein Wnt-11	WNT11	O96014	1168
2796-62	0.146729	2.54634e-05	Fibrinogen	Fibrinogen	FGA|FGB|FGG	P02671|P02675|P02679	1169
8556-5	0.12471	2.58658e-05	F134B	Protein FAM134B	FAM134B	Q9H6L5	1170
7267-2	0.129095	2.66357e-05	LCB2	Serine palmitoyltransferase 2	SPTLC2	O15270	1171
3310-62	0.133514	2.67759e-05	FCG2B	Low affinity immunoglobulin gamma Fc region receptor II-b	FCGR2B	P31994	1172
12338-27	0.140259	2.68455e-05	EGFLA	Pikachurin	EGFLAM	Q63HQ2	1173
9092-33	0.129747	2.69003e-05	ANGL1	Angiopoietin-related protein 1	ANGPTL1	O95841	1174
6991-24	0.130334	2.69729e-05	FUT9	Alpha-(1,3)-fucosyltransferase 9	FUT9	Q9Y231	1175
4905-63	0.134239	2.71751e-05	Coactosin-like protein	Coactosin-like protein	COTL1	Q14019	1176
2612-5	0.131176	2.72715e-05	eIF-5	Eukaryotic translation initiation factor 5	EIF5	P55010	1177
6527-1	0.136349	2.75778e-05	TRIL	TLR4 interactor with leucine rich repeats	TRIL	Q7L0X0	1178
3640-14	0.131327	2.75857e-05	RAP	alpha-2-macroglobulin receptor-associated protein	LRPAP1	P30533	1179
7069-9	0.129992	2.76701e-05	TSNA1	t-SNARE domain-containing protein 1	TSNARE1	Q96NA8	1180
13672-3	0.136003	2.7795e-05	HSP76	Heat shock 70 kDa protein 6	HSPA6	P17066	1181
4712-28	0.138087	2.78458e-05	Apo D	Apolipoprotein D	APOD	P05090	1182
9115-78	0.132486	2.7886e-05	ADEC1	ADAM DEC1	ADAMDEC1	O15204	1183
14008-22	0.132386	2.78863e-05	DCP1A	mRNA-decapping enzyme 1A	DCP1A	Q9NPI6	1184
6284-7	0.137965	2.80562e-05	F150B	ALK and LTK ligand 2	FAM150B	Q6UX46	1185
5085-18	0.126893	2.81537e-05	IL-20 Ra	Interleukin-20 receptor subunit alpha	IL20RA	Q9UHF4	1186
12392-30	0.135747	2.8292e-05	ARL1	ADP-ribosylation factor-like protein 1	ARL1	P40616	1187
3859-50	0.131823	2.84643e-05	PSA1	Proteasome subunit alpha type-1	PSMA1	P25786	1188
3864-5	0.13066	2.86281e-05	RS7	40S ribosomal protein S7	RPS7	P62081	1189
12454-105	0.126343	2.8643e-05	NTM1A	N-terminal Xaa-Pro-Lys N-methyltransferase 1	NTMT1	Q9BV86	1190
12760-34	0.128129	2.89458e-05	ZN774	Zinc finger protein 774	ZNF774	Q6NX45	1191
4301-58	0.131872	2.92822e-05	Thymidine kinase	Thymidine kinase, cytosolic	TK1	P04183	1192
8700-325	0.135124	2.95149e-05	GLT11	Polypeptide N-acetylgalactosaminyltransferase 11	GALNT11	Q8NCW6	1193
9778-45	0.127144	2.95475e-05	TM52B	Transmembrane protein 52B	TMEM52B	Q4KMG9	1194
17751-68	0.136759	2.9711e-05	CRBB1	Beta-crystallin B1	CRYBB1	P53674	1195
9287-6	0.126235	3.03129e-05	SPRE	Sepiapterin reductase	SPR	P35270	1196
18282-1	0.133182	3.06757e-05	GBG11	Guanine nucleotide-binding protein G(I)/G(S)/G(O) subunit gamma-11	GNG11	P61952	1197
10445-20	-0.134992	3.09437e-05	ApoM	Apolipoprotein M	APOM	O95445	1198
12389-4	0.134042	3.09994e-05	ORC6	Origin recognition complex subunit 6	ORC6L	Q9Y5N6	1199
11551-16	0.126268	3.11764e-05	HM20B	SWI/SNF-related matrix-associated actin-dependent regulator of chromatin subfamily E member 1-related	HMG20B	Q9P0W2	1200
16320-139	0.12776	3.14737e-05	CD320	CD320 antigen	CD320	Q9NPF0	1201
2760-2	0.131616	3.20178e-05	DRR1	Protein FAM107A	FAM107A	O95990	1202
7773-20	0.131376	3.22239e-05	KI2L2	Killer cell immunoglobulin-like receptor 2DL2	KIR2DL2	P43627	1203
5069-9	0.139292	3.26573e-05	DAF	Complement decay-accelerating factor	CD55	P08174	1204
11320-29	0.131774	3.31169e-05	CHFR	E3 ubiquitin-protein ligase CHFR	CHFR	Q96EP1	1205
2632-5	0.127023	3.32955e-05	IL-12 Rb1	Interleukin-12 receptor subunit beta-1	IL12RB1	P42701	1206
18172-71	0.12847	3.35296e-05	ASF1A	Histone chaperone ASF1A	ASF1A	Q9Y294	1207
17820-170	0.137351	3.36615e-05	MLF1	Myeloid leukemia factor 1	MLF1	P58340	1208
18304-19	0.127357	3.4005e-05	BCCIP	BRCA2 and CDKN1A-interacting protein	BCCIP	Q9P287	1209
14268-4	0.123822	3.41836e-05	SRXN1	Sulfiredoxin-1	SRXN1	Q9BYN0	1210
9783-75	0.127547	3.42364e-05	DJC11	DnaJ homolog subfamily C member 11	DNAJC11	Q9NVH1	1211
19602-36	0.122776	3.47388e-05	jun-D	Transcription factor jun-D	JUND	P17535	1212
18927-14	0.13224	3.48358e-05	RET1G	Retinoic acid early transcript 1G protein	RAET1G	Q6H3X3	1213
7247-1	0.127141	3.5032e-05	GORAB	RAB6-interacting golgin	GORAB	Q5T7V8	1214
18208-3	0.136391	3.52209e-05	CCNB2	G2/mitotic-specific cyclin-B2	CCNB2	O95067	1215
4129-72	0.146504	3.52846e-05	Factor B	Complement factor B	CFB	P00751	1216
12945-33	0.130256	3.57308e-05	RAB18	Ras-related protein Rab-18	RAB18	Q9NP72	1217
5649-83	0.126632	3.64625e-05	PSG4	Pregnancy-specific beta-1-glycoprotein 4	PSG4	Q00888	1218
9802-27	0.126314	3.66701e-05	PLPL2	Patatin-like phospholipase domain-containing protein 2	PNPLA2	Q96AD5	1219
7864-3	0.128844	3.67809e-05	SIGL8	Sialic acid-binding Ig-like lectin 8	SIGLEC8	Q9NYZ4	1220
9523-34	0.122648	3.68423e-05	ITM2C	Integral membrane protein 2C	ITM2C	Q9NQX7	1221
12667-2	0.125684	3.71752e-05	GUAD	Guanine deaminase	GDA	Q9Y2T3	1222
8975-26	0.133663	3.72227e-05	RCD1	Cell differentiation protein RCD1 homolog	RQCD1	Q92600	1223
8929-7	0.13032	3.75293e-05	BDP1	Transcription factor TFIIIB component B'' homolog	BDP1	A6H8Y1	1224
2977-7	-0.136296	3.77135e-05	EDAR	Tumor necrosis factor receptor superfamily member EDAR	EDAR	Q9UNE0	1225
5638-23	0.131414	3.78973e-05	GT251	Procollagen galactosyltransferase 1	COLGALT1	Q8NBJ5	1226
4150-75	0.128542	3.79579e-05	Plasmin	Plasmin	PLG	P00747	1227
17743-14	0.130527	3.80917e-05	UBE2A	Ubiquitin-conjugating enzyme E2 A	UBE2A	P49459	1228
5671-1	0.127942	3.81912e-05	Chymotrypsin	Chymotrypsinogen B	CTRB1	P17538	1229
13605-16	0.127717	3.85914e-05	ANX10	Annexin A10	ANXA10	Q9UJ72	1230
7881-244	0.129752	3.86033e-05	PAR16	Mono [ADP-ribose] polymerase PARP16	PARP16	Q8N5Y8	1231
4455-89	0.131326	3.90187e-05	MFGM	Lactadherin	MFGE8	Q08431	1232
9808-41	0.132758	3.90415e-05	TNR6B	Trinucleotide repeat-containing gene 6B protein	TNRC6B	Q9UPQ9	1233
7070-25	0.123121	3.95225e-05	KELL	Kell blood group glycoprotein	KEL	P23276	1234
5792-8	0.126909	3.97287e-05	AFP	alpha-Fetoprotein	AFP	P02771	1235
14006-36	0.124983	4.21074e-05	GNMT	Glycine N-methyltransferase	GNMT	Q14749	1236
5255-22	0.123796	4.26753e-05	PDE4D	cAMP-specific 3',5'-cyclic phosphodiesterase 4D	PDE4D	Q08499	1237
19130-81	0.126603	4.30883e-05	SPB8	Serpin B8	SERPINB8	P50452	1238
7234-12	0.123801	4.32147e-05	GT252	Procollagen galactosyltransferase 2	COLGALT2	Q8IYK4	1239
15446-25	0.124575	4.33319e-05	SMDF	Neuregulin-1, sensory and motor neuron-derived factor isoform	NRG1	Q02297	1240
12546-1	0.130662	4.34087e-05	SMTN	Smoothelin	SMTN	P53814	1241
6625-31	0.130984	4.47387e-05	ATAD1	ATPase family AAA domain-containing protein 1	ATAD1	Q8NBU5	1242
3168-8	0.131232	4.48897e-05	ADAMTS-5	A disintegrin and metalloproteinase with thrombospondin motifs 5	ADAMTS5	Q9UNA0	1243
7082-2	0.128625	4.49264e-05	B3GN6	UDP-GlcNAc:betaGal beta-1,3-N-acetylglucosaminyltransferase 6	B3GNT6	Q6ZMB0	1244
16049-43	0.129405	4.54294e-05	OLR1	Oxidized low-density lipoprotein receptor 1	OLR1	P78380	1245
10344-334	0.133131	4.54929e-05	IL-10 Ra	Interleukin-10 receptor subunit alpha	IL10RA	Q13651	1246
6454-38	0.129549	4.56142e-05	Rho-GDIa	Rho GDP-dissociation inhibitor 1	ARHGDIA	P52565	1247
3057-55	0.134204	4.57307e-05	WISP-1	WNT1-inducible-signaling pathway protein 1	WISP1	O95388	1248
5764-4	0.125021	4.63403e-05	GALT2	Polypeptide N-acetylgalactosaminyltransferase 2	GALNT2	Q10471	1249
10900-272	0.133151	4.65728e-05	STMN2	Stathmin-2	STMN2	Q93045	1250
13539-131	0.130706	4.67402e-05	KCNN1	Small conductance calcium-activated potassium channel protein 1	KCNN1	Q92952	1251
8357-43	0.124534	4.74105e-05	ST4A1	Sulfotransferase 4A1	SULT4A1	Q9BR01	1252
3291-30	0.125796	4.75267e-05	CD23	Low affinity immunoglobulin epsilon Fc receptor	FCER2	P06734	1253
7142-5	0.12706	4.78096e-05	CBPN	Carboxypeptidase N catalytic chain	CPN1	P15169	1254
7880-9	0.130113	4.85996e-05	PSA1	Proteasome subunit alpha type-1	PSMA1	P25786	1255
13490-1	0.129312	4.86584e-05	MPP6	MAGUK p55 subfamily member 6	MPP6	Q9NZW5	1256
5484-63	0.127944	4.87254e-05	RS3A	40S ribosomal protein S3a	RPS3A	P61247	1257
5036-50	0.131251	4.88259e-05	TSG-6	Tumor necrosis factor-inducible gene 6 protein	TNFAIP6	P98066	1258
12510-3	0.124642	4.91787e-05	STAP1	Signal-transducing adaptor protein 1	STAP1	Q9ULZ2	1259
19311-15	0.122576	4.92155e-05	CRBS	Beta-crystallin S	CRYGS	P22914	1260
16807-35	0.131548	4.94263e-05	TNNT3	Troponin T, fast skeletal muscle	TNNT3	P45378	1261
9283-8	0.11916	4.95655e-05	CD44	CD44 antigen	CD44	P16070	1262
7890-68	0.126519	4.95862e-05	DPP10	Inactive dipeptidyl peptidase 10	DPP10	Q8N608	1263
12352-70	0.121456	4.9746e-05	ARRD3	Arrestin domain-containing protein 3	ARRDC3	Q96B67	1264
13634-209	0.133299	4.97924e-05	PIR	Pirin	PIR	O00625	1265
9986-14	0.142379	4.98499e-05	Neuropeptide W	Neuropeptide W	NPW	Q8N729	1266
5117-14	0.125476	5.0389e-05	ROBO3	Roundabout homolog 3	ROBO3	Q96MS0	1267
12528-40	0.125717	5.08976e-05	WRIP1	ATPase WRNIP1	WRNIP1	Q96S55	1268
3723-1	0.122438	5.18658e-05	BNP-32	Brain natriuretic peptide 32	NPPB	P16860	1269
5834-18	0.122189	5.2295e-05	IL-9	Interleukin-9	IL9	P15248	1270
6521-35	0.132805	5.23232e-05	NPTX2	Neuronal pentraxin-2	NPTX2	P47972	1271
8389-8	0.133676	5.23823e-05	CN16B	Leucine-rich repeat-containing protein 74A	LRRC74A	Q0VAA2	1272
3348-49	-0.136257	5.25881e-05	BMP-1	Bone morphogenetic protein 1	BMP1	P13497	1273
12415-122	0.130709	5.26421e-05	EDF1	Endothelial differentiation-related factor 1	EDF1	O60869	1274
19227-18	0.12423	5.31844e-05	BATF	Basic leucine zipper transcriptional factor ATF-like	BATF	Q16520	1275
7810-20	0.135733	5.35854e-05	C1QTNF5	Complement C1q tumor necrosis factor-related protein 5	C1QTNF5	Q9BXJ0	1276
11607-15	0.120837	5.39347e-05	BRD1	Bromodomain-containing protein 1	BRD1	O95696	1277
13473-55	0.125986	5.45591e-05	IP3KA	Inositol-trisphosphate 3-kinase A	ITPKA	P23677	1278
5494-52	0.125079	5.52404e-05	RUXF	Small nuclear ribonucleoprotein F	SNRPF	P62306	1279
15475-4	0.132209	5.65584e-05	PLTP	Phospholipid transfer protein	PLTP	P55058	1280
7905-30	0.155075	5.66886e-05	HPT	Haptoglobin	HP	P00738	1281
11120-49	0.126461	5.66906e-05	NAT14	N-acetyltransferase 14	NAT14	Q8WUY8	1282
4991-12	-0.133227	5.67187e-05	GPC5	Glypican-5	GPC5	P78333	1283
11117-2	0.123638	5.69497e-05	SPT20	Spermatogenesis-associated protein 20	SPATA20	Q8TB22	1284
5032-64	0.121862	5.73397e-05	SSRP1	FACT complex subunit SSRP1	SSRP1	Q08945	1285
12553-5	0.123714	5.93336e-05	VRK1	Serine/threonine-protein kinase VRK1	VRK1	Q99986	1286
6599-5	0.12114	5.94713e-05	APCD1	Protein APCDD1	APCDD1	Q8J025	1287
12484-67	0.132577	5.97624e-05	PIPNB	Phosphatidylinositol transfer protein beta isoform	PITPNB	P48739	1288
6410-26	0.121341	5.98162e-05	INSL4	Early placenta insulin-like peptide	INSL4	Q14641	1289
13032-1	0.119507	6.03426e-05	BECN1	Beclin-1	BECN1	Q14457	1290
14254-27	0.135507	6.05225e-05	PTN4	Tyrosine-protein phosphatase non-receptor type 4	PTPN4	P29074	1291
7797-11	0.122047	6.05548e-05	CC167	Coiled-coil domain-containing protein 167	CCDC167	Q9P0B6	1292
7258-5	0.123589	6.05594e-05	EMBP	Bone marrow proteoglycan	PRG2	P13727	1293
17516-7	0.125052	6.0831e-05	Rab3A	Ras-related protein Rab-3A	RAB3A	P20336	1294
9032-30	0.125861	6.1062e-05	ROS1	Proto-oncogene tyrosine-protein kinase ROS	ROS1	P08922	1295
11116-16	0.129644	6.11951e-05	CK087	Uncharacterized protein C11orf87	C11orf87	Q6NUJ2	1296
15666-21	0.122138	6.13105e-05	BMP-2	Bone morphogenetic protein 2	BMP2	P12643	1297
13711-10	0.121945	6.24069e-05	CLH1	Clathrin heavy chain 1	CLTC	Q00610	1298
4840-73	0.120376	6.28462e-05	G-CSF	Granulocyte colony-stimulating factor	CSF3	P09919	1299
7850-1	0.132394	6.34086e-05	COX42	Cytochrome c oxidase subunit 4 isoform 2, mitochondrial	COX4I2	Q96KJ9	1300
9173-21	0.120391	6.36917e-05	PGM1	Phosphoglucomutase-1	PGM1	P36871	1301
10571-14	0.118752	6.3969e-05	MGAT1	Alpha-1,3-mannosyl-glycoprotein 2-beta-N-acetylglucosaminyltransferase	MGAT1	P26572	1302
2961-1	-0.124432	6.43658e-05	Protein C	Vitamin K-dependent protein C	PROC	P04070	1303
19553-14	0.131663	6.4465e-05	STX1a	Syntaxin-1A	STX1A	Q16623	1304
8955-60	0.121883	6.48743e-05	GL8D1	Glycosyltransferase 8 domain-containing protein 1	GLT8D1	Q68CQ7	1305
15668-19	0.130569	6.53764e-05	BMP-8	Bone morphogenetic protein 8B	BMP8B	P34820	1306
15324-58	0.12898	6.54792e-05	Ferritin light chain	Ferritin light chain	FTL	P02792	1307
6913-189	0.119697	6.57506e-05	HMG-2	High mobility group protein B2	HMGB2	P26583	1308
10014-31	0.118073	6.65445e-05	SLUG	Zinc finger protein SNAI2	SNAI2	O43623	1309
8520-8	0.122153	6.69102e-05	ADA30	Disintegrin and metalloproteinase domain-containing protein 30	ADAM30	Q9UKF2	1310
3122-6	0.121257	6.83396e-05	SMAC	Diablo homolog, mitochondrial	DIABLO	Q9NR28	1311
6578-29	0.119636	6.87762e-05	TNMD	Tenomodulin	TNMD	Q9H2S6	1312
6375-75	0.129413	6.88068e-05	XXLT1	Xyloside xylosyltransferase 1	XXYLT1	Q8NBI6	1313
2783-18	0.133252	6.92258e-05	LD78-beta	C-C motif chemokine 3-like 1	CCL3L1	P16619	1314
5981-6	0.126674	6.92368e-05	ES1	ES1 protein homolog, mitochondrial	C21orf33	P30042	1315
3554-24	0.138791	7.02348e-05	Adiponectin	Adiponectin	ADIPOQ	Q15848	1316
8999-19	0.126758	7.04287e-05	CEAM3	Carcinoembryonic antigen-related cell adhesion molecule 3	CEACAM3	P40198	1317
11262-39	0.123154	7.05675e-05	TRABD	TraB domain-containing protein	TRABD	Q9H4I3	1318
7046-6	0.129769	7.11477e-05	CT173	Uncharacterized protein C20orf173	C20orf173	Q96LM9	1319
11459-81	0.128176	7.12313e-05	ELL	RNA polymerase II elongation factor ELL	ELL	P55199	1320
10605-22	0.120745	7.13347e-05	APMAP	Adipocyte plasma membrane-associated protein	APMAP	Q9HDC9	1321
7081-2	0.126369	7.14166e-05	BT3A1	Butyrophilin subfamily 3 member A1	BTN3A1	O00481	1322
6951-26	0.125546	7.19444e-05	ASIC4	Acid-sensing ion channel 4	ASIC4	Q96FT7	1323
5065-8	0.119191	7.27047e-05	CD83	CD83 antigen	CD83	Q01151	1324
9941-70	0.127392	7.27852e-05	PCDB1	Protocadherin beta-1	PCDHB1	Q9Y5F3	1325
4498-62	-0.127704	7.32442e-05	NCAM-120	Neural cell adhesion molecule 1, 120 kDa isoform	NCAM1	P13591	1326
5062-60	0.121893	7.35563e-05	CD226	CD226 antigen	CD226	Q15762	1327
5340-24	0.124989	7.41379e-05	Caspase-10	Caspase-10	CASP10	Q92851	1328
3630-27	0.124974	7.41508e-05	Nectin-like protein 1	Cell adhesion molecule 3	CADM3	Q8N126	1329
15545-13	0.129073	7.45058e-05	Calcineurin B a	Calcineurin subunit B type 1	PPP3R1	P63098	1330
12391-27	0.123773	7.51065e-05	PDZD7	PDZ domain-containing protein 7	PDZD7	Q9H5P4	1331
5019-16	0.128727	7.5436e-05	PGP9.5	Ubiquitin carboxyl-terminal hydrolase isozyme L1	UCHL1	P09936	1332
11657-86	0.114836	7.62856e-05	SOCS7	Suppressor of cytokine signaling 7	SOCS7	O14512	1333
15570-99	-0.125121	7.63145e-05	Complement receptor type 2	Complement receptor type 2	CR2	P20023	1334
18202-22	0.122764	7.78004e-05	CD37	Leukocyte antigen CD37	CD37	P11049	1335
15370-5	0.129631	7.7829e-05	BOLA1	BolA-like protein 1	BOLA1	Q9Y3E2	1336
8906-60	0.126472	7.79766e-05	LRTM2	Leucine-rich repeat and transmembrane domain-containing protein 2	LRTM2	Q8N967	1337
15403-53	0.12095	7.91475e-05	ID2	DNA-binding protein inhibitor ID-2	ID2	Q02363	1338
19328-51	0.116737	7.94017e-05	Chk2	Serine/threonine-protein kinase Chk2	CHEK2	O96017	1339
16919-1	0.13435	7.99622e-05	ACBP	Acyl-CoA-binding protein	DBI	P07108	1340
15497-9	0.119953	8.03337e-05	HS3S1	Heparan sulfate glucosamine 3-O-sulfotransferase 1	HS3ST1	O14792	1341
18210-12	0.123499	8.10939e-05	SPIN1	Spindlin-1	SPIN1	Q9Y657	1342
6377-54	0.124371	8.13446e-05	LYZL2	Lysozyme-like protein 2	LYZL2	Q7Z4W2	1343
17366-6	0.128558	8.18809e-05	DCNL1	DCN1-like protein 1	DCUN1D1	Q96GG9	1344
13743-56	0.125721	8.30367e-05	CUL4B	Cullin-4B	CUL4B	Q13620	1345
8954-30	0.123315	8.39465e-05	M4K1	Mitogen-activated protein kinase kinase kinase kinase 1	MAP4K1	Q92918	1346
6557-50	0.128548	8.41509e-05	LRC15	Leucine-rich repeat-containing protein 15	LRRC15	Q8TF66	1347
8328-9	0.121893	8.46724e-05	EKI1	Ethanolamine kinase 1	ETNK1	Q9HBU6	1348
6577-64	0.124401	8.51167e-05	LAMA4	Laminin subunit alpha-4	LAMA4	Q16363	1349
9004-24	0.123305	8.53044e-05	CR001	Low-density lipoprotein receptor class A domain-containing protein 4	LDLRAD4	O15165	1350
10049-112	0.121884	8.58328e-05	TERF1	Telomeric repeat-binding factor 1	TERF1	P54274	1351
7132-55	0.119735	8.59105e-05	C1QL4	Complement C1q-like protein 4	C1QL4	Q86Z23	1352
15548-35	0.12802	8.62463e-05	SERA	D-3-phosphoglycerate dehydrogenase	PHGDH	O43175	1353
5679-16	0.122155	8.66005e-05	HBD-3	Beta-defensin 103	DEFB103A	P81534	1354
15372-43	0.121141	8.68277e-05	BRD2	Bromodomain-containing protein 2	BRD2	P25440	1355
12400-25	0.121768	8.6932e-05	UBE2T	Ubiquitin-conjugating enzyme E2 T	UBE2T	Q9NPD8	1356
12803-9	0.118274	8.71829e-05	ZN329	Zinc finger protein 329	ZNF329	Q86UD4	1357
9850-38	0.122136	8.73492e-05	IF1AX	Eukaryotic translation initiation factor 1A, X-chromosomal	EIF1AX	P47813	1358
4392-54	0.119156	8.76278e-05	FGF-12	Fibroblast growth factor 12	FGF12	P61328	1359
6986-17	0.120844	8.79233e-05	HS3SB	Heparan sulfate glucosamine 3-O-sulfotransferase 3B1	HS3ST3B1	Q9Y662	1360
11372-2	0.127289	8.96798e-05	ZNF18	Zinc finger protein 18	ZNF18	P17022	1361
15390-3	0.125664	9.04439e-05	Galanin	Galanin	GAL	P22466	1362
4703-87	0.118933	9.09052e-05	TNF-b	Lymphotoxin-alpha	LTA	P01374	1363
12664-19	0.120123	9.15807e-05	PTN13	Tyrosine-protein phosphatase non-receptor type 13	PTPN13	Q12923	1364
8918-64	0.127723	9.28091e-05	FAK2	Protein-tyrosine kinase 2-beta	PTK2B	Q14289	1365
12677-164	0.122129	9.28586e-05	FLII	Protein flightless-1 homolog	FLII	Q13045	1366
13628-58	0.124417	9.29992e-05	GRB14	Growth factor receptor-bound protein 14	GRB14	Q14449	1367
4566-24	0.120994	9.37131e-05	RSPO2	R-spondin-2	RSPO2	Q6UXX9	1368
17453-34	0.129046	9.39701e-05	Ceruloplasmin	Ceruloplasmin	CP	P00450	1369
9758-17	0.124446	9.42848e-05	RS4X	40S ribosomal protein S4, X isoform	RPS4X	P62701	1370
9271-101	0.12896	9.43905e-05	STIM1	Stromal interaction molecule 1	STIM1	Q13586	1371
18182-24	0.128612	9.48659e-05	PCKGC	Phosphoenolpyruvate carboxykinase, cytosolic [GTP]	PCK1	P35558	1372
3629-60	0.127923	9.62465e-05	MRCKB	Serine/threonine-protein kinase MRCK beta	CDC42BPB	Q9Y5S2	1373
13653-335	0.12562	9.67807e-05	MACD1	O-acetyl-ADP-ribose deacetylase MACROD1	MACROD1	Q9BQ69	1374
6398-12	0.12987	9.78212e-05	LONM	Lon protease homolog, mitochondrial	LONP1	P36776	1375
7007-24	0.118882	9.93436e-05	TRAPPC4	Trafficking protein particle complex subunit 4	TRAPPC4	Q9Y296	1376
13078-3	0.125145	9.95738e-05	CETN2	Centrin-2	CETN2	P41208	1377
15583-18	0.116628	9.96318e-05	FCRLB	Fc receptor-like B	FCRLB	Q6BAA4	1378
11692-21	0.121775	0.00010026	SHC4	SHC-transforming protein 4	SHC4	Q6S5L8	1379
18190-15	0.118907	0.000100373	ICBR	Caspase recruitment domain-containing protein 18	CARD18	P57730	1380
16597-11	0.117497	0.000100533	GLRX5	Glutaredoxin-related protein 5, mitochondrial	GLRX5	Q86SX6	1381
6256-9	0.123625	0.000101866	LY66C	Lymphocyte antigen 6 complex locus protein G6c	LY6G6C	O95867	1382
18900-37	0.125122	0.000102389	H-ras (WT)	GTPase HRas	HRAS	P01112	1383
13468-5	0.122759	0.000103247	NEUL4	Neuralized-like protein 4	NEURL4	Q96JN8	1384
9229-9	0.121944	0.00010374	CTRL	Chymotrypsin-like protease CTRL-1	CTRL	P40313	1385
12381-26	0.120726	0.000104058	CBR1	Carbonyl reductase [NADPH] 1	CBR1	P16152	1386
12891-1	0.119613	0.000107272	MILK2	MICAL-like protein 2	MICALL2	Q8IY33	1387
15310-61	0.121413	0.000108143	PRC1	Protein regulator of cytokinesis 1	PRC1	O43663	1388
11278-4	-0.123413	0.000108151	COL11A2	Collagen alpha-2(XI) chain	COL11A2	P13942	1389
19242-21	0.120429	0.000109942	PFD1	Prefoldin subunit 1	PFDN1	O60925	1390
6992-67	0.125059	0.000110851	HBD	Hemoglobin subunit delta	HBD	P02042	1391
19170-25	0.120865	0.000111815	DPOE3	DNA polymerase epsilon subunit 3	POLE3	Q9NRF9	1392
10814-7	0.121104	0.000111878	CD1A	T-cell surface glycoprotein CD1a	CD1A	P06126	1393
4479-14	0.128735	0.000112631	C1-Esterase Inhibitor	Plasma protease C1 inhibitor	SERPING1	P05155	1394
18324-61	0.113967	0.000113902	SUOX	Sulfite oxidase, mitochondrial	SUOX	P51687	1395
5934-1	0.124635	0.000114439	Ferritin	Ferritin	FTH1|FTL	P02794|P02792	1396
19467-3	0.117951	0.000114728	RBSK	Ribokinase	RBKS	Q9H477	1397
5061-27	0.121266	0.000115692	B7-H2	ICOS ligand	ICOSLG	O75144	1398
13513-174	0.11875	0.000115962	PIAS3	E3 SUMO-protein ligase PIAS3	PIAS3	Q9Y6X2	1399
9576-58	0.117596	0.00011667	MNX1	Motor neuron and pancreas homeobox protein 1	MNX1	P50219	1400
12455-48	0.118012	0.000117167	MYNN	Myoneurin	MYNN	Q9NPC7	1401
8589-13	0.121767	0.000118712	CDCP1	CUB domain-containing protein 1	CDCP1	Q9H5V8	1402
12880-1	0.118755	0.000119208	SV2A	Synaptic vesicle glycoprotein 2A	SV2A	Q7L0J3	1403
14011-17	0.118021	0.000119286	S100A11	Protein S100-A11	S100A11	P31949	1404
13042-7	0.119288	0.000119294	KCA10	Potassium voltage-gated channel subfamily A member 10	KCNA10	Q16322	1405
9005-16	0.1232	0.000119543	PLXA1	Plexin-A1	PLXNA1	Q9UIW2	1406
17725-37	0.123261	0.000120134	USH1C	Harmonin	USH1C	Q9Y6N9	1407
7805-52	0.122386	0.000120665	GOS-28	Golgi SNAP receptor complex member 1	GOSR1	O95249	1408
4912-17	0.124107	0.00012106	GOT1	Aspartate aminotransferase, cytoplasmic	GOT1	P17174	1409
15569-15	0.122547	0.000121994	Collagen II	Collagen Type II	COL2A1	P02458	1410
13557-3	0.118867	0.000122377	Nectin 3	Nectin-3	PVRL3	Q9NQS3	1411
10798-4	0.116391	0.000122522	CLM2	CMRF35-like molecule 2	CD300E	Q496F6	1412
12848-9	0.118016	0.000122586	ARHG2	Rho guanine nucleotide exchange factor 2	ARHGEF2	Q92974	1413
17761-2	0.126174	0.000122812	NUDT5	ADP-sugar pyrophosphatase	NUDT5	Q9UKK9	1414
18302-204	0.128401	0.000123086	ZWILC	Protein zwilch homolog	ZWILCH	Q9H900	1415
10668-5	0.123159	0.000123612	STX4	Syntaxin-4	STX4	Q12846	1416
6528-95	0.118112	0.000123668	EXTL2	Exostosin-like 2	EXTL2	Q9UBQ6	1417
3189-61	0.11503	0.000124384	Enterokinase	Enteropeptidase	TMPRSS15	P98073	1418
19623-26	0.116281	0.000124458	40S ribosomal protein SA	40S ribosomal protein SA	RPSA	P08865	1419
13514-121	0.122197	0.000124907	Rab-1C	Ras-related protein Rab-35	RAB35	Q15286	1420
14128-121	0.113022	0.000125087	IFN10	Interferon alpha-10	IFNA10	P01566	1421
7994-41	0.123108	0.000126835	ERO1B	ERO1-like protein beta	ERO1LB	Q86YB8	1422
18156-7	0.11614	0.000127853	ATG3	Ubiquitin-like-conjugating enzyme ATG3	ATG3	Q9NT62	1423
12431-13	0.119095	0.0001279	PELO	Protein pelota homolog	PELO	Q9BRX2	1424
3003-29	0.119544	0.000128057	NKp30	Natural cytotoxicity triggering receptor 3	NCR3	O14931	1425
7752-31	0.126151	0.000128523	CLC4D	C-type lectin domain family 4 member D	CLEC4D	Q8WXI8	1426
18274-2	0.117518	0.000128848	SERF2	Small EDRK-rich factor 2	SERF2	P84101	1427
18898-36	0.119036	0.000130709	HDGL1	Hepatoma-derived growth factor-like protein 1	HDGFL1	Q5TGJ6	1428
11406-82	0.112978	0.000131359	ACAD8	Isobutyryl-CoA dehydrogenase, mitochondrial	ACAD8	Q9UKU7	1429
11174-8	0.115371	0.000132386	THS7A	Thrombospondin type-1 domain-containing protein 7A	THSD7A	Q9UPZ6	1430
6545-58	0.123865	0.000132986	PRIO	Major prion protein	PRNP	P04156	1431
14056-4	0.116147	0.000133313	Glycoprotein hormones a-chain	Glycoprotein hormones alpha chain	CGA	P01215	1432
8933-84	0.117266	0.000133677	MEF2C	Myocyte-specific enhancer factor 2C	MEF2C	Q06413	1433
5756-66	0.119207	0.000133863	PAPP2	Pappalysin-2	PAPPA2	Q9BXP8	1434
5280-68	0.116832	0.000133888	GHC2	Mitochondrial glutamate carrier 2	SLC25A18	Q9H1K4	1435
2949-6	0.121802	0.000133932	GX	Group 10 secretory phospholipase A2	PLA2G10	O15496	1436
6413-79	0.11556	0.000134914	LIPK	Lipase member K	LIPK	Q5VXJ0	1437
3065-65	0.116355	0.00013697	FGF-5	Fibroblast growth factor 5	FGF5	P12034	1438
12783-29	0.116689	0.000137305	HNRPM	Heterogeneous nuclear ribonucleoprotein M	HNRNPM	P52272	1439
9936-27	0.122235	0.000137635	LNX1	E3 ubiquitin-protein ligase LNX	LNX1	Q8TBB1	1440
8889-5	0.121192	0.000138587	CCPG1	Cell cycle progression protein 1	CCPG1	Q9ULG6	1441
2844-53	0.126953	0.000139724	sTie-1	Tyrosine-protein kinase receptor Tie-1, soluble	TIE1	P35590	1442
11592-1	0.120274	0.000140677	ELAV1	ELAV-like protein 1	ELAVL1	Q15717	1443
15487-164	0.126546	0.000141078	carboxylesterase, liver	Liver carboxylesterase 1	CES1	P23141	1444
4917-62	-0.137343	0.000141348	Integrin aVb5	Integrin alpha-V: beta-5 complex	ITGAV|ITGB5	P06756|P18084	1445
8060-7	0.118485	0.000141468	NRG2	Pro-neuregulin-2, membrane-bound isoform	NRG2	O14511	1446
8233-2	-0.121643	0.000142263	ITIH5	Inter-alpha-trypsin inhibitor heavy chain H5	ITIH5	Q86UX2	1447
9327-3	0.115802	0.000142348	LYPD1	Ly6/PLAUR domain-containing protein 1	LYPD1	Q8N2G4	1448
5988-49	0.121181	0.000142835	LIGHT	Tumor necrosis factor ligand superfamily member 14	TNFSF14	O43557	1449
9831-12	0.128617	0.000143517	G3BP2	Ras GTPase-activating protein-binding protein 2	G3BP2	Q9UN86	1450
19272-9	0.125491	0.000143647	PEF1	Peflin	PEF1	Q9UBV8	1451
2333-72	0.120736	0.000143748	TGF-b1	Transforming growth factor beta-1	TGFB1	P01137	1452
8905-20	0.121322	0.000143882	KCMB3	Calcium-activated potassium channel subunit beta-3	KCNMB3	Q9NPA1	1453
8833-20	0.11767	0.000144351	TRAIL	Tumor necrosis factor ligand superfamily member 10	TNFSF10	P50591	1454
6399-52	0.11508	0.000144771	D107A	Beta-defensin 107	DEFB107A	Q8IZN7	1455
17836-17	0.122176	0.000145096	S100A16	Protein S100-A16	S100A16	Q96FQ6	1456
12650-43	0.119247	0.000148155	GNAI3	Guanine nucleotide-binding protein G(k) subunit alpha	GNAI3	P08754	1457
8850-5	0.119216	0.000149203	PA2GC	Putative inactive group IIC secretory phospholipase A2	PLA2G2C	Q5R387	1458
6510-56	0.117327	0.000149738	RN128	E3 ubiquitin-protein ligase RNF128	RNF128	Q8TEB7	1459
8671-378	0.120667	0.000149835	TPPC5	Trafficking protein particle complex subunit 5	TRAPPC5	Q8IUR0	1460
5798-3	0.123904	0.000150595	BID	BH3-interacting domain death agonist	BID	P55957	1461
11208-15	-0.119618	0.000151265	NAGPA	N-acetylglucosamine-1-phosphodiester alpha-N-acetylglucosaminidase	NAGPA	Q9UK23	1462
3423-59	0.118985	0.000152863	Chymase	Chymase	CMA1	P23946	1463
6103-70	0.109794	0.000153074	FCRL5	Fc receptor-like protein 5	FCRL5	Q96RD9	1464
4540-11	0.122811	0.000154878	CBX5	Chromobox protein homolog 5	CBX5	P45973	1465
8274-64	0.122309	0.000154941	Syntaxin-7	Syntaxin-7	STX7	O15400	1466
14019-73	0.118742	0.000155364	EVPL	Envoplakin	EVPL	Q92817	1467
15602-43	0.124197	0.000155521	IL-6 sRa	Interleukin-6 receptor subunit alpha	IL6R	P08887	1468
4771-10	0.115885	0.000155849	ASM3A	Acid sphingomyelinase-like phosphodiesterase 3a	SMPDL3A	Q92484	1469
17462-19	0.112213	0.000156829	IRF1	Interferon regulatory factor 1	IRF1	P10914	1470
7147-35	0.112829	0.000157764	WFDC8	WAP four-disulfide core domain protein 8	WFDC8	Q8IUA0	1471
19257-11	0.118638	0.000157818	CLCA	Clathrin light chain A	CLTA	P09496	1472
3298-52	-0.119154	0.000159305	Contactin-4	Contactin-4	CNTN4	Q8IWV2	1473
5822-22	0.115371	0.000159763	GDNF	Glial cell line-derived neurotrophic factor	GDNF	P39905	1474
19360-22	0.115867	0.000159813	LRRT1	Leucine-rich repeat transmembrane neuronal protein 1	LRRTM1	Q86UE6	1475
14153-8	0.113545	0.000161628	Ephrin-A3	Ephrin-A3	EFNA3	P52797	1476
5757-45	0.114393	0.000163679	GNAS3	Neuroendocrine secretory protein 55	GNAS	O95467	1477
12576-21	0.117812	0.000164436	MAGE-3	Melanoma-associated antigen 3	MAGEA3	P43357	1478
12705-9	0.114079	0.000164942	HERC1	Probable E3 ubiquitin-protein ligase HERC1	HERC1	Q15751	1479
5351-52	0.115976	0.00016517	hnRNP A2/B1	Heterogeneous nuclear ribonucleoproteins A2/B1	HNRNPA2B1	P22626	1480
9849-13	0.119038	0.000166262	APEX1	DNA-(apurinic or apyrimidinic site) lyase	APEX1	P27695	1481
17837-5	0.120601	0.000167177	CLIC2	Chloride intracellular channel protein 2	CLIC2	O15247	1482
4533-76	0.115523	0.000167833	ATS15	A disintegrin and metalloproteinase with thrombospondin motifs 15	ADAMTS15	Q8TE58	1483
5636-10	0.122614	0.000172338	MFAP4	Microfibril-associated glycoprotein 4	MFAP4	P55083	1484
6558-5	0.118796	0.00017248	COL10	Collectin-10	COLEC10	Q9Y6Z7	1485
12970-35	0.115051	0.000173529	STAU2	Double-stranded RNA-binding protein Staufen homolog 2	STAU2	Q9NUL3	1486
14229-5	0.123603	0.000173637	MOCS3	Adenylyltransferase and sulfurtransferase MOCS3	MOCS3	O95396	1487
5723-4	0.116548	0.000174405	INSL3	Insulin-like 3	INSL3	P51460	1488
18297-8	0.117505	0.0001758	RASM	Ras-related protein M-Ras	MRAS	O14807	1489
19143-38	0.118973	0.000176436	NB5R2	NADH-cytochrome b5 reductase 2	CYB5R2	Q6BCY4	1490
9959-60	0.12041	0.000177527	TM59L	Transmembrane protein 59-like	TMEM59L	Q9UK28	1491
5810-25	0.118913	0.000178307	Cripto	Teratocarcinoma-derived growth factor 1	TDGF1	P13385	1492
3081-70	0.114411	0.000179504	ULBP-1	NKG2D ligand 1	ULBP1	Q9BZM6	1493
4127-75	0.131514	0.000179518	C6	Complement component C6	C6	P13671	1494
11365-17	0.11299	0.000183413	TEN4	Teneurin-4	TENM4	Q6N022	1495
15364-101	-0.118878	0.000185061	Apo C-I	Apolipoprotein C-I	APOC1	P02654	1496
8894-80	0.117716	0.000185682	hnRNP A/B	Heterogeneous nuclear ribonucleoprotein A/B	HNRNPAB	Q99729	1497
12517-52	0.125985	0.000185723	TFAR19	Programmed cell death protein 5	PDCD5	O14737	1498
13547-5	0.112772	0.000187231	5HT7R	5-hydroxytryptamine receptor 7	HTR7	P34969	1499
5001-6	0.122381	0.000187261	Mammaglobin 2	Mammaglobin-B	SCGB2A1	O75556	1500
15430-165	0.119015	0.000188667	OPT	Opticin	OPTC	Q9UBM4	1501
12514-16	0.119936	0.000188864	METTL1	tRNA (guanine-N(7)-)-methyltransferase	METTL1	Q9UBP6	1502
17768-50	0.112878	0.00018898	HAOX1	Hydroxyacid oxidase 1	HAO1	Q9UJM8	1503
2567-5	0.132173	0.000189576	Factor I	Complement factor I	CFI	P05156	1504
8654-13	0.116131	0.000191524	ADAM 10	Disintegrin and metalloproteinase domain-containing protein 10	ADAM10	O14672	1505
6027-31	0.118891	0.000191725	REL3	Relaxin-3	RLN3	Q8WXF3	1506
12864-9	0.115081	0.000192569	NIPA4	Magnesium transporter NIPA4	NIPAL4	Q0D2K0	1507
16923-20	0.11116	0.000195617	Profilin II	Profilin-2	PFN2	P35080	1508
7789-182	0.114764	0.000196063	PRDX4	Peroxiredoxin-4	PRDX4	Q13162	1509
17742-2	0.117337	0.000197916	RRAS	Ras-related protein R-Ras	RRAS	P10301	1510
9182-3	0.112807	0.000199392	sLRP1	Low-density lipoprotein receptor-related protein 1, soluble	LRP1	Q07954	1511
11591-43	0.112646	0.000199763	PRC1	Protein regulator of cytokinesis 1	PRC1	O43663	1512
9059-14	0.119636	0.000199933	RPGF5	Rap guanine nucleotide exchange factor 5	RAPGEF5	Q92565	1513
12466-7	0.119083	0.000200206	ROA1	Heterogeneous nuclear ribonucleoprotein A1	HNRNPA1	P09651	1514
18307-71	0.118403	0.000203003	PPase 2	Inorganic pyrophosphatase 2, mitochondrial	PPA2	Q9H2U2	1515
5963-9	0.11987	0.00020396	Dermokine	Dermokine	DMKN	Q6E0U4	1516
15584-9	0.127366	0.00020454	FHR2	Complement factor H-related protein 2	CFHR2	P36980	1517
5742-14	0.124578	0.000205669	PPA6	Lysophosphatidic acid phosphatase type 6	ACP6	Q9NPH0	1518
14043-12	0.120525	0.000207729	EEA1	Early endosome antigen 1	EEA1	Q15075	1519
9815-5	0.114316	0.0002116	RHG01	Rho GTPase-activating protein 1	ARHGAP1	Q07960	1520
5229-90	0.116086	0.000212318	IMDH1	Inosine-5'-monophosphate dehydrogenase 1	IMPDH1	P20839	1521
8767-44	0.120121	0.000212638	Endothelin-converting enzyme 1	Endothelin-converting enzyme 1	ECE1	P42892	1522
8931-124	0.114538	0.000212851	G0S2	G0/G1 switch protein 2	G0S2	P27469	1523
12827-37	0.11587	0.000213087	RGS3	Regulator of G-protein signaling 3	RGS3	P49796	1524
9954-2	0.121737	0.000213755	NPPL3	Nuclear pore complex-interacting protein family member B3	NPIPB3	Q92617	1525
4697-59	0.110104	0.000214836	GM-CSF	Granulocyte-macrophage colony-stimulating factor	CSF2	P04141	1526
10842-7	0.117038	0.000216694	GCNT4	Beta-1,3-galactosyl-O-glycosyl-glycoprotein beta-1,6-N-acetylglucosaminyltransferase 4	GCNT4	Q9P109	1527
5658-64	0.12252	0.000219561	coagulation factor XIII B	Coagulation factor XIII B chain	F13B	P05160	1528
13460-4	-0.116241	0.000220366	CHAD	Chondroadherin	CHAD	O15335	1529
14249-68	0.115074	0.000220762	TRIM1	Probable E3 ubiquitin-protein ligase MID2	MID2	Q9UJV3	1530
7930-3	0.111336	0.000220963	EXOS1	Exosome complex component CSL4	EXOSC1	Q9Y3B2	1531
5601-2	-0.116381	0.000222327	PGRP-L	N-acetylmuramoyl-L-alanine amidase	PGLYRP2	Q96PD5	1532
17152-10	0.112951	0.000223773	KI2S4	Killer cell immunoglobulin-like receptor 2DS4	KIR2DS4	P43632	1533
2829-19	0.109561	0.000223798	IL-27	Interleukin-27	IL27|EBI3	Q8NEV9|Q14213	1534
5627-53	0.112816	0.000224	GON1	Progonadoliberin-1	GNRH1	P01148	1535
13399-33	0.111212	0.000226682	RELL1	RELT-like protein 1	RELL1	Q8IUW5	1536
5617-41	0.115766	0.000226798	NPFF	Pro-FMRFamide-related neuropeptide FF	NPFF	O15130	1537
10675-223	0.118275	0.000227009	TMX2	Thioredoxin-related transmembrane protein 2	TMX2	Q9Y320	1538
9357-4	0.117362	0.000228095	CREG1	Protein CREG1	CREG1	O75629	1539
13692-154	-0.122261	0.000229684	WISP-1	WNT1-inducible-signaling pathway protein 1	WISP1	O95388	1540
5765-53	0.116819	0.000233074	DB121	Beta-defensin 121	DEFB121	Q5J5C9	1541
6511-17	0.117698	0.000233443	F19A4	Protein FAM19A4	FAM19A4	Q96LR4	1542
12594-5	0.111993	0.000233676	GRAN	Grancalcin	GCA	P28676	1543
13932-45	0.116734	0.000233758	COOL-1	Rho guanine nucleotide exchange factor 7	ARHGEF7	Q14155	1544
19370-30	0.114273	0.000233811	HS3S4	Heparan sulfate glucosamine 3-O-sulfotransferase 4	HS3ST4	Q9Y661	1545
11596-47	0.111343	0.00023734	ZN75D	Zinc finger protein 75D	ZNF75D	P51815	1546
15573-110	-0.122483	0.00023779	CSPG3	Neurocan core protein	NCAN	O14594	1547
15509-2	0.116142	0.000239546	NAG	Alpha-N-acetylglucosaminidase	NAGLU	P54802	1548
17474-106	0.113694	0.000240383	YETS4	YEATS domain-containing protein 4	YEATS4	O95619	1549
9981-18	0.106331	0.000240392	K1467	Protein FAM234B	KIAA1467	A2RU67	1550
3600-2	0.119358	0.000241074	Chitotriosidase-1	Chitotriosidase-1	CHIT1	Q13231	1551
19108-50	0.114688	0.00024143	MECP2	Methyl-CpG-binding protein 2	MECP2	P51608	1552
12524-18	0.113886	0.000242119	SAT2	Diamine acetyltransferase 2	SAT2	Q96F10	1553
7097-8	0.112338	0.000243722	CDY1	Testis-specific chromodomain protein Y 1	CDY1	Q9Y6F8	1554
11286-78	0.11628	0.000246335	SELS	Selenoprotein S	VIMP	Q9BQE4	1555
8785-1	0.115347	0.000250062	ARMC5	Armadillo repeat-containing protein 5	ARMC5	Q96C12	1556
6471-53	0.122737	0.000250126	FHR4	Complement factor H-related protein 4	CFHR4	Q92496	1557
9333-59	0.109103	0.000251119	ERP27	Endoplasmic reticulum resident protein 27	ERP27	Q96DN0	1558
3800-71	0.112719	0.000253753	CK-BB	Creatine kinase B-type	CKB	P12277	1559
9541-15	0.113617	0.000254373	B3GT1	Beta-1,3-galactosyltransferase 1	B3GALT1	Q9Y5Z6	1560
7796-10	0.111831	0.000254945	CD79A	B-cell antigen receptor complex-associated protein alpha chain	CD79A	P11912	1561
13681-173	0.117701	0.000256849	CSK22	Casein kinase II subunit alpha'	CSNK2A2	P19784	1562
3329-14	0.115837	0.000256937	PGRP-S	Peptidoglycan recognition protein 1	PGLYRP1	O75594	1563
13452-113	0.110842	0.000260816	SIM13	Small integral membrane protein 13	SMIM13	P0DJ93	1564
6633-43	0.119435	0.000263809	UPK3L	Uroplakin-3b-like protein	UPK3BL	B0FP48	1565
17850-42	0.10959	0.000267514	KLF4	Krueppel-like factor 4	KLF4	O43474	1566
14111-15	0.110886	0.000269795	TSP2	Thrombospondin-2	THBS2	P35442	1567
3837-6	0.114662	0.00027076	ZAP70	Tyrosine-protein kinase ZAP-70	ZAP70	P43403	1568
18933-4	0.108477	0.000272868	TGM4	Protein-glutamine gamma-glutamyltransferase 4	TGM4	P49221	1569
5410-53	0.115147	0.000273567	CAD15	Cadherin-15	CDH15	P55291	1570
17435-43	0.114296	0.00027415	ETFA	Electron transfer flavoprotein subunit alpha, mitochondrial	ETFA	P13804	1571
19364-163	0.112139	0.000276669	PCNA	Proliferating cell nuclear antigen	PCNA	P12004	1572
3204-2	0.117741	0.000278364	LKHA4	Leukotriene A-4 hydrolase	LTA4H	P09960	1573
6994-19	0.120346	0.000279114	CC018	Uncharacterized protein C3orf18	C3orf18	Q9UK00	1574
19635-69	0.119217	0.00028126	FGL2	Fibroleukin	FGL2	Q14314	1575
6367-66	0.119596	0.00028469	fibromodulin	fibromodulin	FMOD	Q06828	1576
17348-5	0.1095	0.000288445	SYJ2B	Synaptojanin-2-binding protein	SYNJ2BP	P57105	1577
8406-17	0.106439	0.000289445	IGF-I	Insulin-like growth factor I	IGF1	P05019	1578
8646-61	0.114459	0.000290971	LRRT4	Leucine-rich repeat transmembrane neuronal protein 4	LRRTM4	Q86VH4	1579
6424-2	0.111918	0.000291885	RNS13	Probable inactive ribonuclease-like protein 13	RNASE13	Q5GAN3	1580
9772-153	0.113831	0.000291922	NLGN2	Neuroligin-2	NLGN2	Q8NFZ4	1581
8842-16	0.109773	0.000292043	GRM1C	GRAM domain-containing protein 1C	GRAMD1C	Q8IYS0	1582
7892-132	0.112839	0.000292442	K1467	Protein FAM234B	KIAA1467	A2RU67	1583
8100-15	0.106344	0.000293914	ADM2	ADM2	ADM2	Q7Z4H4	1584
8428-102	-0.121628	0.000294481	NTRI	Neurotrimin	NTM	Q9P121	1585
9064-12	0.115727	0.000295775	RN215	RING finger protein 215	RNF215	Q9Y6U7	1586
16814-13	0.11202	0.00029616	SLIM 1	Four and a half LIM domains protein 1	FHL1	Q13642	1587
5659-11	0.110202	0.000296829	TRH	Pro-Thyrotropin-releasing hormone	TRH	P20396	1588
12657-2	0.113079	0.000297271	FCL	GDP-L-fucose synthase	TSTA3	Q13630	1589
15688-30	0.110336	0.000297987	Mannose-binding lectin	Protein ERGIC-53	LMAN1	P49257	1590
14685-17	0.117069	0.000300398	PKB beta	RAC-beta serine/threonine-protein kinase	AKT2	P31751	1591
7939-1	0.108609	0.000300668	CC055	Putative uncharacterized protein PQLC2L	PQLC2L	A1A4F0	1592
5250-53	0.114255	0.000301351	IMDH2	Inosine-5'-monophosphate dehydrogenase 2	IMPDH2	P12268	1593
13519-112	0.11123	0.000301992	ARHGP	Rho guanine nucleotide exchange factor 25	ARHGEF25	Q86VW2	1594
12461-8	0.113092	0.000305049	SIRT5	NAD-dependent protein deacylase sirtuin-5, mitochondrial	SIRT5	Q9NXA8	1595
18913-3	0.109503	0.000305679	Cyclin H	Cyclin-H			1596
13946-8	0.112747	0.000306795	DDX23	Probable ATP-dependent RNA helicase DDX23	DDX23	Q9BUQ8	1597
11539-4	0.110861	0.000313481	ATPK	ATP synthase subunit f, mitochondrial	ATP5J2	P56134	1598
18197-97	0.109126	0.00031429	KCRS	Creatine kinase S-type, mitochondrial	CKMT2	P17540	1599
4359-87	0.111723	0.000319752	DYRK3	Dual specificity tyrosine-phosphorylation-regulated kinase 3	DYRK3	O43781	1600
9049-2	0.106395	0.000320334	MOT4	Monocarboxylate transporter 4	SLC16A3	O15427	1601
14083-25	0.11991	0.000322075	SPS1	Selenide, water dikinase 1	SEPHS1	P49903	1602
17703-40	0.106757	0.000322991	GEMI	Geminin	GMNN	O75496	1603
19147-6	0.109598	0.000323864	PP13	Galactoside-binding soluble lectin 13	LGALS13	Q9UHV8	1604
13698-28	0.112173	0.000325401	K319L	Dyslexia-associated protein KIAA0319-like protein	KIAA0319L	Q8IZA0	1605
14024-196	0.113128	0.000327228	EDA	Ectodysplasin-A, secreted form	EDA	Q92838	1606
12398-15	0.112428	0.00033294	PAX4	Paired box protein Pax-4	PAX4	O43316	1607
13027-20	0.108311	0.000333131	CBX7	Chromobox protein homolog 7	CBX7	O95931	1608
11289-31	0.109875	0.00033337	KC1D	Casein kinase I isoform delta	CSNK1D	P48730	1609
19264-6	0.107761	0.000334595	RFA2	Replication protein A 32 kDa subunit	RPA2	P15927	1610
12530-14	0.116654	0.000335444	CKS-1	Cyclin-dependent kinases regulatory subunit 1	CKS1B	P61024	1611
7638-30	0.116585	0.000340112	Lectin, mannose-binding 2	Vesicular integral-membrane protein VIP36	LMAN2	Q12907	1612
8263-64	0.110991	0.000341637	CR056	TYMS opposite strand protein	TYMSOS	Q8TAI1	1613
10695-12	0.107799	0.000343232	WF10B	Protein WFDC10B	WFDC10B	Q8IUB3	1614
12425-104	0.115915	0.000343995	ARF6	ADP-ribosylation factor 6	ARF6	P62330	1615
10917-40	0.106348	0.000345252	GBGT2	Guanine nucleotide-binding protein G(I)/G(S)/G(O) subunit gamma-T2	GNGT2	O14610	1616
11952-1	0.111403	0.000347075	IGDC3	Immunoglobulin superfamily DCC subclass member 3	IGDCC3	Q8IVU1	1617
9263-57	0.114982	0.000347923	SIAE	Sialate O-acetylesterase	SIAE	Q9HAT2	1618
10800-15	0.116224	0.000350574	Collagen-binding protein	Serpin H1	SERPINH1	P50454	1619
16060-99	0.117789	0.000353936	NID2	Nidogen-2	NID2	Q14112	1620
9341-1	0.118775	0.000355709	PDGFD	Platelet-derived growth factor D	PDGFD	Q9GZP0	1621
18170-46	0.105731	0.000355714	P5CR1	Pyrroline-5-carboxylate reductase 1, mitochondrial	PYCR1	P32322	1622
15460-9	0.11477	0.000357229	CD26	Dipeptidyl peptidase 4	DPP4	P27487	1623
15437-11	0.108795	0.00036032	RAMP3	Receptor activity-modifying protein 3	RAMP3	O60896	1624
10708-3	0.108171	0.000360764	GON2	Progonadoliberin-2	GNRH2	O43555	1625
9453-12	0.108385	0.000361381	VEGF-B	Vascular endothelial growth factor B	VEGFB	P49765	1626
19617-5	0.118639	0.000362198	LTB4DH	Prostaglandin reductase 1	PTGR1	Q14914	1627
12046-51	0.111806	0.000363699	TADBP	TAR DNA-binding protein 43	TARDBP	Q13148	1628
5272-55	0.119263	0.000364109	SHC1	SHC-transforming protein 1	SHC1	P29353	1629
8959-61	0.111753	0.00036477	ADAM 17	Disintegrin and metalloproteinase domain-containing protein 17	ADAM17	P78536	1630
12422-143	0.111326	0.000365112	LX15B	Arachidonate 15-lipoxygenase B	ALOX15B	O15296	1631
12814-17	0.107163	0.00036922	RBM40	RNA-binding protein 40	RNPC3	Q96LT9	1632
19180-38	0.117799	0.000369457	GULP1	PTB domain-containing engulfment adapter protein 1	GULP1	Q9UBP9	1633
13378-80	0.109661	0.000369467	YD286	Glutaredoxin-like protein C5orf63	C5orf63	A6NC05	1634
12817-1	0.11161	0.000371149	GEM	GTP-binding protein GEM	GEM	P55040	1635
12678-66	0.109908	0.000371372	SNRPA	U1 small nuclear ribonucleoprotein A	SNRPA	P09012	1636
14687-6	0.105328	0.000373554	M6PBP	Perilipin-3	PLIN3	O60664	1637
8380-244	0.110697	0.000374476	DLK1	Protein delta homolog 1	DLK1	P80370	1638
5002-76	0.108619	0.000375444	MMP-14	Matrix metalloproteinase-14	MMP14	P50281	1639
19120-33	0.106714	0.000377179	OXDA	D-amino-acid oxidase	DAO	P14920	1640
7755-37	0.106001	0.0003779	ITB5	Integrin beta-5	ITGB5	P18084	1641
18322-15	0.113357	0.000383319	JMJD6	Bifunctional arginine demethylase and lysyl-hydroxylase JMJD6	JMJD6	Q6NYC1	1642
6572-10	0.108712	0.000383382	LRRT4	Leucine-rich repeat transmembrane neuronal protein 4	LRRTM4	Q86VH4	1643
3628-3	0.116081	0.000385865	MP2K2	Dual specificity mitogen-activated protein kinase kinase 2	MAP2K2	P36507	1644
11666-72	0.11736	0.000386116	RGS8	Regulator of G-protein signaling 8	RGS8	P57771	1645
14216-35	0.115329	0.000386422	DDX46	Probable ATP-dependent RNA helicase DDX46	DDX46	Q7L014	1646
9074-6	0.11031	0.00038649	CE004	Fatty acid hydroxylase domain-containing protein 2	FAXDC2	Q96IV6	1647
5754-76	0.107172	0.0003868	INSL6	Insulin-like peptide INSL6	INSL6	Q9Y581	1648
13596-3	0.112281	0.00038945	RB27B	Ras-related protein Rab-27B	RAB27B	O00194	1649
13977-28	0.107453	0.000398755	BARD1	BRCA1-associated RING domain protein 1	BARD1	Q99728	1650
12452-32	0.11114	0.000399472	SV422	Histone-lysine N-methyltransferase SUV420H2	SUV420H2	Q86Y97	1651
5689-1	0.109667	0.000399883	DB112	Beta-defensin 112	DEFB112	Q30KQ8	1652
3340-53	-0.114432	0.000401022	TSP4	Thrombospondin-4	THBS4	P35443	1653
12893-159	0.107796	0.000404628	IP16	Gamma-interferon-inducible protein 16	IFI16	Q16666	1654
7018-10	0.111858	0.000413044	TSR3	Ribosome biogenesis protein TSR3 homolog	TSR3	Q9UJK0	1655
11616-9	0.107603	0.000413251	HSF1	Heat shock factor protein 1	HSF1	Q00613	1656
16851-50	0.113907	0.000414034	SCO2	Protein SCO2 homolog, mitochondrial	SCO2	O43819	1657
14197-2	0.114528	0.000414996	PRDM1	PR domain zinc finger protein 1	PRDM1	O75626	1658
3494-71	0.109601	0.00041597	FGF-17	Fibroblast growth factor 17	FGF17	O60258	1659
11570-94	0.110077	0.000417906	BAP29	B-cell receptor-associated protein 29	BCAP29	Q9UHQ4	1660
2834-54	0.112515	0.000418008	kallikrein 8	Kallikrein-8	KLK8	O60259	1661
7071-23	0.115367	0.000418461	MA1B1	Endoplasmic reticulum mannosyl-oligosaccharide 1,2-alpha-mannosidase	MAN1B1	Q9UKM7	1662
12801-33	0.107078	0.000419705	IRF2	Interferon regulatory factor 2	IRF2	P14316	1663
6237-11	0.106121	0.000420752	FGRL1	Fibroblast growth factor receptor-like 1	FGFRL1	Q8N441	1664
15523-9	-0.112568	0.000420859	HEM2	Delta-aminolevulinic acid dehydratase	ALAD	P13716	1665
10933-107	0.111186	0.000427772	CABP8	Calcium-binding protein 8	CALN1	Q9BXU9	1666
4559-64	0.115315	0.000428821	KYNU	Kynureninase	KYNU	Q16719	1667
19483-16	0.114369	0.000429599	KDSR	3-ketodihydrosphingosine reductase	KDSR	Q06136	1668
13665-35	0.111843	0.000431033	PP2A, subunit B	Serine/threonine-protein phosphatase 2A regulatory subunit B'' subunit alpha	PPP2R3A	Q06190	1669
3401-8	0.105007	0.000431622	TCPTP	Tyrosine-protein phosphatase non-receptor type 2	PTPN2	P17706	1670
4436-1	0.11531	0.000432158	ENTP3	Ectonucleoside triphosphate diphosphohydrolase 3	ENTPD3	O75355	1671
6350-43	0.103175	0.000433415	Apo C-II	Apolipoprotein C-II	APOC2	P02655	1672
2625-53	0.117883	0.000434498	HSP 90a/b	Heat shock protein HSP 90-alpha/beta	HSP90AA1|HSP90AB1	P07900|P08238	1673
16854-17	0.115798	0.00043891	LSM4	U6 snRNA-associated Sm-like protein LSm4	LSM4	Q9Y4Z0	1674
17855-28	0.107182	0.000442797	RGS4	Regulator of G-protein signaling 4	RGS4	P49798	1675
14708-59	0.116655	0.00044952	CO8G	Complement component C8 gamma chain	C8G	P07360	1676
19331-18	0.106199	0.000451264	BAIP2	Brain-specific angiogenesis inhibitor 1-associated protein 2	BAIAP2	Q9UQB8	1677
2750-3	-0.107686	0.000452222	Apo A-I	Apolipoprotein A-I	APOA1	P02647	1678
3078-1	0.109753	0.000453084	PlGF	Placenta growth factor	PGF	P49763	1679
2754-50	0.113538	0.000453857	C3	Complement C3	C3	P01024	1680
8485-7	0.105059	0.000454857	KEAP1	Kelch-like ECH-associated protein 1	KEAP1	Q14145	1681
6207-10	0.113761	0.000457518	prosaposin	Prosaposin	PSAP	P07602	1682
13720-95	0.110079	0.000458911	Proteinase-3	Myeloblastin	PRTN3	P24158	1683
17449-23	0.107802	0.000462545	CD9	CD9 antigen	CD9	P21926	1684
15504-39	0.108136	0.000463923	Livin B	Baculoviral IAP repeat-containing protein 7 Isoform beta	BIRC7	Q96CA5	1685
13984-23	0.106028	0.000468422	DDX25	ATP-dependent RNA helicase DDX25	DDX25	Q9UHL0	1686
16561-9	0.120766	0.000469567	Alpha-1B-glycoprotein	Alpha-1B-glycoprotein	A1BG	P04217	1687
12580-7	0.11291	0.000470598	PSB5	Proteasome subunit beta type-5	PSMB5	P28074	1688
17710-40	0.105826	0.000474584	TPD53	Tumor protein D53	TPD52L1	Q16890	1689
8355-80	0.107604	0.000476551	ISM1	Isthmin-1	ISM1	B1AKI9	1690
16865-62	0.115179	0.00047791	RBP56	TATA-binding protein-associated factor 2N	TAF15	Q92804	1691
12427-8	0.112823	0.000477918	MPIP2	M-phase inducer phosphatase 2	CDC25B	P30305	1692
4878-3	-0.108667	0.000478487	Coagulation Factor X	Coagulation Factor X	F10	P00742	1693
6574-11	0.109456	0.00047914	FAIM3	Fas apoptotic inhibitory molecule 3	FAIM3	O60667	1694
7266-4	0.105413	0.000484285	SPA9	Serpin A9	SERPINA9	Q86WD7	1695
18306-1	0.111272	0.000484844	PALM	Paralemmin-1	PALM	O75781	1696
19251-56	0.111999	0.000493723	Platelet proteoglycan	Serglycin	SRGN	P10124	1697
11432-11	0.105195	0.000497407	PQBP1	Polyglutamine-binding protein 1	PQBP1	O60828	1698
12451-62	0.115928	0.000497574	BACH1	Transcription regulator protein BACH1	BACH1	O14867	1699
4159-130	0.117786	0.000498221	Factor H	Complement factor H	CFH	P08603	1700
11146-4	0.107815	0.000500053	TBX22	T-box transcription factor TBX22	TBX22	Q9Y458	1701
11967-23	0.112823	0.000500544	RABP1	Cellular retinoic acid-binding protein 1	CRABP1	P29762	1702
16070-7	0.105653	0.000501661	WIF-1	Wnt inhibitory factor 1	WIF1	Q9Y5W5	1703
18938-3	0.115487	0.000506361	VLDLR	Very low-density lipoprotein receptor	VLDLR	P98155	1704
3889-64	0.107426	0.000508313	Lamin-B1	Lamin-B1	LMNB1	P20700	1705
18316-75	0.105631	0.000509406	2003-09-01	Neuronal-specific septin-3	44442	Q9UH03	1706
7846-44	0.107397	0.000511869	PSG11	Pregnancy-specific beta-1-glycoprotein 11	PSG11	Q9UQ72	1707
3366-51	-0.110779	0.00051239	ECM1	Extracellular matrix protein 1	ECM1	Q16610	1708
13229-20	0.108316	0.000512407	MDM4	Protein Mdm4	MDM4	O15151	1709
18409-61	0.10984	0.000516445	ARF5	ADP-ribosylation factor 5	ARF5	P84085	1710
12343-14	0.106731	0.000519161	CENB2	Arf-GAP with coiled-coil, ANK repeat and PH domain-containing protein 2	ACAP2	Q15057	1711
12818-159	0.111641	0.000523511	UT2	Urea transporter 2	SLC14A2	Q15849	1712
13541-1	0.108549	0.000523738	MYCT1	Myc target protein 1	MYCT1	Q8N699	1713
6622-90	0.111175	0.000525331	APEL	Apelin	APLN	Q9ULZ1	1714
10949-59	0.105033	0.000528157	RLA2	60S acidic ribosomal protein P2	RPLP2	P05387	1715
11405-150	0.106889	0.000530708	CARD9	Caspase recruitment domain-containing protein 9	CARD9	Q9H257	1716
6469-62	0.103551	0.000532944	LY66D	Lymphocyte antigen 6 complex locus protein G6d	LY6G6D	O95868	1717
6933-20	0.107187	0.000533959	RM34	39S ribosomal protein L34, mitochondrial	MRPL34	Q9BQ48	1718
13994-1	0.110898	0.000538215	FBRL	rRNA 2'-O-methyltransferase fibrillarin	FBL	P22087	1719
12403-30	0.107489	0.000544049	RB39B	Ras-related protein Rab-39B	RAB39B	Q96DA2	1720
17509-6	0.109611	0.000547572	HPPD	4-hydroxyphenylpyruvate dioxygenase	HPD	P32754	1721
8794-13	0.105853	0.000549265	DPEP1	Dipeptidase 1	DPEP1	P16444	1722
7960-53	0.107296	0.000554832	POTEG	POTE ankyrin domain family member G	POTEG	Q6S5H5	1723
11163-7	0.107749	0.000556597	F162B	Protein FAM162B	FAM162B	Q5T6X4	1724
17857-6	0.102459	0.000560117	ACADL	Long-chain specific acyl-CoA dehydrogenase, mitochondrial	ACADL	P28330	1725
5639-49	0.109649	0.000560178	NETO1	Neuropilin and tolloid-like protein 1	NETO1	Q8TDF5	1726
4232-19	0.115011	0.00056089	IGF-I sR	Insulin-like growth factor 1 receptor	IGF1R	P08069	1727
7155-46	0.103495	0.000561377	C4b-binding protein beta chain	C4b-binding protein beta chain	C4BPB	P20851	1728
4900-8	0.11254	0.000564422	C3a	C3a anaphylatoxin	C3	P01024	1729
4254-6	0.110011	0.000565125	NUDC3	NudC domain-containing protein 3	NUDCD3	Q8IVD9	1730
12790-10	0.10398	0.000566215	CCD51	Coiled-coil domain-containing protein 51	CCDC51	Q96ER9	1731
11696-7	0.112458	0.000567348	RABP2	Cellular retinoic acid-binding protein 2	CRABP2	P29373	1732
18380-78	-0.116809	0.000570914	Albumin	Serum albumin	ALB	P02768	1733
3873-51	0.112181	0.000572971	TMA	Thyroid peroxidase	TPO	P07202	1734
18276-34	0.105724	0.000573348	TCL1B	T-cell leukemia/lymphoma protein 1B	TCL1B	O95988	1735
7625-27	0.110939	0.000574122	14-3-3 protein theta	14-3-3 protein theta	YWHAQ	P27348	1736
17729-20	0.11125	0.000577099	UBE2S	Ubiquitin-conjugating enzyme E2 S	UBE2S	Q16763	1737
7867-154	0.111103	0.000579251	SIA7A	Alpha-N-acetylgalactosaminide alpha-2,6-sialyltransferase 1	ST6GALNAC1	Q9NSC7	1738
18905-5	0.10339	0.000581299	Keratin-16	Keratin, type I cytoskeletal 16	KRT16	P08779	1739
12367-52	0.10616	0.000581626	MACOI	Macoilin	TMEM57	Q8N5G2	1740
5748-20	0.113671	0.000582502	Acid ceramidase	Acid ceramidase	ASAH1	Q13510	1741
8963-8	0.112478	0.000584122	Vti1-rp1	Vesicle transport through interaction with t-SNAREs homolog 1B	VTI1B	Q9UEU0	1742
13536-56	0.104918	0.000584992	POLI	DNA polymerase iota	POLI	Q9UNA4	1743
5009-11	0.104752	0.000585699	Moesin	Moesin	MSN	P26038	1744
13609-11	0.106085	0.00058887	GTF2I	General transcription factor II-I	GTF2I	P78347	1745
13025-4	0.106443	0.000591484	FRS2	Fibroblast growth factor receptor substrate 2	FRS2	Q8WU20	1746
11281-6	0.112644	0.000592877	GRB7	Growth factor receptor-bound protein 7	GRB7	Q14451	1747
12794-6	0.10598	0.000594747	NALP4	NACHT, LRR and PYD domains-containing protein 4	NLRP4	Q96MN2	1748
10425-3	0.105762	0.00059619	B4GT5	Beta-1,4-galactosyltransferase 5	B4GALT5	O43286	1749
11989-35	0.106887	0.000597183	EMC1	ER membrane protein complex subunit 1	EMC1	Q8N766	1750
11293-14	0.107992	0.00059811	LRRN1	Leucine-rich repeat neuronal protein 1	LRRN1	Q6UXK5	1751
7952-2	0.10596	0.000598524	VTI1A	Vesicle transport through interaction with t-SNAREs homolog 1A	VTI1A	Q96AJ9	1752
9925-56	0.103153	0.000598952	SREC-II	Scavenger receptor class F member 2	SCARF2	Q96GP6	1753
14599-18	0.109601	0.000603638	STAB1	Stabilin-1	STAB1	Q9NY15	1754
7894-155	0.106823	0.000608433	FGF-3	Fibroblast growth factor 3	FGF3	P11487	1755
6473-55	0.10867	0.000609315	PLUNC	BPI fold-containing family A member 1	BPIFA1	Q9NP55	1756
8872-1	0.104599	0.000609411	SC61G	Protein transport protein Sec61 subunit gamma	SEC61G	P60059	1757
12706-2	0.107667	0.000609781	MRCKA	Serine/threonine-protein kinase MRCK alpha	CDC42BPA	Q5VT25	1758
15634-139	0.104082	0.000615375	SLIT1	Slit homolog 1 protein	SLIT1	O75093	1759
19366-8	0.104283	0.000617104	PEX26	Peroxisome assembly protein 26	PEX26	Q7Z412	1760
12430-78	0.109635	0.000621605	PAIP1	Polyadenylate-binding protein-interacting protein 1	PAIP1	Q9H074	1761
18328-36	0.110959	0.000622582	P5CR2	Pyrroline-5-carboxylate reductase 2	PYCR2	Q96C36	1762
8815-1	0.107003	0.00062297	OLFL1	Olfactomedin-like protein 1	OLFML1	Q6UWY5	1763
6408-2	0.114448	0.000627588	INHBC	Inhibin beta C chain	INHBC	P55103	1764
6280-11	0.107761	0.000628677	PCDH8	Protocadherin-8	PCDH8	O95206	1765
12438-127	0.104474	0.000638292	3MG	DNA-3-methyladenine glycosylase	MPG	P29372	1766
16299-13	0.108817	0.000639723	TIGIT	T-cell immunoreceptor with Ig and ITIM domains	TIGIT	Q495A1	1767
11330-15	0.105324	0.000647628	CSK2B	Casein kinase II subunit beta	CSNK2B	P67870	1768
9581-4	0.108574	0.000648043	PRP6	Pre-mRNA-processing factor 6	PRPF6	O94906	1769
11439-88	0.106645	0.000648118	RHPN2	Rhophilin-2	RHPN2	Q8IUC4	1770
9495-10	0.10574	0.000651722	VCC1	C-X-C motif chemokine 17	CXCL17	Q6UXB2	1771
6444-15	0.104897	0.000661301	PSG3	Pregnancy-specific beta-1-glycoprotein 3	PSG3	Q16557	1772
7803-4	0.105596	0.000662155	CHST1	Carbohydrate sulfotransferase 1	CHST1	O43916	1773
11457-53	0.108786	0.000668428	GALE	UDP-glucose 4-epimerase	GALE	Q14376	1774
13429-3	0.105131	0.000671962	WF10A	WAP four-disulfide core domain protein 10A	WFDC10A	Q9H1F0	1775
6494-60	0.103553	0.000672411	sperm acrosome associated 5	Sperm acrosome-associated protein 5	SPACA5	Q96QH8	1776
6526-77	0.106169	0.000673605	OBP2A	Odorant-binding protein 2a	OBP2A	Q9NY56	1777
3284-75	0.111977	0.000674439	BGN	Biglycan	BGN	P21810	1778
8888-33	0.110338	0.000675515	CX068	Small integral membrane protein 9	SMIM9	A6NGZ8	1779
4961-17	0.105635	0.000675753	annexin II	Annexin A2	ANXA2	P07355	1780
18947-3	0.102385	0.000676591	LRC3B	Leucine-rich repeat-containing protein 3B	LRRC3B	Q96PB8	1781
3583-54	0.107293	0.00067701	Arylsulfatase A	Arylsulfatase A	ARSA	P15289	1782
8978-30	0.106341	0.000678871	M4K3	Mitogen-activated protein kinase kinase kinase kinase 3	MAP4K3	Q8IVH8	1783
10848-137	0.105257	0.000679659	BTNL3	Butyrophilin-like protein 3	BTNL3	Q6UXE8	1784
8009-121	0.111088	0.00068115	SURF1	Surfeit locus protein 1	SURF1	Q15526	1785
17196-5	0.104592	0.000684674	ClpP endopeptidase	ATP-dependent Clp protease proteolytic subunit, mitochondrial	CLPP	Q16740	1786
19237-17	0.105755	0.000690988	D-dopachrome decarboxylase	D-dopachrome decarboxylase	DDT	P30046	1787
17827-53	0.102442	0.00069186	DLRB2	Dynein light chain roadblock-type 2	DYNLRB2	Q8TF09	1788
13683-18	0.102254	0.000692332	CLCKB	Chloride channel protein ClC-Kb	CLCNKB	P51801	1789
15491-20	-0.109238	0.000693845	CD248	Endosialin	CD248	Q9HCU0	1790
15576-158	0.106989	0.000694363	ECP	Eosinophil cationic protein	RNASE3	P12724	1791
7246-4	0.109107	0.000695307	FREM2	FRAS1-related extracellular matrix protein 2	FREM2	Q5SZK8	1792
8922-4	0.109343	0.000696384	TMCC3	Transmembrane and coiled-coil domains protein 3	TMCC3	Q9ULS5	1793
9068-17	0.103167	0.000700303	JKIP3	Janus kinase and microtubule-interacting protein 3	JAKMIP3	Q5VZ66	1794
19176-27	0.109244	0.000706816	FA49B	Protein FAM49B	FAM49B	Q9NUQ9	1795
12456-5	0.107993	0.000707097	F263	6-phosphofructo-2-kinase/fructose-2,6-bisphosphatase 3	PFKFB3	Q16875	1796
10449-31	0.112409	0.000709709	TMM46	Protein shisa-2 homolog	SHISA2	Q6UWI4	1797
13540-1	0.110905	0.000718481	GPR26	G-protein coupled receptor 26	GPR26	Q8NDV2	1798
10767-52	0.101142	0.000722371	GPR64	G-protein coupled receptor 64	GPR64	Q8IZP9	1799
13604-27	0.106823	0.000723629	NEUL1	E3 ubiquitin-protein ligase NEURL1	NEURL1	O76050	1800
13587-10	0.0978781	0.000724438	RGAP1	Rac GTPase-activating protein 1	RACGAP1	Q9H0H5	1801
7982-10	0.0975241	0.000725774	RM32	39S ribosomal protein L32, mitochondrial	MRPL32	Q9BYC8	1802
11164-7	0.108912	0.000726679	TEN2	Teneurin-2	TENM2	Q9NT68	1803
4322-28	0.101703	0.000736358	AMNLS	Protein amnionless	AMN	Q9BXJ7	1804
11442-1	0.102605	0.000736999	DNER	Delta and Notch-like epidermal growth factor-related receptor	DNER	Q8NFT8	1805
7262-191	0.104431	0.000740889	CHSTE	Carbohydrate sulfotransferase 14	CHST14	Q8NCH0	1806
19159-9	0.104194	0.000742364	DNA polymerase subunit delta 4	DNA polymerase delta subunit 4	POLD4	Q9HCU8	1807
18833-76	0.104353	0.000748149	PEA15	Astrocytic phosphoprotein PEA-15	PEA15	Q15121	1808
4979-34	0.117644	0.000753436	DERM	Dermatopontin	DPT	Q07507	1809
16746-12	0.106334	0.00075423	Activin B	Inhibin beta B chain	INHBB	P09529	1810
18312-68	0.102465	0.000755512	NDRG3	Protein NDRG3	NDRG3	Q9UGV2	1811
2649-77	0.104848	0.000755847	sICAM-3	Intercellular adhesion molecule 3	ICAM3	P32942	1812
5231-79	0.114305	0.000756056	PCSK9	Proprotein convertase subtilisin/kexin type 9	PCSK9	Q8NBP7	1813
14645-253	0.109211	0.000757263	GSTA4	Glutathione S-transferase A4	GSTA4	O15217	1814
19273-3	0.112722	0.000763514	Glutathione reductase	Glutathione reductase, mitochondrial	GSR	P00390	1815
6551-94	0.104458	0.00076386	Vaspin	Serpin A12	SERPINA12	Q8IW75	1816
6079-59	0.104129	0.000767794	ACPL2	2-phosphoxylose phosphatase 1	ACPL2	Q8TE99	1817
12788-6	0.10219	0.000770336	SGF29	SAGA-associated factor 29 homolog	CCDC101	Q96ES7	1818
19316-2	0.111971	0.000771807	HSC20	Iron-sulfur cluster co-chaperone protein HscB, mitochondrial	HSCB	Q8IWL3	1819
6119-14	0.105007	0.000774378	MAMC2	MAM domain-containing protein 2	MAMDC2	Q7Z304	1820
8843-34	0.110393	0.000774807	MRF	Myelin regulatory factor	MYRF	Q9Y2G1	1821
6384-19	0.111678	0.000775873	WFDC3	WAP four-disulfide core domain protein 3	WFDC3	Q8IUB2	1822
17145-1	0.102678	0.000776199	S100A8/S100A9	Protein S100-A8/A9 heterodimer	S100A8|S100A9	P05109|P06702	1823
4718-5	0.105301	0.00077672	PPIB	Peptidyl-prolyl cis-trans isomerase B	PPIB	P23284	1824
7911-29	0.107231	0.000781663	SCN4B	Sodium channel subunit beta-4	SCN4B	Q8IWT1	1825
11667-29	0.103358	0.000784854	TENC1	Tensin-2	TNS2	Q63HR2	1826
6536-54	0.108337	0.000788948	LAML2	Putative phospholipase B-like 2	PLBD2	Q8NHP8	1827
9175-48	0.103789	0.000790739	DSCAM	Down syndrome cell adhesion molecule	DSCAM	O60469	1828
2468-62	0.10359	0.000796786	MIP-3a	C-C motif chemokine 20	CCL20	P78556	1829
12604-16	0.103481	0.000798588	SCMH1	Polycomb protein SCMH1	SCMH1	Q96GD3	1830
5138-50	0.0989303	0.000800673	TWEAKR	Tumor necrosis factor receptor superfamily member 12A	TNFRSF12A	Q9NP84	1831
12665-16	0.103099	0.000805128	ILF2	Interleukin enhancer-binding factor 2	ILF2	Q12905	1832
19112-2	0.105334	0.00080724	TCAL3	Transcription elongation factor A protein-like 3	TCEAL3	Q969E4	1833
8258-22	0.109162	0.000807726	UXS1	UDP-glucuronic acid decarboxylase 1	UXS1	Q8NBZ7	1834
14245-195	0.10948	0.000817319	SNX7	Sorting nexin-7	SNX7	Q9UNH6	1835
10647-18	0.107405	0.000821757	ASCC1	Activating signal cointegrator 1 complex subunit 1	ASCC1	Q8N9N2	1836
13130-150	0.100744	0.000827627	HXK2	Hexokinase-2	HK2	P52789	1837
8098-37	0.100403	0.000828827	THAS	Thromboxane-A synthase	TBXAS1	P24557	1838
7821-6	0.103711	0.000829101	C1D	Nuclear nucleic acid-binding protein C1D	C1D	Q13901	1839
7178-59	-0.1089	0.000829269	DEPP	Protein DEPP	DEPP	Q9NTK1	1840
19124-9	0.108883	0.000831368	UBCP1	Ubiquitin-like domain-containing CTD phosphatase 1	UBLCP1	Q8WVY7	1841
9340-17	0.108899	0.000835228	FKB14	Peptidyl-prolyl cis-trans isomerase FKBP14	FKBP14	Q9NWM8	1842
18396-10	0.102551	0.000837264	AES	Amino-terminal enhancer of split	AES	Q08117	1843
8866-53	0.115192	0.000843317	QPCTL	Glutaminyl-peptide cyclotransferase-like protein	QPCTL	Q9NXS2	1844
13088-397	0.104109	0.00084816	BTC	Betacellulin	BTC	P35070	1845
16899-59	0.100291	0.000855831	OSBL9	Oxysterol-binding protein-related protein 9	OSBPL9	Q96SU4	1846
19612-3	0.10246	0.000869467	CD81	CD81 antigen	CD81	P60033	1847
17782-23	0.10624	0.000870035	THIK	3-ketoacyl-CoA thiolase, peroxisomal	ACAA1	P09110	1848
15306-20	0.104	0.000870403	IgJ	Immunoglobulin J chain	IGJ	P01591	1849
13055-53	0.108399	0.000874636	PSD1	PH and SEC7 domain-containing protein 1	PSD	A5PKW4	1850
18178-13	0.104497	0.000875424	SYSC	Serine--tRNA ligase, cytoplasmic	SARS	P49591	1851
4397-26	0.101478	0.000876462	IFN-lambda 2	Interferon lambda-2	IFNL2	Q8IZJ0	1852
5031-10	0.100951	0.000878347	SPTA2	Spectrin alpha chain, non-erythrocytic 1	SPTAN1	Q13813	1853
6604-59	0.104889	0.000884793	CD031	Protein NDNF	NDNF	Q8TB73	1854
13510-7	0.104668	0.000885984	AT2A3	Sarcoplasmic/endoplasmic reticulum calcium ATPase 3	ATP2A3	Q93084	1855
17383-4	0.109519	0.000894839	STAR5	StAR-related lipid transfer protein 5	STARD5	Q9NSY2	1856
10623-19	0.102175	0.000899622	MUC1	Mucin-1	MUC1	P15941	1857
7945-10	0.110929	0.000902236	Semaphorin-6A	Semaphorin-6A	SEMA6A	Q9H2E6	1858
7083-74	-0.110935	0.000903088	MATN4	Matrilin-4	MATN4	O95460	1859
19620-16	0.109676	0.000905175	DLG2	Disks large homolog 2	DLG2	Q15700	1860
5004-69	0.100054	0.000908509	MK11	Mitogen-activated protein kinase 11	MAPK11	Q15759	1861
2640-3	0.107221	0.000909837	MSP R	Macrophage-stimulating protein receptor	MST1R	Q04912	1862
17393-13	0.107772	0.000914064	SCAD	Short-chain specific acyl-CoA dehydrogenase, mitochondrial	ACADS	P16219	1863
2889-37	0.106581	0.00091469	Cardiotrophin-1	Cardiotrophin-1	CTF1	Q16619	1864
9715-15	0.102611	0.00092508	IGSF3	Immunoglobulin superfamily member 3	IGSF3	O75054	1865
17747-45	0.108216	0.000925281	TRAF1	TNF receptor-associated factor 1	TRAF1	Q13077	1866
10975-59	0.0980331	0.000930044	MUCL1	Mucin-like protein 1	MUCL1	Q96DR8	1867
13618-15	0.100753	0.000932056	MD1L1	Mitotic spindle assembly checkpoint protein MAD1	MAD1L1	Q9Y6D9	1868
15516-12	0.108568	0.000934263	SAA-4	Serum amyloid A-4 protein	SAA4	P35542	1869
16021-30	0.107519	0.000943918	Cadherin-8	Cadherin-8	CDH8	P55286	1870
14619-8	0.100191	0.000944047	ZN526	Zinc finger protein 526	ZNF526	Q8TF50	1871
4328-2	0.107128	0.000944323	BOC	Brother of CDO	BOC	Q9BWV1	1872
11464-9	0.106074	0.000947939	RELB	Transcription factor RelB	RELB	Q01201	1873
13228-75	0.100791	0.0009566	MDM2	E3 ubiquitin-protein ligase Mdm2	MDM2	Q00987	1874
9372-157	0.108722	0.000959752	MPZL2	Myelin protein zero-like protein 2	MPZL2	O60487	1875
6463-59	0.104298	0.000963626	OX26	Orexigenic neuropeptide QRFP	QRFP	P83859	1876
11315-148	0.101901	0.000974797	PPM1D	Protein phosphatase 1D	PPM1D	O15297	1877
8327-26	0.112078	0.000977	DPEP2	Dipeptidase 2	DPEP2	Q9H4A9	1878
11254-13	0.100797	0.000990489	PPN	Papilin	PAPLN	O95428	1879
16585-16	0.100839	0.000992057	B3GN4	N-acetyllactosaminide beta-1,3-N-acetylglucosaminyltransferase 4	B3GNT4	Q9C0J1	1880
10527-22	0.106059	0.0010104	DHX9	ATP-dependent RNA helicase A	DHX9	Q08211	1881
12872-35	0.0990814	0.00101143	CNGA2	Cyclic nucleotide-gated olfactory channel	CNGA2	Q16280	1882
7696-3	0.104371	0.00101542	NBR1	Next to BRCA1 gene 1 protein	NBR1	Q14596	1883
4965-27	0.105479	0.00102586	ATP synthase beta chain	ATP synthase subunit beta, mitochondrial	ATP5B	P06576	1884
4543-65	0.102526	0.00103362	CONA1	Collagen alpha-1(XXIII) chain	COL23A1	Q86Y22	1885
7143-9	0.103636	0.00103368	GNT2C	N-acetyllactosaminide beta-1,6-N-acetylglucosaminyl-transferase, isoform C	GCNT2	Q8NFS9	1886
8748-45	0.098262	0.00103454	HG2A	HLA class II histocompatibility antigen gamma chain	CD74	P04233	1887
9082-25	0.107645	0.00103568	SE1L2	Protein sel-1 homolog 2	SEL1L2	Q5TEA6	1888
7842-52	0.104209	0.00104192	SERF1	Small EDRK-rich factor 1	SERF1A	O75920	1889
10390-21	0.104179	0.00104219	ZNRF3	E3 ubiquitin-protein ligase ZNRF3	ZNRF3	Q9ULT6	1890
19118-47	0.100943	0.00104379	OSTF1	Osteoclast-stimulating factor 1	OSTF1	Q92882	1891
7054-87	0.106314	0.00104743	CLC2D	C-type lectin domain family 2 member D	CLEC2D	Q9UHP7	1892
11334-7	0.102549	0.00104957	LIRB3	Leukocyte immunoglobulin-like receptor subfamily B member 3	LILRB3	O75022	1893
8363-18	0.100429	0.0010561	K132L	UPF0577 protein KIAA1324-like	KIAA1324L	A8MWY0	1894
11540-37	0.108207	0.00106293	FOXO3A	Forkhead box protein O3	FOXO3	O43524	1895
17787-1	0.105657	0.00107372	Enoyl-CoA hydratase	Enoyl-CoA hydratase, mitochondrial	ECHS1	P30084	1896
14326-4	0.108986	0.0010875	UB2E1	Ubiquitin-conjugating enzyme E2 E1	UBE2E1	P51965	1897
17467-1	0.107673	0.00108878	DHRS9	Dehydrogenase/reductase SDR family member 9	DHRS9	Q9BPW9	1898
19206-20	0.103735	0.00109681	8ODP	7,8-dihydro-8-oxoguanine triphosphatase	NUDT1	P36639	1899
7895-108	0.101002	0.00110433	MRAP	Melanocortin-2 receptor accessory protein	MRAP	Q8TCY5	1900
11643-73	0.100729	0.00110442	DTX3L	E3 ubiquitin-protein ligase DTX3L	DTX3L	Q8TDB6	1901
11325-8	0.104423	0.00111301	BTG2	Protein BTG2	BTG2	P78543	1902
11175-45	0.0983336	0.00111583	PCAT2	Lysophosphatidylcholine acyltransferase 2	LPCAT2	Q7L5N7	1903
10006-25	0.10018	0.00111825	ELK1	ETS domain-containing protein Elk-1	ELK1	P19419	1904
13482-14	0.105476	0.00111933	CNOT1	CCR4-NOT transcription complex subunit 1	CNOT1	A5YKK6	1905
7754-11	0.100017	0.0011199	JAG1	Protein jagged-1	JAG1	P78504	1906
3077-66	-0.101478	0.00112094	Coagulation Factor Xa	Coagulation factor Xa	F10	P00742	1907
13107-9	0.100397	0.00112415	LYPD3	Ly6/PLAUR domain-containing protein 3	LYPD3	O95274	1908
13704-5	0.100153	0.00112798	HMCS2	Hydroxymethylglutaryl-CoA synthase, mitochondrial	HMGCS2	P54868	1909
13392-13	-0.103294	0.00113007	AT1B1	Sodium/potassium-transporting ATPase subunit beta-1	ATP1B1	P05026	1910
3806-55	0.0990488	0.00113164	EphA5	Ephrin type-A receptor 5	EPHA5	P54756	1911
11243-90	0.104216	0.00113274	GPR110	Adhesion G-protein coupled receptor F1	ADGRF1	Q5T601	1912
11275-94	0.102139	0.00113468	LRP1B	Low-density lipoprotein receptor-related protein 1B	LRP1B	Q9NZR2	1913
13548-53	0.100764	0.00113746	PPC1A	Phosphatidate phosphatase PPAPDC1A	PPAPDC1A	Q5VZY2	1914
10012-5	0.104358	0.00114061	SPDEF	SAM pointed domain-containing Ets transcription factor	SPDEF	O95238	1915
7751-121	0.104856	0.00114433	SARP-1	Secreted frizzled-related protein 2	SFRP2	Q96HF1	1916
12957-62	0.101551	0.00114486	UCR6	Cytochrome b-c1 complex subunit 7	UQCRB	P14927	1917
5467-15	0.109679	0.0011454	HSP 90b	Heat shock protein HSP 90-beta	HSP90AB1	P08238	1918
3293-2	0.105227	0.00114565	CD5L	CD5 antigen-like	CD5L	O43866	1919
16312-45	0.100154	0.00114783	Cadherin-6	Cadherin-6	CDH6	P55285	1920
14206-28	0.100259	0.00114866	APBB1	Amyloid beta A4 precursor protein-binding family B member 1	APBB1	O00213	1921
13642-90	0.100358	0.00116209	CIG49	Interferon-induced protein with tetratricopeptide repeats 3	IFIT3	O14879	1922
12751-26	0.0972751	0.00116662	ZHX1	Zinc fingers and homeoboxes protein 1	ZHX1	Q9UKY1	1923
6921-24	0.0995137	0.00116874	B4GT3	Beta-1,4-galactosyltransferase 3	B4GALT3	O60512	1924
11312-40	0.102013	0.00117658	PMS2	Mismatch repair endonuclease PMS2	PMS2	P54278	1925
5259-2	0.102411	0.00118687	TAK1-TAB1	Mitogen-activated protein kinase kinase kinase 7:TGF-beta-activated kinase 1 and MAP3K7-binding protein 1 fusion	MAP3K7|TAB1	O43318|Q15750	1926
12842-43	0.101087	0.00118736	STX10	Syntaxin-10	STX10	O60499	1927
16845-15	0.0968575	0.00118843	MPZL1	Myelin protein zero-like protein 1	MPZL1	O95297	1928
9934-29	0.103937	0.00118968	PIPNA	Phosphatidylinositol transfer protein alpha isoform	PITPNA	Q00169	1929
7878-2	0.100089	0.00118993	SC61B	Protein transport protein Sec61 subunit beta	SEC61B	P60468	1930
18863-176	0.0972847	0.0011914	CHST2	Carbohydrate sulfotransferase 2	CHST2	Q9Y4C5	1931
5254-69	0.0980336	0.00119469	PDE3A	cGMP-inhibited 3',5'-cyclic phosphodiesterase A	PDE3A	Q14432	1932
6354-13	0.102996	0.00119696	HPHL1	Hephaestin-like protein 1	HEPHL1	Q6MZM0	1933
3037-62	0.10181	0.00120029	IL-1b	Interleukin-1 beta	IL1B	P01584	1934
18410-26	0.10348	0.0012003	ARL14	ADP-ribosylation factor-like protein 14	ARL14	Q8N4G2	1935
19208-8	0.103679	0.00120536	Activin RIIA	Activin receptor type-2A	ACVR2A	P27037	1936
19247-1	0.104512	0.00120913	UB2D1	Ubiquitin-conjugating enzyme E2 D1	UBE2D1	P51668	1937
3313-21	0.105673	0.00121592	FCN2	Ficolin-2	FCN2	Q15485	1938
12623-84	0.10197	0.00122304	JARD2	Protein Jumonji	JARID2	Q92833	1939
11544-39	0.0976473	0.00123579	PHF3	PHD finger protein 3	PHF3	Q92576	1940
19116-1	0.0997398	0.00123942	MUTED	Biogenesis of lysosome-related organelles complex 1 subunit 5	MUTED	Q8TDH9	1941
11647-6	0.101248	0.0012435	Frizzled-10	Frizzled-10	FZD10	Q9ULW2	1942
19294-26	0.102611	0.00124553	CRIPT	Cysteine-rich PDZ-binding protein	CRIPT	Q9P021	1943
9180-6	0.102516	0.00125418	INGR2	Interferon gamma receptor 2	IFNGR2	P38484	1944
8803-61	0.102077	0.00125524	nectin-1 gamma	Nectin-1, isoform gamma	PVRL1	Q15223	1945
8951-162	0.0984546	0.00126369	CSPG4	Chondroitin sulfate proteoglycan 4	CSPG4	Q6UVK1	1946
18897-31	0.105712	0.0012704	HDAC2	Histone deacetylase 2	HDAC2	Q92769	1947
18188-12	0.103685	0.00127655	GATM	Glycine amidinotransferase, mitochondrial	GATM	P50440	1948
10924-258	0.099801	0.00127695	NEUFC	Neuferricin	CYB5D2	Q8WUJ1	1949
18415-16	0.103454	0.00127776	ARL6	ADP-ribosylation factor-like protein 6	ARL6	Q9H0F7	1950
18400-52	0.0970523	0.00127783	ALKB2	DNA oxidative demethylase ALKBH2	ALKBH2	Q6NS38	1951
19199-3	0.0978289	0.0012805	RPB11	DNA-directed RNA polymerase II subunit RPB11-a	POLR2J	P52435	1952
9081-39	0.104025	0.00129112	ZNT3	Zinc transporter 3	SLC30A3	Q99726	1953
8039-41	-0.10339	0.00130177	F177A	Protein FAM177A1	FAM177A1	Q8N128	1954
10086-39	0.0954481	0.00130687	CBS	Cystathionine beta-synthase	CBS	P35520	1955
11669-39	0.0985557	0.00130758	SO5A1	Solute carrier organic anion transporter family member 5A1	SLCO5A1	Q9H2Y9	1956
3617-80	-0.0967444	0.00131167	HGFA	Hepatocyte growth factor activator	HGFAC	Q04756	1957
9099-19	0.0953457	0.00131334	SYT5	Synaptotagmin-5	SYT5	O00445	1958
11825-27	0.0988281	0.00131799	PRGC1	Peroxisome proliferator-activated receptor gamma coactivator 1-alpha	PPARGC1A	Q9UBK2	1959
11513-92	0.0997269	0.00131827	CD38	ADP-ribosyl cyclase/cyclic ADP-ribose hydrolase 1	CD38	P28907	1960
6210-100	0.104196	0.00132719	IFNA5	Interferon alpha-5	IFNA5	P01569	1961
15562-24	0.105282	0.00134396	BGLR	Beta-glucuronidase	GUSB	P08236	1962
10618-190	0.0955437	0.00134715	megalin	Low-density lipoprotein receptor-related protein 2	LRP2	P98164	1963
13412-5	0.0968087	0.00135405	WFDC6	WAP four-disulfide core domain protein 6	WFDC6	Q9BQY6	1964
12361-102	0.0958548	0.00135697	RRAS2	Ras-related protein R-Ras2	RRAS2	P62070	1965
6020-52	0.107249	0.00136495	Urotensin-II	Urotensin-2	UTS2	O95399	1966
4890-10	0.0990273	0.00136684	ACTH	Corticotropin	POMC	P01189	1967
7231-37	0.0996235	0.00137775	TM11A	Transmembrane protease serine 11A	TMPRSS11A	Q6ZMR5	1968
8867-18	0.0997164	0.00137974	Glycodelin	Glycodelin	PAEP	P09466	1969
2960-66	-0.100772	0.0013808	Properdin	Properdin	CFP	P27918	1970
19356-20	0.105265	0.00138251	TM1L2	TOM1-like protein 2	TOM1L2	Q6ZVM7	1971
10530-8	0.0962293	0.00138325	PSB6	Proteasome subunit beta type-6	PSMB6	P28072	1972
11537-12	0.0977633	0.00139176	TFR2	Transferrin receptor protein 2	TFR2	Q9UP52	1973
15448-47	0.0974968	0.00139985	SQSTM	Sequestosome-1	SQSTM1	Q13501	1974
15431-31	0.101741	0.00140192	OTCase	Ornithine carbamoyltransferase, mitochondrial	OTC	P00480	1975
3206-4	0.10746	0.0014056	LYVE1	Lymphatic vessel endothelial hyaluronic acid receptor 1	LYVE1	Q9Y5Y7	1976
7019-13	0.100102	0.00141523	Semaphorin-7A	Semaphorin-7A	SEMA7A	O75326	1977
5100-53	0.098293	0.00141669	LIMP II	Lysosome membrane protein 2	SCARB2	Q14108	1978
6049-64	0.110413	0.00143742	PTPRS	Receptor-type tyrosine-protein phosphatase S	PTPRS	Q13332	1979
4769-10	0.0958434	0.00143891	Olfactomedin-4	Olfactomedin-4	OLFM4	Q6UX06	1980
8840-61	0.109347	0.00144684	C1s	Complement C1s subcomponent	C1S	P09871	1981
14192-31	0.0994538	0.00145009	PDCL2	Phosducin-like protein 2	PDCL2	Q8N4E4	1982
12696-166	0.0977947	0.00145708	ANM3	Protein arginine N-methyltransferase 3	PRMT3	O60678	1983
14026-24	0.0968806	0.00147037	IL-17F	Interleukin-17F	IL17F	Q96PD4	1984
9196-8	0.0978823	0.00147101	Galectin-7	Galectin-7	LGALS7	P47929	1985
15506-34	0.0964657	0.00147546	LRP12	Low-density lipoprotein receptor-related protein 12	LRP12	Q9Y561	1986
15402-2	0.0985573	0.00147978	ID-1	DNA-binding protein inhibitor ID-1	ID1	P41134	1987
9288-7	0.103811	0.00149037	FKBP7	Peptidyl-prolyl cis-trans isomerase FKBP7	FKBP7	Q9Y680	1988
14034-22	0.0966024	0.00149229	GA733-1 protein	Tumor-associated calcium signal transducer 2	TACSTD2	P09758	1989
12445-50	0.100011	0.00150194	ANR27	Ankyrin repeat domain-containing protein 27	ANKRD27	Q96NW4	1990
16293-1	0.0990421	0.00150807	Growth hormone-releasing factor	Somatoliberin	GHRH	P01286	1991
18884-22	0.104741	0.00153102	DNJB4	DnaJ homolog subfamily B member 4	DNAJB4	Q9UDY4	1992
13517-3	0.0946422	0.00153575	PTHD3	Patched domain-containing protein 3	PTCHD3	Q3KNS1	1993
3033-57	0.0960819	0.00154148	Galectin-2	Galectin-2	LGALS2	P05162	1994
3519-3	0.101638	0.00154288	TARC	C-C motif chemokine 17	CCL17	Q92583	1995
7822-11	0.0961662	0.00155608	HRSL2	HRAS-like suppressor 2	HRASLS2	Q9NWW9	1996
13979-3	0.0994143	0.00155658	S26A7	Anion exchange transporter	SLC26A7	Q8TE54	1997
14052-26	0.0945493	0.00156253	UN13A	Protein unc-13 homolog A	UNC13A	Q9UPW8	1998
10945-11	0.101555	0.00156289	Syntaxin-6	Syntaxin-6	STX6	O43752	1999
[truncated: 2,906 more rows]
