# Supplementary material for: Predicting the probability of death using proteomics
Source: Commun Biol. 2021 Jun 18;4:758. doi: 10.1038/s42003-021-02289-6 (PMC8213855; doi:10.1038/s42003-021-02289-6)
Supplement: Supplementary file 7 — Supplementary Data 4 [file 42003_2021_2289_MOESM7_ESM.xlsx]

## Sheet: Supplementary Data 4
new_ind	cox_coef	cox_pval	ph_assumption_protein	ph_assumption_covar	Target	TargetFullName	GeneName	UniProt	P-val ranking		INFO
4374-45	0.749388	6.01156e-294	2.64082e-30	0.0746722	MIC-1	Growth/differentiation factor 15	GDF15	Q99988	1		Significant univariate associations between protein levels ans mortality according to the cox model
11388-75	0.538681	5.46894e-195	2.51949e-16	0.0646648	HE4	WAP four-disulfide core domain protein 2	WFDC2	Q14508	2		The cox model is stratified with age bins, 18-40,40-60,60-80, 80- and includes age, age squared, sex and their interactions as covariates
4496-60	0.417428	5.53403e-138	3.4033e-12	0.0546245	MMP-12	Macrophage metalloelastase	MMP12	P39900	3
2602-2	0.39644	5.26485e-134	1.35488e-11	0.0590802	Angiopoietin-2	Angiopoietin-2	ANGPT2	O15123	4		Positive associations =1351
2654-19	0.378605	3.83843e-122	1.46047e-18	0.0509667	TNF sR-I	Tumor necrosis factor receptor superfamily member 1A	TNFRSF1A	P19438	5		Negative associations =73
3339-33	0.316851	9.4507e-121	6.8549e-31	0.112657	TSP2	Thrombospondin-2	THBS2	P35442	6		Total =1424
7861-9	0.251453	3.64844e-114	1.11629e-14	0.0705873	ROR2	Tyrosine-protein kinase transmembrane receptor ROR2	ROR2	Q01974	7		P-value significance threshold = 1.01937e-5
15559-5	-0.296151	1.18228e-111	3.19591e-23	0.137872	ANTR2	Anthrax toxin receptor 2	ANTXR2	P58335	8
8368-102	0.309173	1.30429e-108	3.33496e-16	0.0656247	TNF sR-II	Tumor necrosis factor receptor superfamily member 1B	TNFRSF1B	P20333	9		new_ind	Somalogic probe id
10702-1	0.332109	1.13061e-107	1.00434e-12	0.0799841	COSA1	Collagen alpha-1(XXVIII) chain	COL28A1	Q2UY09	10		cox_coef	Coefficient fo protein in cox proportional hazards model
11196-31	0.314819	1.41122e-106	3.25041e-12	0.0724285	Collagen alpha-3(VI)	Collagen alpha-3(VI) chain	COL6A3	P12111	11		cox_pval	P-value for protein in cox proportional hazards model
11109-56	0.3606	7.06449e-105	2.76872e-07	0.0648829	SVEP1	Sushi, von Willebrand factor type A, EGF and pentraxin domain-containing protein 1	SVEP1	Q4LDE5	12		ph_assumption_protein	P-value indicating wheather the protein breaks the proportional hazards assumption significantly. Null hypothesis is that the proportional hazards assumption is correct.
13565-2	0.342273	5.88922e-104	8.71933e-29	0.0562079	p130	Retinoblastoma-like protein 2	RBL2	Q08999	13		ph_assumption_covar	P-value indicating wheather the covariates break the proportional hazards assumption significantly. Null hypothesis is that the proportional hazards assumption is correct.
15640-54	0.450527	8.42189e-104	1.63216e-14	0.0482739	TAGL	Transgelin	TAGLN	Q01995	14		Target	Short target name from Somalogic
4153-11	0.320898	1.32985e-102	3.44381e-34	0.0137878	alpha-1-antichymotrypsin complex	Alpha-1-antichymotrypsin complex	SERPINA3	P01011	15		TargetFullName	Full target name from Somalogic
4721-54	0.386537	4.15917e-102	5.24487e-22	0.21202	TFF3	Trefoil factor 3	TFF3	Q07654	16		GeneName	Name of the associated gene
3485-28	0.283398	4.21581e-99	2.31491e-09	0.0396107	b2-Microglobulin	Beta-2-microglobulin	B2M	P61769	17		UniProt	Uniprot name of protein
11178-21	0.361414	3.47951e-97	7.09995e-07	0.0561602	SVEP1	Sushi, von Willebrand factor type A, EGF and pentraxin domain-containing protein 1	SVEP1	Q4LDE5	18		P-val ranking	Ranking when ranked by p-value
7655-11	0.327753	1.0927e-92	2.57847e-06	0.0737255	N-terminal pro-BNP	N-terminal pro-BNP	NPPB	P16860	19
4834-61	0.295429	1.38302e-91	1.50195e-26	0.0563187	Epithelial cell kinase	Ephrin type-A receptor 2	EPHA2	P29317	20
7211-2	0.305861	2.00429e-89	5.38863e-07	0.0785025	RNase 1	Ribonuclease pancreatic	RNASE1	P07998	21
8099-42	0.348199	3.11341e-88	1.91942e-36	0.0364701	SPON2	Spondin-2	SPON2	Q9BUD6	22
15441-6	0.266765	1.0436e-87	1.17505e-08	0.0557282	SAP3	Ganglioside GM2 activator	GM2A	P17900	23
13463-1	0.305717	1.83859e-87	6.90924e-15	0.0612432	PXDN	Peroxidasin homolog	PXDN	Q92626	24
9468-8	0.317201	3.73014e-86	3.97076e-19	0.0453276	Lectin, mannose-binding 2	Vesicular integral-membrane protein VIP36	LMAN2	Q12907	25
3152-57	0.240827	2.99163e-85	5.66056e-13	0.0617951	TNF sR-II	Tumor necrosis factor receptor superfamily member 1B	TNFRSF1B	P20333	26
2201-17	0.328048	1.74576e-84	2.13578e-15	0.0274459	Endostatin	Endostatin	COL18A1	P39060	27
3438-10	0.355888	2.44714e-84	2.30334e-16	0.0421187	FSTL3	Follistatin-related protein 3	FSTL3	O95633	28
3045-72	0.352983	2.74737e-84	7.08776e-07	0.0197217	PTN	Pleiotrophin	PTN	P21246	29
15594-47	0.331886	1.41067e-83	5.82279e-22	0.0358561	HTRA1	Serine protease HTRA1	HTRA1	Q92743	30
2652-15	0.257614	2.88179e-83	1.03994e-12	0.0782627	suPAR	Urokinase plasminogen activator surface receptor	PLAUR	Q03405	31
15533-97	0.373103	1.3747e-82	1.05768e-09	0.0202738	Macrophage scavenger receptor	Macrophage scavenger receptor types I and II	MSR1	P21757	32
15515-2	0.258854	4.96485e-81	5.43151e-25	0.0186184	SAA	Serum amyloid A-1 protein	SAA1	P0DJI8	33
6506-54	0.26681	5.34134e-81	7.02919e-08	0.0462375	TMEDA	Transmembrane emp24 domain-containing protein 10	TMED10	P49755	34
5644-60	0.339411	2.56705e-80	3.31674e-18	0.0394529	RNAS4	Ribonuclease 4	RNASE4	P34096	35
2851-63	0.328757	7.77344e-80	3.11944e-25	0.0774495	C5a	C5a anaphylatoxin	C5	P01031	36
8841-65	-0.313381	6.69363e-79	5.39796e-17	0.0739786	CILP2	Cartilage intermediate layer protein 2	CILP2	Q8IUL8	37
15304-1	0.29784	8.89012e-78	5.59693e-15	0.0276862	PAP1	Regenerating islet-derived protein 3-alpha	REG3A	Q06141	38
9266-1	0.296143	1.6391e-77	0.000144617	0.0650735	sTREM-1	Triggering receptor expressed on myeloid cells 1	TREM1	Q9NP99	39
8323-163	0.325636	2.87414e-76	4.01898e-19	0.196444	TFF3	Trefoil factor 3	TFF3	Q07654	40
18832-65	0.213995	2.28081e-75	4.14002e-21	0.0153099	SAA2	Serum amyloid A-2 protein	SAA2	P0DJI9	41
18289-16	0.289078	3.49407e-75	8.92788e-21	0.0440431	MIP-5	C-C motif chemokine 15	CCL15	Q16663	42
13095-51	0.259597	6.41685e-75	3.50719e-08	0.0378752	PSP	Lithostathine-1-alpha	REG1A	P05451	43
15585-304	0.299354	6.64338e-75	2.3956e-16	0.0343107	fibulin 5	Fibulin-5	FBLN5	Q9UBX5	44
7244-16	0.21494	9.4864e-75	1.68773e-11	0.0498974	TM149	IGF-like family receptor 1	IGFLR1	Q9H665	45
2944-66	0.239807	4.25317e-74	7.66873e-07	0.0438599	DAN	Neuroblastoma suppressor of tumorigenicity 1	NBL1	P41271	46
2614-28	0.21756	5.28357e-74	2.39975e-11	0.0449374	Ephrin-A4	Ephrin-A4	EFNA4	P52798	47
17456-53	0.273184	7.17604e-73	8.47853e-30	0.0770762	GOLM1	Golgi membrane protein 1	GOLM1	Q8NBJ4	48
3060-43	0.331849	1.36498e-72	4.22037e-21	0.0574691	C9	Complement component C9	C9	P02748	49
8304-50	0.345755	2.61934e-72	1.29499e-15	0.0412766	OPG	Tumor necrosis factor receptor superfamily member 11B	TNFRSF11B	O00300	50
9021-1	0.207923	6.7043e-72	3.807e-10	0.0242274	TIM-1	Hepatitis A virus cellular receptor 1	HAVCR1	Q96D42	51
4534-10	0.249295	2.34482e-70	6.85115e-23	0.0524149	BSSP4	Brain-specific serine protease 4	PRSS22	Q9GZN4	52
4297-62	0.27607	7.18396e-70	9.90634e-08	0.0228636	Spondin-1	Spondin-1	SPON1	Q9HCB6	53
2609-59	0.298747	1.28794e-69	3.11986e-08	0.0361776	Cystatin C	Cystatin-C	CST3	P01034	54
15321-8	0.211297	2.94593e-69	6.47195e-08	0.0371979	CPLX2	Complexin-2	CPLX2	Q6PUV4	55
5452-71	0.197369	1.40627e-66	9.31078e-15	0.036046	ASGR1	Asialoglycoprotein receptor 1	ASGR1	P07306	56
5646-20	0.220191	4.75858e-66	1.14967e-05	0.0277716	RNAS6	Ribonuclease K6	RNASE6	Q93091	57
5581-28	0.278921	1.24229e-65	1.48413e-21	0.0677224	FGL1	Fibrinogen-like protein 1	FGL1	Q08830	58
15394-79	0.295948	1.06518e-64	1.74545e-29	0.0326028	UNC5B	Netrin receptor UNC5B	UNC5B	Q8IZJ1	59
12549-33	-0.24057	5.04799e-64	4.93435e-14	0.113917	PTGD2	Hematopoietic prostaglandin D synthase	HPGDS	O60760	60
13118-5	0.235499	7.57617e-64	1.88646e-10	0.0403782	SMOC1	SPARC-related modular calcium-binding protein 1	SMOC1	Q9H4F8	61
9191-8	0.258031	1.73635e-63	0.000176658	0.0792436	Trefoil factor 2	Trefoil factor 2	TFF2	Q03403	62
4982-54	0.255214	1.82436e-63	1.13419e-05	0.0925858	Elafin	Elafin	PI3	P19957	63
16818-200	0.257166	2.31726e-63	3.16998e-09	0.0403327	CDCP1	CUB domain-containing protein 1	CDCP1	Q9H5V8	64
16770-3	0.251028	2.8859e-63	5.99633e-10	0.0323126	REG1B	Lithostathine-1-beta	REG1B	P48304	65
4930-21	0.272067	3.69029e-63	3.27185e-23	0.0340408	Stanniocalcin-1	Stanniocalcin-1	STC1	P52823	66
8469-41	0.300855	4.6218e-63	4.22495e-22	0.0435361	IGFBP-2	Insulin-like growth factor-binding protein 2	IGFBP2	P18065	67
15336-7	0.259657	2.6525e-62	2.6231e-10	0.0354282	SELM	Selenoprotein M	SELM	Q8WWX9	68
6379-62	0.2108	1.53977e-61	1.66941e-08	0.0526654	ATL2	ADAMTS-like protein 2	ADAMTSL2	Q86TH1	69
16914-104	0.293789	2.26877e-61	2.09559e-19	0.0212594	sCD14	Monocyte differentiation antigen CD14, soluble	CD14	P08571	70
14337-1	0.2126	7.4294e-61	0.00132018	0.0372255	TPPC3	Trafficking protein particle complex subunit 3	TRAPPC3	O43617	71
12370-30	0.287822	9.20647e-61	1.60251e-24	0.0430792	Apo F	Apolipoprotein F	APOF	Q13790	72
6304-8	0.237552	1.296e-60	3.20059e-15	0.031715	C1QT1	Complement C1q tumor necrosis factor-related protein 1	C1QTNF1	Q9BXJ1	73
13676-46	0.269245	1.51456e-60	8.05416e-16	0.0398282	Inhibin bB chain	Inhibin beta B chain	INHBB	P09529	74
7776-20	0.286452	7.68281e-60	8.0127e-19	0.0425663	UNC5B	Netrin receptor UNC5B	UNC5B	Q8IZJ1	75
4413-3	0.264916	8.28173e-60	1.6795e-05	0.0214284	SLPI	Antileukoproteinase	SLPI	P03973	76
8006-12	0.212064	1.27258e-58	4.55508e-11	0.0302897	DJB12	DnaJ homolog subfamily B member 12	DNAJB12	Q9NXW2	77
19601-15	0.289247	2.41998e-58	1.20118e-30	0.0498996	ASB9	Ankyrin repeat and SOCS box protein 9	ASB9	Q96DX5	78
4234-8	0.263239	3.7649e-58	5.62816e-23	0.0191121	IL-1 R4	Interleukin-1 receptor-like 1	IL1RL1	Q01638	79
11102-22	0.260328	5.86254e-58	1.49721e-09	0.0326753	REG4	Regenerating islet-derived protein 4	REG4	Q9BYZ8	80
13126-52	0.243258	3.12171e-57	6.77642e-06	0.0474868	DSC2	Desmocollin-2	DSC2	Q02487	81
16785-45	0.239807	7.95831e-57	8.54379e-09	0.0353677	HD-5	Defensin-5	DEFA5	Q01523	82
5315-22	0.202149	4.14841e-56	3.2698e-12	0.0299275	Troponin T	Troponin T, cardiac muscle	TNNT2	P45379	83
9316-67	0.260381	1.15543e-55	2.60437e-07	0.0436621	WFDC1	WAP four-disulfide core domain protein 1	WFDC1	Q9HC57	84
5134-52	0.212498	1.16041e-55	6.37492e-15	0.046575	TIMD3	Hepatitis A virus cellular receptor 2	HAVCR2	Q8TDQ0	85
13113-7	0.182919	3.18952e-55	1.80189e-22	0.0608667	Osteopontin	Osteopontin	SPP1	P10451	86
2692-74	0.228448	7.32604e-55	1.34075e-15	0.0270602	NPS-PLA2	Phospholipase A2, membrane associated	PLA2G2A	P14555	87
5813-58	0.199794	7.49145e-55	6.10848e-15	0.0529301	Epo	Erythropoietin	EPO	P01588	88
2900-53	0.25668	9.78138e-55	3.40528e-19	0.0505051	HCC-1	C-C motif chemokine 14	CCL14	Q16627	89
15565-102	0.186192	2.543e-54	1.73333e-17	0.0854721	CA125	Mucin-16	MUC16	Q8WXI7	90
6425-87	0.258351	5.87591e-54	1.42137e-21	0.0104191	MMP19	Matrix metalloproteinase-19	MMP19	Q99542	91
13098-93	0.252258	8.39527e-54	2.16602e-07	0.050367	VEGF-D	Vascular endothelial growth factor D	FIGF	O43915	92
3073-51	0.246201	1.13679e-53	8.01554e-16	0.0400203	IL-18 BPa	Interleukin-18-binding protein	IL18BP	O95998	93
4337-49	0.270323	3.54483e-53	9.16296e-22	0.0420145	CRP	C-reactive protein	CRP	P02741	94
11214-40	0.256227	5.70891e-53	6.65328e-14	0.023167	DNJB9	DnaJ homolog subfamily B member 9	DNAJB9	Q9UBS3	95
5121-3	0.227198	5.12156e-52	4.10213e-12	0.0740119	SEM6B	Semaphorin-6B	SEMA6B	Q9H3T3	96
3580-25	0.250351	9.45474e-52	1.83208e-26	0.085626	a1-Antitrypsin	Alpha-1-antitrypsin	SERPINA1	P01009	97
15530-33	0.2477	9.81311e-52	9.26692e-22	0.0539167	EphB4	Ephrin type-B receptor 4	EPHB4	P54760	98
5701-81	-0.182482	1.16336e-51	7.57598e-13	0.121648	Tetranectin	Tetranectin	CLEC3B	P05452	99
8885-6	-0.224604	6.43806e-51	1.3433e-09	0.0764581	CA2D3	Voltage-dependent calcium channel subunit alpha-2/delta-3	CACNA2D3	Q8IZS8	100
16322-10	0.213854	7.99966e-51	6.72561e-10	0.0680826	PACAP	Marginal zone B- and B1-cell-specific protein	PACAP	Q8WU39	101
18901-26	0.203666	1.12022e-50	5.39143e-22	0.0288646	HS71B	Heat shock 70 kDa protein 1B	HSPA1B	P0DMV9	102
8766-29	0.226033	1.43069e-50	9.91908e-14	0.0655022	LIRA5	Leukocyte immunoglobulin-like receptor subfamily A member 5	LILRA5	A6NI73	103
3216-2	0.21883	5.1011e-50	3.20077e-07	0.0868705	PIGR	Polymeric immunoglobulin receptor	PIGR	P01833	104
7145-1	0.242746	1.67208e-49	8.50649e-17	0.0601103	ITIH3	Inter-alpha-trypsin inhibitor heavy chain H3	ITIH3	Q06033	105
2637-77	0.245017	2.82651e-49	1.22677e-19	0.0313074	Macrophage mannose receptor	Macrophage mannose receptor 1	MRC1	P22897	106
2436-49	0.249776	4.2235e-49	4.18564e-15	0.0432388	CXCL16, soluble	C-X-C motif chemokine 16	CXCL16	Q9H2A7	107
2597-8	0.190284	4.62621e-49	1.41315e-11	0.0298018	VEGF	Vascular endothelial growth factor A	VEGFA	P15692	108
4913-78	0.264831	1.10034e-48	3.80348e-11	0.0292664	HCC-4	C-C motif chemokine 16	CCL16	O15467	109
7953-20	0.187492	1.44075e-48	0.00761594	0.0510485	SLAF1	Signaling lymphocytic activation molecule	SLAMF1	Q13291	110
14124-6	0.209004	1.99094e-48	5.56958e-14	0.0340593	Ephrin-A2	Ephrin-A2	EFNA2	O43921	111
9321-400	0.171465	5.75903e-48	1.78591e-09	0.0512889	NMB	Neuromedin-B	NMB	P08949	112
13381-49	0.252421	6.46413e-48	6.4182e-25	0.0248622	B4GT1	Beta-1,4-galactosyltransferase 1	B4GALT1	P15291	113
3415-61	0.192632	7.88885e-48	3.09867e-27	0.129643	BSP	Bone sialoprotein 2	IBSP	P21815	114
8235-48	0.219006	8.6114e-48	1.68046e-06	0.0278828	SCG1	Secretogranin-1	CHGB	P05060	115
15386-7	0.28178	1.58068e-47	1.1334e-12	0.0244214	FABPA	Fatty acid-binding protein, adipocyte	FABP4	P15090	116
8225-86	0.187299	1.88263e-47	1.95756e-12	0.0465215	EPHB2	Ephrin type-B receptor 2	EPHB2	P29323	117
3079-62	0.235002	2.74113e-47	2.43898e-08	0.0303122	TIG2	Retinoic acid receptor responder protein 2	RARRES2	Q99969	118
3487-32	0.17213	2.82177e-47	1.18441e-09	0.0536091	BLC	C-X-C motif chemokine 13	CXCL13	O43927	119
14054-17	0.240297	3.07773e-47	7.62948e-11	0.0390806	IL-15 Ra	Interleukin-15 receptor subunit alpha	IL15RA	Q13261	120
4549-78	0.219586	5.21261e-47	1.09267e-15	0.053869	FUT5	Alpha-(1,3)-fucosyltransferase 5	FUT5	Q11128	121
16300-4	0.248674	1.35316e-46	1.4161e-12	0.0306458	TREM2	Triggering receptor expressed on myeloid cells 2	TREM2	Q9NZC2	122
2615-60	0.219284	3.10349e-46	1.48425e-10	0.0462901	Ephrin-A5	Ephrin-A5	EFNA5	P52803	123
11514-196	0.192465	4.21047e-46	1.80048e-06	0.0561503	CD59	CD59 glycoprotein	CD59	P13987	124
8983-7	0.191098	5.4086e-46	1.13412e-15	0.0243182	GOLM1	Golgi membrane protein 1	GOLM1	Q8NBJ4	125
9599-6	0.168924	5.43873e-46	4.57847e-08	0.0296462	PIANP	PILR alpha-associated neural protein	PIANP	Q8IYJ0	126
5654-70	0.186682	6.39274e-46	1.10537e-11	0.0536508	TMX3	Protein disulfide-isomerase TMX3	TMX3	Q96JJ7	127
2836-68	0.182224	2.25631e-45	1.01246e-06	0.0534265	Lipocalin 2	Neutrophil gelatinase-associated lipocalin	LCN2	P80188	128
9580-5	0.15257	4.62298e-45	1.69957e-12	0.0434599	Laminin gamma-2	Laminin subunit gamma-2	LAMC2	Q13753	129
6414-8	0.242273	5.98511e-45	1.8877e-09	0.0429167	OAF	Out at first protein homolog	OAF	Q86UD1	130
16614-27	0.196259	6.61268e-45	6.81424e-05	0.0415464	RSPO1	R-spondin-1	RSPO1	Q2MKA7	131
9525-1	0.231143	1.01912e-44	1.15843e-23	0.0591151	PTK7	Inactive tyrosine-protein kinase 7	PTK7	Q13308	132
2913-1	0.218695	1.37723e-44	5.3281e-25	0.0455192	MPIF-1	C-C motif chemokine 23	CCL23	P55773	133
18332-17	0.171649	2.42921e-44	1.92959e-10	0.0271614	CPLX1	Complexin-1	CPLX1	O14810	134
16913-8	0.195007	3.00429e-44	1.85065e-10	0.0529251	RNT2	Ribonuclease T2	RNASET2	O00584	135
5632-6	-0.200294	3.38823e-44	3.18205e-09	0.102051	CRAC1	Cartilage acidic protein 1	CRTAC1	Q9NQ79	136
2789-26	0.245502	4.0091e-44	5.31224e-09	0.0223581	MMP-7	Matrilysin	MMP7	P09237	137
19636-23	0.221954	7.65918e-44	3.6244e-17	0.0441813	HLA-G	HLA class I histocompatibility antigen, alpha chain G	HLA-G	P17693	138
13943-38	0.186842	2.35715e-43	4.50521e-24	0.0491468	DPY30	Protein dpy-30 homolog	DPY30	Q9C005	139
7787-25	0.213672	2.53169e-43	3.22433e-12	0.0546195	LIRA5	Leukocyte immunoglobulin-like receptor subfamily A member 5	LILRA5	A6NI73	140
6385-63	0.191491	4.4531e-43	4.51964e-11	0.0233988	VWA1	von Willebrand factor A domain-containing protein 1	VWA1	Q6PCB0	141
5463-22	0.246247	4.53324e-43	1.41086e-18	0.0469924	GAS1	Growth arrest-specific protein 1	GAS1	P54826	142
19241-31	0.192515	7.42662e-43	4.34221e-09	0.0361581	RBP-III	Retinol-binding protein 5	RBP5	P82980	143
5630-48	0.210348	2.70381e-42	3.27659e-14	0.0324567	CM35H	CMRF35-like molecule 8	CD300A	Q9UGN4	144
15472-16	0.22828	4.08566e-42	2.52426e-13	0.0340084	LRP11	Low-density lipoprotein receptor-related protein 11	LRP11	Q86VZ4	145
7921-65	0.189839	4.78276e-42	1.31325e-11	0.0391565	FJX1	Four-jointed box protein 1	FJX1	Q86VR8	146
4469-78	0.243467	8.10875e-42	1.22071e-21	0.0208584	ST4S6	Carbohydrate sulfotransferase 15	CHST15	Q7LFX5	147
6462-12	0.219769	9.50785e-42	0.000349696	0.0283174	TIMP-4	Metalloproteinase inhibitor 4	TIMP4	Q99727	148
16610-13	0.169609	1.94171e-41	6.6582e-12	0.0346717	LRP10	Low-density lipoprotein receptor-related protein 10	LRP10	Q7Z4F1	149
13738-8	0.193962	3.00526e-41	3.97887e-12	0.0233755	Inhibin bA chain	Inhibin beta A chain	INHBA	P08476	150
9557-5	0.216001	3.4135e-41	1.27551e-12	0.0544008	MANS1	MANSC domain-containing protein 1	MANSC1	Q9H8J5	151
8464-31	0.135937	3.5599e-41	0.0412754	0.0454173	RSPO4	R-spondin-4	RSPO4	Q2I0M5	152
11462-8	0.132149	5.69561e-41	4.36984e-14	0.0603985	RBM9	RNA binding protein fox-1 homolog 2	RBFOX2	O43251	153
13093-6	0.16339	5.96478e-41	3.31792e-06	0.0351807	SECTM1	Secreted and transmembrane protein 1	SECTM1	Q8WVN6	154
5066-134	0.197122	7.38767e-41	1.53135e-11	0.0363248	CLM6	CMRF35-like molecule 6	CD300C	Q08708	155
5437-63	0.229597	7.50749e-41	2.42756e-10	0.0272247	FABP	Fatty acid-binding protein, heart	FABP3	P05413	156
2968-61	0.153589	7.87181e-40	2.99994e-08	0.0408367	TNFSF15	Tumor necrosis factor ligand superfamily member 15	TNFSF15	O95150	157
5139-32	0.226114	8.32536e-40	2.60015e-14	0.0350414	UNC5H3	Netrin receptor UNC5C	UNC5C	O95185	158
8795-48	0.181461	1.65085e-39	0.000200387	0.0490633	TR	Transferrin receptor protein 1	TFRC	P02786	159
19127-1	0.244751	2.17669e-39	3.69078e-06	0.026351	HSPB6	Heat shock protein beta-6	HSPB6	O14558	160
12612-37	0.1747	3.96272e-39	1.24385e-10	0.0254298	PSB1	Proteasome subunit beta type-1	PSMB1	P20618	161
14114-18	0.165604	5.57741e-39	1.66531e-05	0.0347114	PIANP	PILR alpha-associated neural protein	PIANP	Q8IYJ0	162
10575-31	0.152295	1.02277e-38	1.48147e-16	0.0560533	PUF60	Poly(U)-binding-splicing factor PUF60	PUF60	Q9UHX1	163
19376-74	0.149374	1.62222e-38	2.4658e-12	0.0587471	NNMT	Nicotinamide N-methyltransferase	NNMT	P40261	164
3028-36	0.211918	2.05518e-38	2.82216e-25	0.0443888	Ck-b-8-1	Ck-beta-8-1	CCL23	P55773	165
7628-40	0.169625	3.42738e-38	3.36193e-10	0.0540928	CREL1	Cysteine-rich with EGF-like domain protein 1	CRELD1	Q96HD1	166
8480-29	0.220586	1.22191e-37	1.5464e-06	0.0458365	FBLN3	EGF-containing fibulin-like extracellular matrix protein 1	EFEMP1	Q12805	167
14131-37	0.202693	1.3634e-37	1.34104e-13	0.0317522	EFNB2	Ephrin-B2	EFNB2	P52799	168
9188-119	0.161471	1.46762e-37	3.01451e-06	0.0527405	MIG	C-X-C motif chemokine 9	CXCL9	Q07325	169
9234-8	0.195356	2.28458e-37	1.02115e-11	0.0376884	TWSG1	Twisted gastrulation protein homolog 1	TWSG1	Q9GZX9	170
14079-14	0.162045	2.57637e-37	6.83404e-19	0.0509574	IL-18 Ra	Interleukin-18 receptor 1	IL18R1	Q13478	171
9359-9	0.173169	3.38722e-37	7.25326e-11	0.0584767	EGFL9	Protein delta homolog 2	DLK2	Q6UY11	172
4829-43	0.179367	4.93779e-37	1.12383e-17	0.0333401	STRATIFIN	14-3-3 protein sigma	SFN	P31947	173
4148-49	0.200422	1.54458e-36	3.16741e-11	0.0542757	PAPP-A	Pappalysin-1	PAPPA	Q13219	174
6291-55	0.148951	1.60248e-36	1.11393e-18	0.0663359	Alcadein-beta	Calsyntenin-3	CLSTN3	Q9BQT9	175
5843-60	-0.185336	1.9414e-36	2.90709e-12	0.113338	NG36	Histone-lysine N-methyltransferase EHMT2	EHMT2	Q96KQ7	176
4971-1	0.196632	2.48283e-36	3.0135e-06	0.0364476	CATZ	Cathepsin Z	CTSZ	Q9UBR2	177
13112-179	0.235301	3.7105e-36	2.96218e-18	0.0296853	FSTL1	Follistatin-related protein 1	FSTL1	Q12841	178
6107-3	0.195629	4.07834e-36	1.36917e-16	0.0358118	ELA1	Chymotrypsin-like elastase family member 1	CELA1	Q9UNI1	179
3336-50	0.239247	4.93776e-36	1.06879e-13	0.00641869	TFPI	Tissue factor pathway inhibitor	TFPI	P10646	180
3352-80	-0.188981	8.59414e-36	4.22089e-17	0.0842907	Carbonic anhydrase 6	Carbonic anhydrase 6	CA6	P23280	181
10514-5	0.210889	8.62707e-36	6.94109e-08	0.0614256	PGD2 synthase	Prostaglandin-H2 D-isomerase	PTGDS	P41222	182
2813-11	0.158513	2.2212e-35	1.72247e-13	0.0382527	ART	Agouti-related protein	AGRP	O00253	183
7090-17	0.115549	2.22702e-35	0.000460314	0.0530299	GALT1	Polypeptide N-acetylgalactosaminyltransferase 1	GALNT1	Q10472	184
9038-12	0.158459	2.48926e-35	2.44044e-11	0.0320788	JTB	Protein JTB	JTB	O76095	185
4155-3	0.181492	4.37166e-35	3.09325e-18	0.0488537	Tenascin	Tenascin	TNC	P24821	186
13524-25	0.153227	4.7002e-35	8.14436e-12	0.057455	H6ST2	Heparan-sulfate 6-O-sulfotransferase 2	HS6ST2	Q96MM7	187
17327-3	0.177426	5.74228e-35	1.11721e-10	0.0274508	CNPY3	Protein canopy homolog 3	CNPY3	Q9BT09	188
2677-1	-0.160205	9.72557e-35	7.13081e-07	0.107188	ERBB1	Epidermal growth factor receptor	EGFR	P00533	189
19175-18	0.214732	1.00992e-34	3.64698e-34	0.0233946	MARCKSL1	MARCKS-related protein	MARCKSL1	P49006	190
3074-6	0.183319	1.1188e-34	7.19028e-15	0.0583947	LBP	Lipopolysaccharide-binding protein	LBP	P18428	191
10424-31	0.139177	2.5787e-34	7.15652e-10	0.0405003	NPDC1	Neural proliferation differentiation and control protein 1	NPDC1	Q9NQX5	192
11104-13	0.181989	6.37697e-34	2.0893e-07	0.0440971	YKL-40	Chitinase-3-like protein 1	CHI3L1	P36222	193
15462-28	0.170301	7.42331e-34	1.22673e-08	0.0654977	CD8A	T-cell surface glycoprotein CD8 alpha chain	CD8A	P01732	194
16607-78	-0.125072	7.7415e-34	0.000259254	0.0916637	Gelsolin	Gelsolin	GSN	P06396	195
5353-89	0.163386	9.75521e-34	1.36088e-06	0.0537566	IL-1Ra	Interleukin-1 receptor antagonist protein	IL1RN	P18510	196
6366-38	0.193334	1.43218e-33	1.87272e-14	0.0351261	TXD15	Thioredoxin domain-containing protein 15	TXNDC15	Q96J42	197
10451-11	0.188881	1.60414e-33	4.18106e-10	0.0279219	NUCB1	Nucleobindin-1	NUCB1	Q02818	198
8043-153	-0.16967	2.73976e-33	1.69604e-07	0.110219	COMP	Cartilage oligomeric matrix protein	COMP	P49747	199
6296-36	0.139385	3.52578e-33	3.71625e-14	0.0579499	OIT3	Oncoprotein-induced transcript 3 protein	OIT3	Q8WWZ8	200
6324-11	0.148027	4.2197e-33	5.96772e-07	0.0513386	DNSL2	Deoxyribonuclease-1-like 2	DNASE1L2	Q92874	201
5131-15	0.144791	4.79922e-33	6.47907e-09	0.0418334	TAJ	Tumor necrosis factor receptor superfamily member 19	TNFRSF19	Q9NS68	202
7891-45	0.132594	5.63717e-33	3.42016e-06	0.0472941	UGT 1A6	UDP-glucuronosyltransferase 1-6	UGT1A6	P19224	203
13614-6	0.166408	6.69018e-33	9.10322e-05	0.0687863	CREB-binding protein	CREB-binding protein	CREBBP	Q92793	204
4874-3	0.18869	9.78531e-33	2.1362e-06	0.0357778	Angiogenin	Angiogenin	ANG	P03950	205
11212-7	0.153586	1.16362e-32	3.37254e-10	0.0469805	TXND5	Thioredoxin domain-containing protein 5	TXNDC5	Q8NBS9	206
7100-31	0.180346	1.86296e-32	1.52391e-09	0.0376489	CD2	T-cell surface antigen CD2	CD2	P06729	207
18880-81	0.176511	2.60434e-32	1.28254e-18	0.0453127	Collagen Type III	Collagen Type III	COL3A1	P02461	208
10666-7	0.182019	2.98852e-32	3.0581e-06	0.0475065	GNPTG	N-acetylglucosamine-1-phosphotransferase subunit gamma	GNPTG	Q9UJJ9	209
16588-10	0.198498	5.38151e-32	9.58099e-13	0.0376487	BiP	78 kDa glucose-regulated protein	HSPA5	P11021	210
10572-65	0.187195	8.51623e-32	2.04174e-11	0.0255315	CST8	Cystatin-8	CST8	O60676	211
11308-8	0.154885	8.55924e-32	2.68855e-13	0.0381463	CR3L4	Cyclic AMP-responsive element-binding protein 3-like protein 4	CREB3L4	Q8TEY5	212
4992-49	0.181136	9.53486e-32	1.07678e-12	0.0272229	GRN	Granulins	GRN	P28799	213
10036-201	0.191912	1.58006e-31	5.94452e-06	0.0307527	ZHX3	Zinc fingers and homeoboxes protein 3	ZHX3	Q9H4I2	214
15635-4	0.19122	2.25705e-31	2.30273e-06	0.0179322	SMOC2	SPARC-related modular calcium-binding protein 2	SMOC2	Q9H3U7	215
19614-8	0.155447	5.85481e-31	0.00241508	0.056468	Holo-TC I	Transcobalamin-1	TCN1	P20061	216
2681-23	0.14056	7.33633e-31	1.55558e-06	0.0421971	HGF	Hepatocyte growth factor	HGF	P14210	217
5404-53	0.193514	1.1793e-30	1.57765e-11	0.0295913	DR6	Tumor necrosis factor receptor superfamily member 21	TNFRSF21	O75509	218
2888-49	0.218648	1.34497e-30	5.54997e-07	0.0385867	C7	Complement component C7	C7	P10643	219
17404-5	0.156457	1.37523e-30	7.14163e-05	0.0677169	ARL5B	ADP-ribosylation factor-like protein 5B	ARL5B	Q96KC2	220
10978-39	0.163808	1.3859e-30	2.26263e-05	0.038082	SOM2	Growth hormone variant	GH2	P01242	221
6252-62	0.184847	1.89102e-30	0.351354	0.0503213	Secretoglobin family 3A member 1	Secretoglobin family 3A member 1	SCGB3A1	Q96QR1	222
2211-9	0.209858	1.98644e-30	4.35983e-25	0.0171269	TIMP-1	Metalloproteinase inhibitor 1	TIMP1	P01033	223
3738-54	0.147894	2.08945e-30	7.00609e-10	0.056334	CSF-1	Macrophage colony-stimulating factor 1	CSF1	P09603	224
15503-15	0.192873	3.44894e-30	5.94984e-07	0.028599	Lefty-A	Left-right determination factor 2	LEFTY2	O00292	225
3044-3	0.198442	4.31919e-30	5.28907e-16	0.021223	PARC	C-C motif chemokine 18	CCL18	P55774	226
3046-31	0.16698	5.1771e-30	1.35047e-08	0.0625151	resistin	Resistin	RETN	Q9HD89	227
5596-75	0.175637	5.19617e-30	4.02938e-07	0.0503856	CD5	T-cell surface glycoprotein CD5	CD5	P06127	228
12975-11	0.134706	5.41447e-30	8.39465e-09	0.0336596	Keratin 20	Keratin, type I cytoskeletal 20	KRT20	P35900	229
11573-3	0.134978	6.51692e-30	7.0143e-11	0.0518138	SRSF6	Serine/arginine-rich splicing factor 6	SRSF6	Q13247	230
12574-36	0.141109	7.46362e-30	3.64447e-08	0.0377743	Endothelin 2	Endothelin-2	EDN2	P20800	231
12373-73	0.134624	9.80136e-30	4.11679e-12	0.0634907	TRA2B	Transformer-2 protein homolog beta	TRA2B	P62995	232
3292-75	0.162359	9.89735e-30	2.33569e-10	0.052732	CD48	CD48 antigen	CD48	P09326	233
17691-1	0.166432	1.04216e-29	0.00111342	0.0415979	TPP1	Tripeptidyl-peptidase 1	TPP1	O14773	234
8956-96	0.200477	1.64067e-29	8.03449e-07	0.0328225	SREC-II	Scavenger receptor class F member 2	SCARF2	Q96GP6	235
17682-1	0.183663	2.39738e-29	2.16235e-13	0.030582	CD46	Membrane cofactor protein	CD46	P15529	236
3234-23	0.188599	2.60045e-29	0.0240201	0.0265975	URB	Coiled-coil domain-containing protein 80	CCDC80	Q76M96	237
17692-2	0.13839	3.11707e-29	1.18122e-07	0.0469741	BT3A3	Butyrophilin subfamily 3 member A3	BTN3A3	O00478	238
7813-6	0.159364	4.86251e-29	0.160665	0.0527994	Alkaline phosphatase, placental	Alkaline phosphatase, placental type	ALPP	P05187	239
15387-44	0.206817	5.712e-29	6.16823e-23	0.0335517	Neuropilin-2	Neuropilin-2	NRP2	O60462	240
2742-68	0.176809	7.27194e-29	0.00204556	0.037844	Siglec-7	Sialic acid-binding Ig-like lectin 7	SIGLEC7	Q9Y286	241
2765-4	-0.168124	1.14677e-28	6.21419e-08	0.096762	GDF-11/8	Growth/differentiation factor 11/8	GDF11|MSTN	O95390|O14793	242
9177-6	0.170967	1.3577e-28	0.138833	0.0389163	FAM3B	Protein FAM3B	FAM3B	P58499	243
5034-79	0.164125	1.37532e-28	1.94883e-08	0.0342139	Trypsin 2	Trypsin-2	PRSS2	P07478	244
6321-65	0.123183	1.52797e-28	2.94661e-06	0.0512446	PCDGA	Protocadherin gamma-A10	PCDHGA10	Q9Y5H3	245
3362-61	0.225035	1.97453e-28	0.00692366	0.0320382	CRDL1	Chordin-like protein 1	CHRDL1	Q9BU40	246
15653-9	0.126617	2.90081e-28	1.86496e-09	0.070299	COAA1	Collagen alpha-1(X) chain	COL10A1	Q03692	247
9199-6	0.16722	3.13695e-28	0.000172058	0.0266862	UB2G2	Ubiquitin-conjugating enzyme E2 G2	UBE2G2	P60604	248
19622-7	0.17561	3.17721e-28	6.35926e-09	0.0382836	Activin A	Inhibin beta A chain	INHBA	P08476	249
9002-36	0.213209	3.35687e-28	4.08507e-09	0.0433531	SPA11	Serpin A11	SERPINA11	Q86U17	250
3302-58	0.143869	3.71202e-28	0.00402631	0.0484141	CYTF	Cystatin-F	CST7	O76096	251
10464-6	-0.163306	4.07336e-28	3.07617e-07	0.0933143	ANTR1	Anthrax toxin receptor 1	ANTXR1	Q9H6X2	252
9931-20	0.144946	4.22937e-28	4.31955e-17	0.0502806	Keratin-1	Keratin, type II cytoskeletal 1	KRT1	P04264	253
13499-30	0.191035	8.7068e-28	1.42735e-18	0.0426708	Coagulation Factor VIII	Coagulation Factor VIII	F8	P00451	254
5124-69	0.167106	1.01867e-27	0.163495	0.0447666	sICAM-5	Intercellular adhesion molecule 5	ICAM5	Q9UMF0	255
17170-15	0.121376	1.34457e-27	5.64161e-08	0.053431	CALCB	Calcitonin gene-related peptide 2	CALCB	P10092	256
12988-49	0.128758	1.5601e-27	1.36487e-09	0.0594459	EWS	RNA-binding protein EWS	EWSR1	Q01844	257
10569-28	0.15045	1.67751e-27	1.1783e-08	0.0500609	MFAP2	Microfibrillar-associated protein 2			258
11516-7	0.153784	2.04188e-27	1.65025e-05	0.0312145	FABPL	Fatty acid-binding protein, liver	FABP1	P07148	259
16751-15	0.128711	2.11967e-27	1.71502e-05	0.0462012	BNP	Natriuretic peptides B	NPPB	P16860	260
6276-16	0.14169	2.33341e-27	2.56201e-05	0.055792	Furin	Furin	FURIN	P09958	261
5879-51	0.176819	2.97035e-27	3.58156e-05	0.0434916	Dynactin subunit 2	Dynactin subunit 2	DCTN2	Q13561	262
19361-78	0.153961	3.09757e-27	2.54409e-21	0.0613451	MATN3	Matrilin-3	MATN3	O15232	263
5349-69	0.121853	3.45829e-27	5.76444e-07	0.0333451	DLL1	Delta-like protein 1	DLL1	O00548	264
2950-57	0.168594	3.8437e-27	6.71946e-07	0.0450781	IGFBP-4	Insulin-like growth factor-binding protein 4	IGFBP4	P22692	265
5078-82	0.16197	4.61709e-27	4.21887e-11	0.049131	EphB6	Ephrin type-B receptor 6	EPHB6	O15197	266
6245-4	0.147022	5.68753e-27	1.39621e-12	0.0425899	Nectin-2	Nectin-2	PVRL2	Q92692	267
6039-24	0.167783	6.01418e-27	9.58222e-08	0.0336499	CRHBP	Corticotropin-releasing factor-binding protein	CRHBP	P24387	268
15453-3	0.176109	6.94894e-27	0.000533801	0.0239503	a1-Microglobulin	Alpha-1-microglobulin	AMBP	P02760	269
6221-1	0.140951	7.42325e-27	1.92842e-06	0.0507582	ADPGK	ADP-dependent glucokinase	ADPGK	Q9BRR6	270
3320-49	0.167782	9.08666e-27	0.000709246	0.0380836	IGFBP-7	Insulin-like growth factor-binding protein 7	IGFBP7	Q16270	271
6938-21	0.124034	9.40981e-27	0.00138751	0.0305014	PCDGC	Protocadherin gamma-A12	PCDHGA12	O60330	272
13122-19	0.182285	9.95228e-27	6.63285e-14	0.039032	FLRT2	Leucine-rich repeat transmembrane protein FLRT2	FLRT2	O43155	273
5392-73	0.164376	1.74546e-26	4.54634e-08	0.0383985	Fas, soluble	Tumor necrosis factor receptor superfamily member 6	FAS	P25445	274
8245-27	0.158487	3.55263e-26	0.106059	0.0435964	sICAM-5	Intercellular adhesion molecule 5	ICAM5	Q9UMF0	275
6941-11	0.158132	4.90839e-26	0.275093	0.0423807	SUMF1	Sulfatase-modifying factor 1	SUMF1	Q8NBK3	276
5708-1	0.192505	5.65164e-26	2.90952e-09	0.0179984	LEAP2	Liver-expressed antimicrobial peptide 2	LEAP2	Q969E1	277
5443-62	0.11355	1.03074e-25	1.12493e-08	0.0545812	ANP	Atrial natriuretic factor	NPPA	P01160	278
10620-21	0.167003	1.18507e-25	0.141244	0.0476655	PSP-94	Beta-microseminoprotein	MSMB	P08118	279
3396-54	0.145473	1.50371e-25	0.108536	0.0497718	Renin	Renin	REN	P00797	280
6433-57	0.154619	1.50998e-25	8.73843e-15	0.019637	FA20A	Pseudokinase FAM20A	FAM20A	Q96MK3	281
4124-24	0.137163	2.0091e-25	2.23686e-09	0.0462554	HSP 70	Heat shock 70 kDa protein 1A	HSPA1A	P0DMV8	282
2831-29	0.147214	2.13446e-25	1.00161e-11	0.0338733	Kallikrein 11	Kallikrein-11	KLK11	Q9UBX7	283
6715-63	0.137257	2.31241e-25	0.279768	0.0495188	PPBN	Alkaline phosphatase, placental-like	ALPPL2	P10696	284
14260-112	0.13272	2.67916e-25	0.238391	0.0441239	ARHG8	Neuroepithelial cell-transforming gene 1 protein	NET1	Q7Z628	285
11142-11	0.158926	3.21463e-25	1.72594e-07	0.0390594	ANGL1	Angiopoietin-related protein 1	ANGPTL1	O95841	286
4968-50	0.128231	4.28256e-25	0.0024431	0.0613605	CAPG	Macrophage-capping protein	CAPG	P40121	287
4482-66	0.182168	4.9835e-25	7.96632e-07	0.0341308	C5b, 6 Complex	Complement C5b-C6 complex	C5|C6	P01031|P13671	288
4314-12	0.166336	5.1842e-25	2.70487e-38	0.0149201	XTP3A	dCTP pyrophosphatase 1	DCTPP1	Q9H773	289
2381-52	0.193525	7.44927e-25	9.55311e-08	0.0314643	C5	Complement C5	C5	P01031	290
8427-118	0.122465	7.56131e-25	3.77678e-06	0.0310075	RSPO3	R-spondin-3	RSPO3	Q9BXY4	291
10521-10	-0.151696	8.28668e-25	0.0143136	0.0744005	MXRA8	Matrix-remodeling-associated protein 8	MXRA8	Q9BRK3	292
19238-12	0.153189	9.00138e-25	3.14587e-11	0.0315992	GLNA	Glutamine synthetase	GLUL	P15104	293
8005-1	0.130405	2.91657e-24	2.5694e-06	0.0292107	MXRA7	Matrix-remodeling-associated protein 7	MXRA7	P84157	294
15308-108	0.175683	4.43072e-24	0.000378086	0.0510574	VWC2	Brorin	VWC2	Q2TAL6	295
9451-20	0.155827	4.79548e-24	4.74322e-06	0.0512929	Uromodulin	Uromodulin	UMOD	P07911	296
9233-71	0.130213	5.08857e-24	1.56097e-07	0.0336985	TFPI -2	Tissue factor pathway inhibitor 2	TFPI2	P48307	297
3727-35	0.143177	6.04378e-24	1.84821e-08	0.0376924	PYY	Peptide YY	PYY	P10082	298
8587-21	0.139092	7.33036e-24	0.000191597	0.0396001	ISK52	Serine protease inhibitor Kazal-type 14	SPINK14	Q6IE38	299
6713-4	0.15738	8.22696e-24	2.07099e-06	0.0387059	LRP11	Low-density lipoprotein receptor-related protein 11	LRP11	Q86VZ4	300
10613-33	0.128991	8.35737e-24	1.59266e-07	0.0419646	CASC4	Protein CASC4	CASC4	Q6P4E1	301
18242-8	0.133226	8.62178e-24	2.65727e-08	0.0342815	Sperm protein 17	Sperm surface protein Sp17	SPA17	Q15506	302
13659-36	0.166745	8.65732e-24	0.00031872	0.052564	AT131	Manganese-transporting ATPase 13A1	ATP13A1	Q9HD20	303
5584-21	0.152271	1.32075e-23	0.0138936	0.0319069	Holo-TC II	Holo-Transcobalamin-2	TCN2	P20062	304
3327-27	0.13689	1.60515e-23	1.59934e-07	0.0232805	NET4	Netrin-4	NTN4	Q9HB63	305
9216-100	0.161079	1.61223e-23	8.85231e-07	0.040684	PLXB2	Plexin-B2	PLXNB2	O15031	306
9459-7	0.141575	1.72429e-23	7.53579e-06	0.0404454	Fas, soluble	Tumor necrosis factor receptor superfamily member 6	FAS	P25445	307
12987-12	0.118074	1.80581e-23	2.86759e-07	0.0601654	SRSF7	Serine/arginine-rich splicing factor 7	SRSF7	Q16629	308
9264-11	0.0868808	2.31499e-23	0.000925395	0.0542129	CATO	Cathepsin O	CTSO	P43234	309
18397-5	0.143665	2.42094e-23	0.000871415	0.0479987	AK1C4	Aldo-keto reductase family 1 member C4	AKR1C4	P17516	310
18823-52	0.13636	2.56286e-23	1.23036e-10	0.0616407	H2B3B	Histone H2B type 3-B	HIST3H2BB	Q8N257	311
3805-16	0.149436	3.47577e-23	4.57308e-19	0.0368888	Endocan	Endothelial cell-specific molecule 1	ESM1	Q9NQ30	312
4931-59	0.117127	3.70159e-23	4.06384e-08	0.0530012	TF	Tissue Factor	F3	P13726	313
5128-53	0.0996265	3.85649e-23	0.00030347	0.0506526	SLAF6	SLAM family member 6	SLAMF6	Q96DU3	314
6485-59	-0.148335	4.2281e-23	0.00767094	0.0491832	IGLL1	Immunoglobulin lambda-like polypeptide 1	IGLL1	P15814	315
9526-3	0.108926	5.82427e-23	2.05961e-12	0.0691199	COLL1	Colipase-like protein 1	CLPSL1	A2RUU4	316
9197-4	0.121669	6.3432e-23	1.90777e-07	0.0381927	LEG9	Galectin-9	LGALS9	O00182	317
5703-26	0.119428	6.48486e-23	3.59258e-10	0.061451	NOE1	Noelin	OLFM1	Q99784	318
6895-1	0.136292	6.70068e-23	2.54554e-05	0.068995	TR	Transferrin receptor protein 1	TFRC	P02786	319
18831-6	0.104434	9.02856e-23	1.65827e-05	0.0621508	LRIG1	Leucine-rich repeats and immunoglobulin-like domains protein 1	LRIG1	Q96JA1	320
3807-1	0.123915	1.12066e-22	0.000105988	0.056811	FGF23	Fibroblast growth factor 23	FGF23	Q9GZV9	321
13133-73	0.162208	1.12558e-22	2.66891e-12	0.037646	LTBP4	Latent-transforming growth factor beta-binding protein 4	LTBP4	Q8N2S1	322
10440-26	0.131027	1.47348e-22	0.00643299	0.0423619	ACAM	CXADR-like membrane protein	CLMP	Q9H6B4	323
6069-71	0.117647	1.5033e-22	2.88142e-11	0.0442853	SUMF2	Sulfatase-modifying factor 2	SUMF2	Q8NBJ7	324
6990-44	0.134826	1.67851e-22	8.06509e-12	0.040799	SDF2L	Stromal cell-derived factor 2-like protein 1	SDF2L1	Q9HCN8	325
6411-58	0.134195	1.75058e-22	0.00142417	0.0304004	DB135	Beta-defensin 135	DEFB135	Q30KP9	326
18819-21	0.159174	1.9509e-22	0.00116861	0.0398578	PPIC	Peptidyl-prolyl cis-trans isomerase C	PPIC	P45877	327
19213-1	0.14623	2.36423e-22	1.30812e-12	0.0253835	ISK4	Serine protease inhibitor Kazal-type 4	SPINK4	O60575	328
9348-1	0.131845	2.58231e-22	0.00373925	0.0518735	C1RL1	Complement C1r subcomponent-like protein	C1RL	Q9NZP8	329
16890-37	0.201439	2.74379e-22	5.82866e-05	0.0458284	ATL1	ADAMTS-like protein 1	ADAMTSL1	Q8N6G6	330
5029-3	-0.142774	3.98902e-22	0.0279816	0.0658898	SEPR	Prolyl endopeptidase FAP	FAP	Q12884	331
6077-63	0.152311	5.67938e-22	0.00842461	0.0705915	CECR1	Adenosine deaminase CECR1	CECR1	Q9NZK5	332
15381-45	0.117388	5.76158e-22	0.00081076	0.0490558	Discoidin domain receptor 2	Discoidin domain-containing receptor 2	DDR2	Q16832	333
2948-58	-0.15431	5.97587e-22	8.83898e-09	0.0704014	Growth hormone receptor	Growth hormone receptor	GHR	P10912	334
12661-44	0.128586	7.93202e-22	0.000907457	0.0516368	GBRL1	Gamma-aminobutyric acid receptor-associated protein-like 1	GABARAPL1	Q9H0R8	335
13102-1	0.142198	8.02447e-22	2.79035e-05	0.0402991	FAM3D	Protein FAM3D	FAM3D	Q96BQ1	336
5000-52	0.141053	1.24786e-21	0.000104151	0.0745319	LG3BP	Galectin-3-binding protein	LGALS3BP	Q08380	337
11270-17	0.119404	1.45489e-21	2.34137e-05	0.042664	CHC10	Coiled-coil-helix-coiled-coil-helix domain-containing protein 10, mitochondrial	CHCHD10	Q8WYQ3	338
6388-21	-0.138692	2.00271e-21	0.000100911	0.0841764	CC126	Coiled-coil domain-containing protein 126	CCDC126	Q96EE4	339
13689-2	0.118057	2.77336e-21	0.000276799	0.0446331	Ornithine decarboxylase	Ornithine decarboxylase	ODC1	P11926	340
5604-30	0.131803	3.00981e-21	1.2495e-08	0.0441525	HPSE	Heparanase	HPSE	Q9Y251	341
10396-6	0.113401	3.24843e-21	2.8685e-08	0.0463866	Mcl-1	Induced myeloid leukemia cell differentiation protein Mcl-1	MCL1	Q07820	342
17735-130	0.126338	3.41519e-21	0.000913789	0.0514334	GBRAP	Gamma-aminobutyric acid receptor-associated protein	GABARAP	O95166	343
9380-2	-0.138023	3.59344e-21	1.8403e-11	0.137385	sPLA(2)-XIII	Group XIIB secretory phospholipase A2-like protein	PLA2G12B	Q9BX93	344
7179-69	0.132791	3.74954e-21	0.0663791	0.0504883	NFASC	Neurofascin	NFASC	O94856	345
10818-36	0.134347	4.10469e-21	0.110982	0.0531959	ASM	Sphingomyelin phosphodiesterase	SMPD1	P17405	346
7795-14	0.124287	5.45066e-21	4.85497e-07	0.0328857	NKG2E	NKG2-E type II integral membrane protein	KLRC3	Q07444	347
6576-1	0.125682	5.63138e-21	2.34907e-11	0.0313255	ART4	Ecto-ADP-ribosyltransferase 4	ART4	Q93070	348
14143-8	0.1306	6.22489e-21	7.4242e-10	0.0629097	H2B2E	Histone H2B type 2-E	HIST2H2BE	Q16778	349
9751-72	0.122928	8.96463e-21	0.00222212	0.0490118	NSEP1	Nuclease-sensitive element-binding protein 1	YBX1	P67809	350
7999-23	0.126663	8.97118e-21	1.38622e-08	0.051407	CD39	Ectonucleoside triphosphate diphosphohydrolase 1	ENTPD1	P49961	351
2579-17	0.136485	1.0728e-20	0.431588	0.044877	MMP-9	Matrix metalloproteinase-9	MMP9	P14780	352
3221-54	0.118407	1.32975e-20	0.0937239	0.0336157	SARP-2	Secreted frizzled-related protein 1	SFRP1	Q8N474	353
2967-8	0.148417	1.66744e-20	7.04679e-07	0.0525543	VCAM-1	Vascular cell adhesion protein 1	VCAM1	P19320	354
8265-225	0.116808	2.40502e-20	1.76052e-08	0.0561336	LAP2B	Lamina-associated polypeptide 2, isoforms beta/gamma	TMPO	P42167	355
19303-64	0.118706	2.63683e-20	3.85148e-08	0.0391509	PT117	Protein PET117 homolog, mitochondrial	PET117	Q6UWS5	356
14037-18	0.124205	2.69422e-20	1.02718e-14	0.0382458	RANB3	Ran-binding protein 3	RANBP3	Q9H6Z4	357
9278-9	0.147215	3.45667e-20	2.5469e-05	0.0480291	SDF-1	Stromal cell-derived factor 1			358
10391-1	0.15023	3.53222e-20	2.99569e-07	0.0285786	ANGL3	Angiopoietin-related protein 3	ANGPTL3	Q9Y5C1	359
18882-7	0.13093	3.6751e-20	0.00342078	0.0391955	CSTN2	Calsyntenin-2	CLSTN2	Q9H4D0	360
9294-45	0.151709	3.9893e-20	0.000528884	0.0394967	MFAP2	Microfibrillar-associated protein 2	MFAP2	P55001	361
13388-57	0.124582	4.97003e-20	4.23737e-07	0.0424024	NEC1	Neuroendocrine convertase 1	PCSK1	P29120	362
11313-100	0.126069	5.57616e-20	3.76675e-10	0.035157	PHS	Pterin-4-alpha-carbinolamine dehydratase	PCBD1	P61457	363
18930-28	0.115924	6.01799e-20	0.270235	0.0310107	SLIT2	Slit homolog 2 protein	SLIT2	O94813	364
3714-49	-0.145718	6.9811e-20	1.03738e-12	0.0821469	CK-MB	Creatine kinase M-type:Creatine kinase B-type heterodimer	CKB|CKM	P12277|P06732	365
5687-5	0.14159	8.19666e-20	4.86395e-13	0.0338364	GLU2B	Glucosidase 2 subunit beta	PRKCSH	P14314	366
10462-14	0.116708	8.25064e-20	1.57643e-06	0.0279553	INSL5	Insulin-like peptide INSL5	INSL5	Q9Y5Q6	367
4141-79	0.125585	8.43227e-20	9.30673e-08	0.0530528	IP-10	C-X-C motif chemokine 10	CXCL10	P02778	368
6289-78	0.114215	9.85676e-20	9.4133e-08	0.0635055	RHG36	Rho GTPase-activating protein 36	ARHGAP36	Q6ZRI8	369
8479-4	0.129336	9.8682e-20	1.22227e-06	0.0542621	MMP-10	Stromelysin-2	MMP10	P09238	370
3457-57	0.155534	1.03608e-19	3.94025e-17	0.0430273	Periostin	Periostin	POSTN	Q15063	371
17156-72	0.105622	1.23658e-19	0.00103686	0.0427238	DCAK1	Serine/threonine-protein kinase DCLK1	DCLK1	O15075	372
5542-22	0.149685	1.25909e-19	1.69444e-09	0.0455039	NRP1	Neuropilin-1	NRP1	O14786	373
3038-9	0.131031	1.35854e-19	2.06653e-11	0.0704093	I-TAC	C-X-C motif chemokine 11	CXCL11	O14625	374
3213-65	0.137836	1.62697e-19	1.45922e-06	0.0410308	Nidogen	Nidogen-1	NID1	P14543	375
7127-3	0.11203	1.89688e-19	6.02373e-07	0.0428039	Apo A-II	Apolipoprotein A-II	APOA2	P02652	376
5618-50	0.123333	2.06989e-19	0.0987514	0.0487894	FAM3B	Protein FAM3B	FAM3B	P58499	377
9823-2	0.115908	2.3123e-19	1.03944e-06	0.0443082	DYR	Dihydrofolate reductase	DHFR	P00374	378
8243-55	0.10801	2.41694e-19	3.23826e-06	0.0379574	TATI	Serine protease inhibitor Kazal-type 1	SPINK1	P00995	379
5598-3	0.124613	2.75e-19	0.00282271	0.0319309	GREM2	Gremlin-2	GREM2	Q9H772	380
5852-6	0.118363	2.79623e-19	7.27274e-06	0.0660707	S100A12	Protein S100-A12	S100A12	P80511	381
15331-47	0.109218	2.89166e-19	1.719e-09	0.061229	RBBP4	Histone-binding protein RBBP4	RBBP4	Q09028	382
3059-50	0.124555	2.92908e-19	2.06651e-05	0.0432628	BAFF	Tumor necrosis factor ligand superfamily member 13B	TNFSF13B	Q9Y275	383
19575-4	0.130284	3.32392e-19	0.00951278	0.0413564	EPO-R	Erythropoietin receptor	EPOR	P19235	384
3520-58	0.101449	3.36239e-19	7.65945e-05	0.0316381	TGF-b3	Transforming growth factor beta-3	TGFB3	P10600	385
5456-59	-0.121061	3.62865e-19	4.95282e-10	0.0992301	CNDP1	Beta-Ala-His dipeptidase	CNDP1	Q96KN2	386
8467-9	0.103395	3.76212e-19	0.000166721	0.0478451	Activin AB	Inhibin beta A chain:Inhibin beta B chain heterodimer	INHBA|INHBB	P08476|P09529	387
18342-2	0.131953	3.90787e-19	1.92904e-06	0.041749	SERC	Phosphoserine aminotransferase	PSAT1	Q9Y617	388
14136-234	0.142091	5.17295e-19	4.38703e-07	0.0306175	C1QR1	Complement component C1q receptor	CD93	Q9NPY3	389
9053-16	0.114179	6.15778e-19	0.0025256	0.0371372	CRIP2	Cysteine-rich protein 2	CRIP2	P52943	390
13094-75	0.107599	6.27471e-19	0.000135283	0.0600205	RSPO3	R-spondin-3	RSPO3	Q9BXY4	391
14636-25	0.130785	6.6969e-19	0.00018264	0.0397689	Ribonuclease UK114	Ribonuclease UK114	HRSP12	P52758	392
8811-24	0.101	7.44505e-19	3.48017e-06	0.0407165	BAMBI	BMP and activin membrane-bound inhibitor homolog	BAMBI	Q13145	393
2991-9	0.14281	9.21828e-19	5.81839e-08	0.0459603	IL-1 sRI	Interleukin-1 receptor type 1	IL1R1	P14778	394
5060-62	0.107117	9.75876e-19	0.000100506	0.0572731	B7-H1	Programmed cell death 1 ligand 1	CD274	Q9NZQ7	395
7161-25	0.131823	1.13668e-18	1.59059e-07	0.0455624	G6PE	GDH/6PGL endoplasmic bifunctional protein	H6PD	O95479	396
16323-8	0.129404	1.24246e-18	0.000117281	0.0440375	NRX3A	Neurexin-3	NRXN3	Q9Y4C0	397
18871-24	0.132271	1.4005e-18	7.08951e-06	0.0349998	AIF1L	Allograft inflammatory factor 1-like	AIF1L	Q9BQI0	398
5129-12	0.135638	1.41087e-18	1.28324e-10	0.0358188	SREC-I	Scavenger receptor class F member 1	SCARF1	Q14162	399
2580-83	0.123099	1.61365e-18	6.60611e-05	0.0599076	Myeloperoxidase	Myeloperoxidase	MPO	P05164	400
4924-32	0.133352	2.07495e-18	8.4254e-05	0.0350364	MMP-1	Interstitial collagenase	MMP1	P03956	401
6480-1	0.106577	2.32134e-18	5.79218e-08	0.0300512	CANT1	Soluble calcium-activated nucleotidase 1	CANT1	Q8WVQ1	402
18873-8	0.109018	2.48304e-18	0.000323211	0.0646247	CEAM8	Carcinoembryonic antigen-related cell adhesion molecule 8	CEACAM8	P31997	403
12759-47	0.102911	2.67314e-18	3.12018e-09	0.0530387	DRBP76	Interleukin enhancer-binding factor 3	ILF3	Q12906	404
16318-12	0.0966906	3.01042e-18	0.000162857	0.0474374	ALK-1	Serine/threonine-protein kinase receptor R3	ACVRL1	P37023	405
18339-207	0.119377	3.16525e-18	0.00142733	0.0385636	PSB3	Proteasome subunit beta type-3	PSMB3	P49720	406
8957-72	0.116263	3.46313e-18	4.98196e-07	0.0370195	XTP3B	Endoplasmic reticulum lectin 1	ERLEC1	Q96DZ1	407
14747-9	0.109775	4.16426e-18	0.191733	0.036898	CRLF1	Cytokine receptor-like factor 1	CRLF1	O75462	408
5028-59	0.129917	4.90526e-18	2.26853e-07	0.0463544	sCD163	Scavenger receptor cysteine-rich type 1 protein M130	CD163	Q86VB7	409
14227-21	0.118456	6.17475e-18	0.000511085	0.0366643	MYL6B	Myosin light chain 6B	MYL6B	P14649	410
11436-6	0.10416	6.38801e-18	7.41925e-05	0.0505815	AINX	Alpha-internexin	INA	Q16352	411
12534-10	0.114863	6.67293e-18	1.93148e-06	0.0349276	CACO2	Calcium-binding and coiled-coil domain-containing protein 2	CALCOCO2	Q13137	412
19233-75	0.123453	6.79254e-18	0.00167604	0.046806	ATOX1	Copper transport protein ATOX1	ATOX1	O00244	413
10064-12	0.124219	6.8056e-18	0.0377721	0.0409442	RBBP9	Putative hydrolase RBBP9	RBBP9	O75884	414
11215-6	0.131433	7.84946e-18	0.0113789	0.0458123	CAD15	Cadherin-15	CDH15	P55291	415
3447-64	0.102597	7.89629e-18	7.1313e-13	0.0401717	IL-8	Interleukin-8	CXCL8	P10145	416
15449-33	0.115329	8.82014e-18	3.90915e-09	0.0491072	TIM-4	T-cell immunoglobulin and mucin domain-containing protein 4	TIMD4	Q96H15	417
6626-81	0.119164	9.3039e-18	0.000286679	0.0493013	CHSTC	Carbohydrate sulfotransferase 12	CHST12	Q9NRB3	418
3314-74	0.106676	9.66203e-18	1.80365e-11	0.0308774	GFRa-1	GDNF family receptor alpha-1	GFRA1	P56159	419
5092-51	0.131895	9.68702e-18	3.89274e-08	0.0521455	JAG1	Protein jagged-1	JAG1	P78504	420
6022-57	0.13037	1.54942e-17	2.84586e-06	0.0325094	NELL2	Protein kinase C-binding protein NELL2	NELL2	Q99435	421
6234-74	0.136498	1.86311e-17	0.163393	0.0365161	VITRN	Vitrin	VIT	Q6UXI7	422
2635-61	0.119149	1.90917e-17	9.05832e-08	0.0312091	Layilin	Layilin	LAYN	Q6UX15	423
6544-33	-0.12162	1.93493e-17	1.20572e-06	0.0503844	NELL1	Protein kinase C-binding protein NELL1	NELL1	Q92832	424
18935-14	0.142084	2.08335e-17	8.83405e-05	0.0302544	TLR5	Toll-like receptor 5	TLR5	O60602	425
6257-56	0.126397	2.11493e-17	8.02207e-08	0.0396665	CGRE1	Cell growth regulator with EF hand domain protein 1	CGREF1	Q99674	426
9312-8	0.139997	2.29986e-17	2.06648e-05	0.025084	AZGP1	Zinc-alpha-2-glycoprotein	AZGP1	P25311	427
19488-1	0.135474	2.43879e-17	8.0866e-13	0.0321592	PDCD6	Programmed cell death protein 6	PDCD6	O75340	428
15368-3	0.105317	3.10248e-17	0.00103178	0.0429703	BMPER	BMP-binding endothelial regulator protein	BMPER	Q8N8U9	429
10940-25	0.10662	3.12424e-17	2.46415e-05	0.045879	SRCA	Sarcalumenin	SRL	Q86TD4	430
5691-2	0.12472	4.23478e-17	0.126815	0.0443838	CRLD2	Cysteine-rich secretory protein LCCL domain-containing 2	CRISPLD2	Q9H0B8	431
15587-20	0.132368	5.21255e-17	9.20774e-07	0.059364	FOLR2	Folate receptor beta	FOLR2	P14207	432
17706-4	0.116975	5.55966e-17	1.5963e-08	0.0366206	PPR1A	Protein phosphatase 1 regulatory subunit 1A	PPP1R1A	Q13522	433
13447-42	0.109243	6.48428e-17	2.33108e-06	0.0639877	SPRN	Shadow of prion protein	SPRN	Q5BIV9	434
19279-42	0.115011	7.59892e-17	3.78856e-09	0.0445778	CRBP	Retinol-binding protein 1	RBP1	P09455	435
7738-299	0.100912	7.79016e-17	0.00010033	0.0460706	STX2	Syntaxin-2	STX2	P32856	436
9793-145	-0.125589	1.14513e-16	0.00421797	0.0625368	IGDC4	Immunoglobulin superfamily DCC subclass member 4	IGDCC4	Q8TDY8	437
9361-7	0.0852832	1.17236e-16	0.000294687	0.0383381	PCDC2	Protocadherin alpha-C2	PCDHAC2	Q9Y5I4	438
13431-74	0.0970413	1.30497e-16	0.00163285	0.0424341	F159A	Membrane protein FAM159A	FAM159A	Q6UWV7	439
5903-91	0.11301	1.31191e-16	0.00187427	0.047674	HSP70 protein 8	Heat shock cognate 71 kDa protein	HSPA8	P11142	440
10781-19	0.11676	1.32694e-16	2.47622e-06	0.0297534	CLC4G	C-type lectin domain family 4 member G	CLEC4G	Q6UXB4	441
18381-16	0.109459	1.32971e-16	0.000115046	0.0514988	ALDH-E2	Aldehyde dehydrogenase, mitochondrial	ALDH2	P05091	442
5947-90	0.116402	1.37744e-16	8.57249e-14	0.0260517	Tpo	Thrombopoietin	THPO	P40225	443
3181-50	0.123793	1.46008e-16	0.00439365	0.0603178	Cathepsin S	Cathepsin S	CTSS	P25774	444
5468-67	0.0982104	1.50594e-16	0.0459165	0.0460408	IL-17 RC	Interleukin-17 receptor C	IL17RC	Q8NAC3	445
2585-2	0.124898	1.85896e-16	6.6998e-13	0.0837334	PRL	Prolactin	PRL	P01236	446
6264-9	0.0961905	1.93956e-16	4.48849e-06	0.0601006	CYR61	Protein CYR61	CYR61	O00622	447
10419-1	0.114119	1.98735e-16	7.52114e-11	0.0248541	SCAR5	Scavenger receptor class A member 5	SCARA5	Q6ZMJ2	448
4866-59	-0.114803	2.13896e-16	1.81526e-06	0.108366	TrkB	BDNF/NT-3 growth factors receptor	NTRK2	Q16620	449
7898-29	0.105844	2.34593e-16	7.88467e-06	0.0397856	MDM1	Nuclear protein MDM1	MDM1	Q8TC05	450
2911-27	0.115096	2.36065e-16	1.94161e-09	0.0428566	Midkine	Midkine	MDK	P21741	451
9583-17	0.107854	2.38343e-16	6.89366e-05	0.0465521	RNF24	RING finger protein 24	RNF24	Q9Y225	452
6965-19	0.112731	2.39359e-16	0.000199767	0.0451071	CNTP2	Contactin-associated protein-like 2	CNTNAP2	Q9UHC6	453
9484-75	0.131041	2.5421e-16	5.73782e-14	0.0404256	Desmoglein-2	Desmoglein-2	DSG2	Q14126	454
17760-128	0.0997339	2.62607e-16	1.38261e-08	0.0494856	WDR5	WD repeat-containing protein 5	WDR5	P61964	455
6227-1	0.117509	2.86942e-16	0.0503431	0.0540008	kallikrein 10	Kallikrein-10	KLK10	O43240	456
5661-15	0.101725	2.98982e-16	6.61589e-05	0.0660523	IL-18	Interleukin-18	IL18	Q14116	457
5111-15	0.122572	3.07502e-16	0.012134	0.045523	NRX3B	Neurexin-3-beta	NRXN3	Q9HDB5	458
2999-6	0.131655	3.20816e-16	0.00417312	0.0388981	LSAMP	Limbic system-associated membrane protein	LSAMP	Q13449	459
6390-18	-0.112041	3.43345e-16	3.28292e-09	0.0889338	NPS	Neuropeptide S	NPS	P0C0P6	460
12008-3	0.10653	3.47436e-16	3.99946e-07	0.0431342	CD7	T-cell antigen CD7	CD7	P09564	461
15391-114	0.107056	3.65774e-16	0.00016025	0.0551176	GAS-6	Growth arrest-specific protein 6	GAS6	Q14393	462
14615-46	0.109819	3.78088e-16	0.00210039	0.0545369	KRA24	Keratin-associated protein 2-4	KRTAP2-4	Q9BYR9	463
17515-6	0.111644	3.82864e-16	6.60227e-05	0.0495961	STCH	Heat shock 70 kDa protein 13	HSPA13	P48723	464
12572-236	0.104768	4.32716e-16	0.00264158	0.0468888	EFS	Embryonal Fyn-associated substrate	EFS	O43281	465
16926-44	0.108812	4.75768e-16	2.83464e-05	0.0321649	Alkaline phosphatase, liver	Alkaline phosphatase, tissue-nonspecific isozyme	ALPL	P05186	466
3000-66	0.113961	5.29817e-16	0.0713096	0.0562525	MBL	Mannose-binding protein C	MBL2	P11226	467
13123-3	0.122681	5.46774e-16	0.000140611	0.0343932	FLRT3	Leucine-rich repeat transmembrane protein FLRT3	FLRT3	Q9NZU0	468
15483-377	0.125242	5.51033e-16	1.33395e-05	0.0318067	Agrin	Agrin	AGRN	O00468	469
4194-26	0.0938739	6.03105e-16	4.83414e-06	0.0486481	AN32B	Acidic leucine-rich nuclear phosphoprotein 32 family member B	ANP32B	Q92688	470
13397-88	0.122565	6.79286e-16	0.259994	0.055475	HBD-2	Beta-defensin 4A	DEFB4A	O15263	471
8007-19	0.128977	6.86008e-16	4.89965e-09	0.0325871	Cathepsin B	Cathepsin B	CTSB	P07858	472
16536-3	0.0903354	6.98337e-16	0.00107829	0.0493623	HMGA1	High mobility group protein HMG-I/HMG-Y	HMGA1	P17096	473
15542-19	0.119009	7.3704e-16	1.44347e-08	0.0386317	KCRU	Creatine kinase U-type, mitochondrial	CKMT1A	P12532	474
18386-36	0.105613	8.68905e-16	0.00293097	0.0413623	GLRX1	Glutaredoxin-1	GLRX	P35754	475
10866-60	0.112298	1.05598e-15	0.00657913	0.0528669	P4R3A	Serine/threonine-protein phosphatase 4 regulatory subunit 3A	SMEK1	Q6IN85	476
15480-2	0.120204	1.06531e-15	0.00246835	0.0636516	VNN2	Vascular non-inflammatory molecule 2	VNN2	O95498	477
14175-78	0.105567	1.09325e-15	5.80783e-05	0.0597102	SCP2D	SCP2 sterol-binding domain-containing protein 1	SCP2D1	Q9UJQ7	478
12488-9	0.10839	1.21769e-15	0.144682	0.0527889	MCTS1	Malignant T-cell-amplified sequence 1	MCTS1	Q9ULC4	479
3083-71	0.101832	1.5045e-15	3.40426e-09	0.0508421	XEDAR	Tumor necrosis factor receptor superfamily member 27	EDA2R	Q9HAV5	480
18893-26	0.104048	1.78973e-15	8.8765e-05	0.0621478	GPR56	Adhesion G-protein coupled receptor G1	GPR56	Q9Y653	481
9942-2	0.0946828	1.80228e-15	7.34984e-10	0.0403461	NXT1	NTF2-related export protein 1	NXT1	Q9UKK6	482
9829-91	0.0979596	2.01365e-15	0.000546075	0.0505324	SULT 2A1	Bile salt sulfotransferase	SULT2A1	Q06520	483
13671-40	0.106183	2.18071e-15	0.000556272	0.0611646	Elastase	Neutrophil elastase	ELANE	P08246	484
6281-51	0.097824	2.48928e-15	2.58128e-05	0.0518358	SIA4B	CMP-N-acetylneuraminate-beta-galactosamide-alpha-2,3-sialyltransferase 2	ST3GAL2	Q16842	485
18910-45	0.0950826	2.70675e-15	0.000393425	0.052806	LIN7A	Protein lin-7 homolog A	LIN7A	O14910	486
15470-11	0.117732	2.71718e-15	0.0555473	0.043545	Hexosaminidase B	Beta-hexosaminidase subunit beta	HEXB	P07686	487
14144-3	0.106514	2.72677e-15	5.57106e-06	0.0590089	H2A3	Histone H2A type 3	HIST3H2A	Q7L7L0	488
6603-18	0.10748	3.11114e-15	4.86679e-08	0.0409905	KALM	Anosmin-1	KAL1	P23352	489
15513-108	0.104227	3.20529e-15	0.00623665	0.0489947	Prostasin	Prostasin	PRSS8	Q16651	490
2620-4	0.134303	3.29792e-15	0.000354236	0.0312591	gp130, soluble	Interleukin-6 receptor subunit beta	IL6ST	P40189	491
12663-1	0.117563	3.40012e-15	0.00757474	0.042737	THTR	Thiosulfate sulfurtransferase	TST	Q16762	492
2966-65	0.116093	3.65553e-15	2.54107e-11	0.0387921	SCGF-beta	Stem cell growth factor-beta	CLEC11A	Q9Y240	493
14689-3	0.120812	3.75534e-15	0.000849386	0.0430428	SEC13	Protein SEC13 homolog	SEC13	P55735	494
10612-18	0.122424	3.8273e-15	5.78473e-09	0.0454379	PLOD3	Procollagen-lysine,2-oxoglutarate 5-dioxygenase 3	PLOD3	O60568	495
9172-69	0.103541	3.83792e-15	0.0163761	0.0485692	MMP-8	Neutrophil collagenase	MMP8	P22894	496
5301-7	0.124389	3.84216e-15	0.269026	0.0373287	Eotaxin	Eotaxin	CCL11	P51671	497
13961-18	0.125819	4.80255e-15	2.07653e-07	0.0382912	KIF3A	Kinesin-like protein KIF3A	KIF3A	Q9Y496	498
8402-22	0.122303	5.1305e-15	0.00221541	0.0349469	CYTL1	Cytokine-like protein 1	CYTL1	Q9NRR1	499
5223-59	0.104905	5.63368e-15	0.00250868	0.0411654	GCKR	Glucokinase regulatory protein	GCKR	Q14397	500
3325-2	0.13189	5.85498e-15	7.9927e-06	0.0306802	MATN2	Matrilin-2	MATN2	O00339	501
11219-95	0.120333	7.61395e-15	7.08255e-13	0.0219917	FGFP3	Fibroblast growth factor-binding protein 3	FGFBP3	Q8TAT2	502
10847-1	0.109804	8.0475e-15	5.40341e-09	0.0328351	SIG15	Sialic acid-binding Ig-like lectin 15	SIGLEC15	Q6ZMC9	503
17331-138	0.127355	9.0007e-15	0.000184344	0.0360262	KREM1	Kremen protein 1	KREMEN1	Q96MU8	504
6556-5	-0.110024	9.31426e-15	0.000498103	0.0706552	ENPP5	Ectonucleotide pyrophosphatase/phosphodiesterase family member 5	ENPP5	Q9UJA9	505
15540-6	0.0942085	9.34024e-15	7.63601e-06	0.061706	Vimentin	Vimentin	VIM	P08670	506
3449-58	-0.104008	1.06301e-14	3.6155e-11	0.0884134	Kallistatin	Kallistatin	SERPINA4	P29622	507
13104-32	0.114594	1.40616e-14	8.30559e-06	0.0388291	EFNB1	Ephrin-B1	EFNB1	P98172	508
18899-82	0.0914357	1.78257e-14	0.000323072	0.053037	HDGR3	Hepatoma-derived growth factor-related protein 3	HDGFRP3	Q9Y3E1	509
8993-151	0.108547	1.83173e-14	0.000237813	0.0385553	RIPK2	Receptor-interacting serine/threonine-protein kinase 2	RIPK2	O43353	510
5440-26	0.119396	2.12739e-14	0.074961	0.0392818	Troponin I, skeletal, fast twitch	Troponin I, fast skeletal muscle	TNNI2	P48788	511
2633-52	0.100306	2.2072e-14	0.00440312	0.0474607	IL-13 Ra1	Interleukin-13 receptor subunit alpha-1	IL13RA1	P78552	512
3050-7	0.116676	2.35711e-14	6.65797e-09	0.0332298	vWF	von Willebrand factor	VWF	P04275	513
13990-1	0.0967723	2.53284e-14	5.66166e-07	0.0479006	pyruvate carboxylase	Pyruvate carboxylase, mitochondrial	PC	P11498	514
11646-4	0.103726	3.19729e-14	0.0139802	0.0439437	Carbohydrate sulfotransferase 9	Carbohydrate sulfotransferase 9	CHST9	Q7L1S5	515
3179-51	0.116624	3.58974e-14	0.0090431	0.0362016	Cathepsin A	Lysosomal protective protein	CTSA	P10619	516
6458-6	0.103152	4.37838e-14	7.2268e-10	0.0518371	RPN1	Dolichyl-diphosphooligosaccharide--protein glycosyltransferase subunit 1	RPN1	P04843	517
12934-1	0.108212	4.89676e-14	0.0750116	0.048688	HERC5	E3 ISG15--protein ligase HERC5	HERC5	Q9UII4	518
2658-27	-0.110466	5.65922e-14	0.000418275	0.0757648	TrkC	NT-3 growth factor receptor	NTRK3	Q16288	519
2838-53	0.104665	5.82931e-14	1.52653e-08	0.0350028	MMP-17	Matrix metalloproteinase-17	MMP17	Q9ULZ9	520
4500-50	0.110308	6.46505e-14	2.37477e-10	0.0388406	SCGF-alpha	Stem cell growth factor-alpha	CLEC11A	Q9Y240	521
5352-11	0.0885029	6.95464e-14	0.113853	0.0566458	HVEM	Tumor necrosis factor receptor superfamily member 14	TNFRSF14	Q92956	522
15514-26	-0.106281	8.18477e-14	1.75747e-11	0.073988	Pseudocholinesterase	Cholinesterase	BCHE	P06276	523
7933-75	-0.128391	8.48667e-14	0.000110336	0.0571399	ADA22	Disintegrin and metalloproteinase domain-containing protein 22	ADAM22	Q9P0K1	524
6294-11	0.0928005	9.29694e-14	1.90174e-05	0.0523725	BAGE2	B melanoma antigen 2	BAGE2	Q86Y30	525
19243-2	0.1044	9.45779e-14	3.22847e-07	0.0446521	PFD2	Prefoldin subunit 2	PFDN2	Q9UHV9	526
3066-12	0.120541	9.73155e-14	7.4547e-05	0.0330669	Galectin-3	Galectin-3	LGALS3	P17931	527
2665-26	0.109984	9.78202e-14	0.00743524	0.0423473	BCMA	Tumor necrosis factor receptor superfamily member 17	TNFRSF17	Q02223	528
10851-77	0.111675	1.03389e-13	8.4773e-19	0.0860584	IL27B	Interleukin-27 subunit beta	EBI3	Q14213	529
2890-59	0.112047	1.04502e-13	0.000704797	0.0522335	CCL28	C-C motif chemokine 28	CCL28	Q9NRJ3	530
4922-13	0.0891848	1.05897e-13	0.00206299	0.0568216	MIP-3b	C-C motif chemokine 19	CCL19	Q99731	531
10938-13	0.100183	1.09505e-13	7.10883e-07	0.0420227	sLFA-3	Lymphocyte function-associated antigen 3	CD58	P19256	532
12807-89	0.102993	1.13195e-13	0.0116773	0.0415151	RHG30	Rho GTPase-activating protein 30	ARHGAP30	Q7Z6I6	533
10672-75	0.102823	1.25979e-13	0.39155	0.0577453	SP-B	Pulmonary surfactant-associated protein B	SFTPB	P07988	534
7779-86	0.10662	1.31194e-13	0.00324248	0.0443432	CHSTB	Carbohydrate sulfotransferase 11	CHST11	Q9NPF2	535
10761-5	0.0975538	1.33455e-13	6.37936e-06	0.0376017	TMED2	Transmembrane emp24 domain-containing protein 2	TMED2	Q15363	536
10754-113	0.109921	1.3504e-13	0.660844	0.0502758	Prokineticin-2	Prokineticin-2	PROK2	Q9HC23	537
6168-11	0.107427	1.38192e-13	9.56548e-07	0.03781	p53 R175H	Cellular tumor antigen p53 R175H mutant	TP53	P04637	538
13231-90	0.100358	1.41593e-13	0.541397	0.0450203	IgG4, Kappa	Ig gamma-4, Kappa	IGHG4	P01861	539
3232-28	0.122098	1.57696e-13	1.89784e-07	0.0144638	TrATPase	Tartrate-resistant acid phosphatase type 5	ACP5	P13686	540
10758-2	0.107891	1.59932e-13	0.0191317	0.0366459	KERA	Keratocan	KERA	O60938	541
15573-110	-0.110628	1.60529e-13	0.702338	0.0519633	CSPG3	Neurocan core protein	NCAN	O14594	542
19372-7	-0.112013	1.70675e-13	0.000275583	0.0433507	MDGA2	MAM domain-containing glycosylphosphatidylinositol anchor protein 2	MDGA2	Q7Z553	543
3622-33	0.107148	1.75382e-13	0.0244626	0.0322854	LGMN	Legumain	LGMN	Q99538	544
10418-36	0.0988561	1.78275e-13	3.24245e-06	0.0431507	STX12	Syntaxin-12	STX12	Q86Y82	545
15367-38	0.108651	1.85168e-13	0.000257443	0.0451192	LPLC1	BPI fold-containing family B member 1	BPIFB1	Q8TDL5	546
2605-49	0.106665	1.91307e-13	7.06065e-07	0.0395573	CD30	Tumor necrosis factor receptor superfamily member 8	TNFRSF8	P28908	547
9018-38	0.102645	1.91551e-13	3.38069e-06	0.0375355	PCD10	Protocadherin-10	PCDH10	Q9P2E7	548
8974-172	0.11163	1.98918e-13	0.00241254	0.0338647	COFA1	Collagen alpha-1(XV) chain	COL15A1	P39059	549
5307-12	0.119745	2.13342e-13	0.0286234	0.0333635	Coagulation Factor IXab	Coagulation factor IXab	F9	P00740	550
6649-51	0.0973493	2.19576e-13	0.0028587	0.0313137	NET1	Netrin-1	NTN1	O95631	551
2516-57	0.106334	2.4169e-13	8.61277e-07	0.0510606	6Ckine	C-C motif chemokine 21	CCL21	O00585	552
9366-54	0.0884508	2.42388e-13	0.00108641	0.0568535	IL-21 sR	Interleukin-21 receptor	IL21R	Q9HBE5	553
13624-17	0.0836673	2.46086e-13	0.000184907	0.0574766	NADK	NAD kinase	NADK	O95544	554
13436-54	0.0864602	3.21431e-13	0.00414185	0.0489294	MAZ	Myc-associated zinc finger protein	MAZ	P56270	555
15494-11	0.105119	3.8104e-13	5.2896e-06	0.026784	FGFP1	Fibroblast growth factor-binding protein 1	FGFBP1	Q14512	556
9901-28	0.0927756	3.94192e-13	0.081204	0.0508187	EGLN1	Egl nine homolog 1	EGLN1	Q9GZT9	557
16055-3	0.162023	3.98387e-13	0.00129343	0.0341926	complement factor H-related 5	Complement factor H-related protein 5	CFHR5	Q9BXR6	558
10490-3	0.0948099	4.09321e-13	1.3907e-08	0.0547556	RPN1	Dolichyl-diphosphooligosaccharide--protein glycosyltransferase subunit 1	RPN1	P04843	559
3503-4	0.104159	4.24385e-13	3.9471e-11	0.0400608	Integrin a1b1	Integrin alpha-I: beta-1 complex	ITGA1|ITGB1	P56199|P05556	560
17224-12	0.100475	4.98478e-13	0.0009238	0.0475026	MIME	Mimecan	OGN	P20774	561
3326-58	0.100653	5.06046e-13	2.98761e-05	0.0355365	Nectin-like protein 2	Cell adhesion molecule 1	CADM1	Q9BY67	562
4163-5	0.0912099	5.73067e-13	0.000845784	0.0491315	Histone H2A.z	Histone H2A.z	H2AFZ	P0C0S5	563
16057-6	0.120956	6.79287e-13	0.00583979	0.0363998	IGF-II receptor	Cation-independent mannose-6-phosphate receptor	IGF2R	P11717	564
12471-47	0.0987326	7.1481e-13	0.000884225	0.0388196	STAU1	Double-stranded RNA-binding protein Staufen homolog 1	STAU1	O95793	565
7917-17	0.0954228	7.2044e-13	0.000624399	0.0402283	CBPD	Carboxypeptidase D	CPD	O75976	566
14705-1	0.0924567	9.2246e-13	0.0390484	0.0579816	VEGF-D	Vascular endothelial growth factor D	FIGF	O43915	567
8300-82	0.0991009	9.22846e-13	5.6982e-21	0.0253365	PEX14	Peroxisomal membrane protein PEX14	PEX14	O75381	568
6404-20	0.103078	9.65466e-13	4.74332e-05	0.033087	C1QRF	C1q-related factor	C1QL1	O75973	569
12777-11	0.0832774	1.001e-12	1.15072e-05	0.0570354	SF01	Splicing factor 1	SF1	Q15637	570
18220-141	0.0976943	1.0743e-12	0.00216319	0.0458965	SRA1	Steroid receptor RNA activator 1	SRA1	Q9HD15	571
7141-21	0.107798	1.07735e-12	2.75711e-05	0.0355832	MGT4B	Alpha-1,3-mannosyl-glycoprotein 4-beta-N-acetylglucosaminyltransferase B	MGAT4B	Q9UQ53	572
4989-7	0.122752	1.1697e-12	1.00458e-07	0.0348825	Fibrinogen g-chain dimer	Fibrinogen gamma chain	FGG	P02679	573
16753-46	0.0835143	1.17534e-12	0.0557785	0.052003	CO6A2	Collagen alpha-2(VI) chain	COL6A2	P12110	574
3311-27	0.106554	1.1846e-12	1.15976e-05	0.0514109	FCG3B	Low affinity immunoglobulin gamma Fc region receptor III-B	FCGR3B	O75015	575
2567-5	0.127019	1.22872e-12	0.00280243	0.033283	Factor I	Complement factor I	CFI	P05156	576
12960-9	0.111718	1.25782e-12	0.00025763	0.0429001	HXK4	Glucokinase	GCK	P35557	577
16305-10	0.100323	1.25846e-12	0.00104676	0.0381305	Cadherin-11	Cadherin-11	CDH11	P55287	578
10557-6	0.102752	1.26925e-12	0.00770788	0.0484812	TEX29	Testis-expressed sequence 29 protein	TEX29	Q8N6K0	579
17454-15	0.0991153	1.40847e-12	8.37601e-05	0.0360207	EGFL6	Epidermal growth factor-like protein 6	EGFL6	Q8IUX8	580
5070-76	0.0925627	1.45322e-12	1.36089e-05	0.0426815	DcR3	Tumor necrosis factor receptor superfamily member 6B	TNFRSF6B	O95407	581
4876-32	0.115455	1.45892e-12	0.0212417	0.0324788	Coagulation Factor IX	Coagulation factor IX	F9	P00740	582
8932-1	0.0946211	1.53061e-12	0.00494835	0.0428512	ENTP6	Ectonucleoside triphosphate diphosphohydrolase 6	ENTPD6	O75354	583
5728-60	-0.100215	1.93283e-12	0.170448	0.0633628	FCRL1	Fc receptor-like protein 1	FCRL1	Q96LA6	584
4542-24	0.114978	2.12393e-12	6.33837e-05	0.0430252	Clusterin	Clusterin	CLU	P10909	585
5091-28	0.112301	2.22107e-12	3.3913e-10	0.029259	ILT-4	Leukocyte immunoglobulin-like receptor subfamily B member 2	LILRB2	Q8N423	586
10832-24	-0.108951	2.45485e-12	0.0279267	0.0518077	B4GT6	Beta-1,4-galactosyltransferase 6	B4GALT6	Q9UBX8	587
2974-61	-0.0991912	2.45975e-12	0.000110844	0.0646442	contactin-1	Contactin-1	CNTN1	Q12860	588
8660-5	0.113561	2.68353e-12	0.00249295	0.0430067	OLFL3	Olfactomedin-like protein 3	OLFML3	Q9NRN5	589
7113-1	0.104539	2.76899e-12	2.53248e-20	0.0322681	GRPE1	GrpE protein homolog 1, mitochondrial	GRPEL1	Q9HAV7	590
12516-13	0.0906401	2.97562e-12	2.19836e-09	0.0437547	TEAD4	Transcriptional enhancer factor TEF-3	TEAD4	Q15561	591
13434-172	0.0973147	3.14637e-12	2.88761e-07	0.0380443	PARVA	Alpha-parvin	PARVA	Q9NVD7	592
6223-5	0.0863737	3.2011e-12	0.453813	0.0456699	GUC2B	Guanylate cyclase activator 2B	GUCA2B	Q16661	593
10737-96	0.0863652	3.29286e-12	0.00117825	0.0529148	Serpin B1	Leukocyte elastase inhibitor	SERPINB1	P30740	594
17161-1	0.0985982	3.52516e-12	4.93505e-09	0.0434911	OST48	Dolichyl-diphosphooligosaccharide--protein glycosyltransferase 48 kDa subunit	DDOST	P39656	595
4246-40	-0.101229	3.9236e-12	1.2008e-11	0.0618888	NCAM-L1	Neural cell adhesion molecule L1	L1CAM	P32004	596
8394-56	0.0840245	4.10199e-12	0.0167124	0.04519	RNase 2	Non-secretory ribonuclease	RNASE2	P10153	597
2778-10	0.0847386	4.34043e-12	0.280418	0.0435583	IL-22	Interleukin-22	IL22	Q9GZX6	598
5637-81	0.0910506	4.71245e-12	0.000126085	0.0350159	NTNG1	Netrin-G1	NTNG1	Q9Y2I2	599
5631-83	0.118533	4.87848e-12	5.44721e-06	0.0293669	MOTI	Promotilin	MLN	P12872	600
12727-7	-0.100193	4.97903e-12	0.0222422	0.0651835	FPRP	Prostaglandin F2 receptor negative regulator	PTGFRN	Q9P2B2	601
12831-21	0.104869	5.32831e-12	0.0127101	0.0408501	TESC	Calcineurin B homologous protein 3	TESC	Q96BS2	602
18830-1	0.118413	5.39962e-12	2.49086e-05	0.0268834	Omentin	Intelectin-1	ITLN1	Q8WWA0	603
15426-5	0.0940084	5.64828e-12	0.0927362	0.0484977	NEUR1	Sialidase-1	NEU1	Q99519	604
5339-49	0.0947105	5.70667e-12	0.170148	0.0582329	calgranulin B	Protein S100-A9	S100A9	P06702	605
5095-21	0.0903828	5.9862e-12	0.00348279	0.0480067	KI2L4	Killer cell immunoglobulin-like receptor 2DL4	KIR2DL4	Q99706	606
14603-51	0.0988191	6.53353e-12	0.00178259	0.0391125	KIAA0040	Uncharacterized protein KIAA0040	KIAA0040	J3QR46	607
5441-67	0.0826442	6.66366e-12	6.87952e-05	0.0318959	Troponin I	Troponin I, cardiac muscle	TNNI3	P19429	608
4867-15	0.0921629	6.7038e-12	2.8079e-05	0.0413781	VEGF121	Vascular endothelial growth factor A, isoform 121	VEGFA	P15692	609
12627-97	0.0861657	6.77191e-12	0.000535172	0.0469285	ATG7	Ubiquitin-like modifier-activating enzyme ATG7	ATG7	O95352	610
9449-150	0.114495	6.93221e-12	3.59949e-07	0.0211099	C4b-binding protein alpha chain	C4b-binding protein alpha chain	C4BPA	P04003	611
19126-4	0.0900186	7.06116e-12	2.82446e-06	0.0442629	C20orf77	Regulation of nuclear pre-mRNA domain-containing protein 1B	RPRD1B	Q9NQG5	612
9837-60	0.0875745	8.09512e-12	0.105411	0.0462922	NAD(P)H dehydrogenase	NAD(P)H dehydrogenase [quinone] 1	NQO1	P15559	613
11347-9	0.0950636	8.4023e-12	0.000572064	0.0545596	Transaldolase	Transaldolase	TALDO1	P37837	614
8874-53	0.0900596	8.45202e-12	0.0582852	0.0420861	CLN5	Ceroid-lipofuscinosis neuronal protein 5	CLN5	O75503	615
5688-65	-0.100243	9.03846e-12	6.75846e-08	0.0735336	CBLN4	Cerebellin-4	CBLN4	Q9NTU7	616
3175-51	-0.0978011	9.45448e-12	0.000311134	0.0531834	ATS13	A disintegrin and metalloproteinase with thrombospondin motifs 13	ADAMTS13	Q76LX8	617
8973-23	-0.101286	9.84787e-12	0.0218183	0.062551	FCRL4	Fc receptor-like protein 4	FCRL4	Q96PJ5	618
7060-2	0.0911413	9.93125e-12	1.40075e-05	0.0429008	ERO1A	ERO1-like protein alpha	ERO1L	Q96HE7	619
3324-51	0.0976636	1.00803e-11	0.00091065	0.0543351	LY9	T-lymphocyte surface antigen Ly-9	LY9	Q9HBG7	620
7196-21	0.0944692	1.00971e-11	0.272756	0.0461162	IFN-w	Interferon omega-1	IFNW1	P05000	621
14112-40	0.0939995	1.0169e-11	0.00502626	0.0398058	RELT	Tumor necrosis factor receptor superfamily member 19L	RELT	Q969Z4	622
3587-53	0.0882692	1.07124e-11	3.91054e-06	0.0513254	BMP10	Bone morphogenetic protein 10	BMP10	O95393	623
5715-4	0.0877564	1.08659e-11	0.000159139	0.0504861	ABHEA	Protein ABHD14A	ABHD14A	Q9BUJ0	624
10438-19	0.0986754	1.13264e-11	0.0524216	0.0444877	CSF2R	Granulocyte-macrophage colony-stimulating factor receptor subunit alpha	CSF2RA	P15509	625
3364-76	-0.112234	1.60921e-11	2.13512e-09	0.0422469	Cathepsin V	Cathepsin L2	CTSV	O60911	626
5451-1	0.116057	1.68329e-11	1.38718e-06	0.0322557	ALCAM	CD166 antigen	ALCAM	Q13740	627
6605-17	-0.0965098	1.94218e-11	0.00486764	0.0671913	IGFALS	Insulin-like growth factor-binding protein complex acid labile subunit	IGFALS	P35858	628
14151-4	0.0959643	2.24852e-11	0.0172021	0.0432446	UCRP	Ubiquitin-like protein ISG15	ISG15	P05161	629
10574-10	0.094804	2.34177e-11	0.000167297	0.0392684	b2-Microglobulin	Beta-2-microglobulin			630
8838-10	0.0802355	2.38307e-11	7.11907e-05	0.0492487	CASC4	Protein CASC4	CASC4	Q6P4E1	631
4801-13	0.088379	2.42912e-11	0.395636	0.0503219	PERL	Lactoperoxidase	LPO	P22079	632
3057-55	0.102385	2.46857e-11	0.0295763	0.049039	WISP-1	WNT1-inducible-signaling pathway protein 1	WISP1	O95388	633
4129-72	0.115284	2.49768e-11	0.000110945	0.0374424	Factor B	Complement factor B	CFB	P00751	634
6372-7	0.0942757	2.52449e-11	0.0356892	0.0430051	YBOX2	Y-box-binding protein 2	YBX2	Q9Y2T7	635
14341-8	0.0983388	2.8541e-11	5.42033e-05	0.0372411	FA69C	Protein FAM69C	FAM69C	Q0P6D2	636
11263-57	0.105978	3.01032e-11	0.00536938	0.046381	CASQ1	Calsequestrin-1	CASQ1	P31415	637
9482-110	0.0963355	3.31274e-11	5.67588e-05	0.0328632	NUDT9	ADP-ribose pyrophosphatase, mitochondrial	NUDT9	Q9BW91	638
19596-18	0.0862034	3.47793e-11	0.000536196	0.0412324	BRF-1	Transcription factor IIIB 90 kDa subunit	BRF1	Q92994	639
6923-1	0.0942727	3.56618e-11	2.769e-06	0.0316002	PLOD2	Procollagen-lysine,2-oxoglutarate 5-dioxygenase 2	PLOD2	O00469	640
6621-10	0.0912774	4.16412e-11	0.000332247	0.0418204	REL2	Prorelaxin H2	RLN2	P04090	641
5669-26	0.0807874	4.69473e-11	0.000214226	0.0508333	SIRB2	Signal-regulatory protein beta-2	SIRPB2	Q5JXA9	642
4908-6	0.095791	4.70216e-11	0.00162728	0.0342289	Endoglin	Endoglin	ENG	P17813	643
12712-9	0.0823221	4.86222e-11	0.00264263	0.0497734	HM20A	High mobility group protein 20A	HMG20A	Q9NP66	644
7245-2	0.0901878	4.90992e-11	0.00045752	0.0489176	CELF2	CUGBP Elav-like family member 2	CELF2	O95319	645
10085-25	0.0917401	5.3811e-11	0.156927	0.053376	STAR	Steroidogenic acute regulatory protein, mitochondrial	STAR	P49675	646
8024-64	0.0905172	5.40003e-11	0.000339604	0.03524	TPST2	Protein-tyrosine sulfotransferase 2	TPST2	O60704	647
17836-17	0.0863166	5.58782e-11	0.00998943	0.0440335	S100A16	Protein S100-A16	S100A16	Q96FQ6	648
5609-92	0.0763551	6.50693e-11	0.00563245	0.045726	F19A5	Protein FAM19A5	FAM19A5	Q7Z5A7	649
15468-14	0.103118	6.57327e-11	0.0262087	0.0467984	FHR1	Complement factor H-related protein 1	CFHR1	Q03591	650
17367-5	0.0920551	6.9016e-11	0.000391652	0.0448431	Stathmin	Stathmin	STMN1	P16949	651
2731-29	0.0852975	7.05439e-11	0.000517611	0.0517846	NADPH-P450 Oxidoreductase	NADPH--cytochrome P450 reductase	POR	P16435	652
10627-87	0.0966187	7.21771e-11	0.000691033	0.0371276	APLP2	Amyloid-like protein 2	APLP2	Q06481	653
18255-6	0.0888735	7.2717e-11	2.40871e-05	0.0408633	NB5R1	NADH-cytochrome b5 reductase 1	CYB5R1	Q9UHQ9	654
8953-47	0.0858971	7.86013e-11	0.000952842	0.0466197	HDGF	Hepatoma-derived growth factor	HDGF	P51858	655
8369-102	0.0838308	7.89734e-11	0.0386438	0.039978	DAG1	Dystroglycan	DAG1	Q14118	656
7765-15	0.0905709	8.12773e-11	0.0040265	0.0418554	ITM2A	Integral membrane protein 2A	ITM2A	O43736	657
3730-81	0.0816608	8.5093e-11	2.23554e-05	0.0528489	TNR4	Tumor necrosis factor receptor superfamily member 4	TNFRSF4	P43489	658
14063-17	0.0847533	8.78598e-11	0.0322354	0.0480782	OSM	Oncostatin-M	OSM	P13725	659
5117-14	0.0824895	8.82578e-11	0.0300216	0.0449662	ROBO3	Roundabout homolog 3	ROBO3	Q96MS0	660
12436-84	0.0941571	9.5696e-11	0.00158292	0.0516827	GST omega-1	Glutathione S-transferase omega-1	GSTO1	P78417	661
15522-2	-0.0943558	9.70289e-11	0.10268	0.0657656	GAPR1	Golgi-associated plant pathogenesis-related protein 1	GLIPR2	Q9H4G4	662
14208-3	0.0872925	9.77278e-11	0.1607	0.0478721	RET7	Retinoid-binding protein 7	RBP7	Q96R05	663
5954-62	0.0879122	1.07553e-10	0.00437951	0.0443912	PTH	Parathyroid hormone	PTH	P01270	664
5730-60	0.0813014	1.10171e-10	0.00301411	0.04761	BRAK	C-X-C motif chemokine 14	CXCL14	O95715	665
15492-1	0.0776788	1.11482e-10	0.00443491	0.0489826	CRIM1	Cysteine-rich motor neuron 1 protein	CRIM1	Q9NZV1	666
3305-6	0.0818515	1.15218e-10	1.4046e-07	0.0401692	DLL4	Delta-like protein 4	DLL4	Q9NR61	667
14226-120	0.086755	1.19975e-10	1.63235e-05	0.0429241	BHMT2	S-methylmethionine--homocysteine S-methyltransferase BHMT2	BHMT2	Q9H2M3	668
14134-49	0.0987925	1.25008e-10	0.000993126	0.0388032	AMGO2	Amphoterin-induced protein 2	AMIGO2	Q86SJ2	669
7766-25	0.08889	1.28734e-10	0.00115045	0.0425188	ZP4	Zona pellucida sperm-binding protein 4	ZP4	Q12836	670
8014-359	0.100467	1.30324e-10	0.273441	0.0441523	MANEA	Glycoprotein endo-alpha-1,2-mannosidase	MANEA	Q5SRI9	671
9370-69	0.0849106	1.33112e-10	0.0412971	0.0511786	GGH	Gamma-glutamyl hydrolase	GGH	Q92820	672
15582-25	0.0809656	1.34837e-10	0.0810793	0.0490737	FCN1	Ficolin-1	FCN1	O00602	673
6627-25	0.0918859	1.36088e-10	0.0102987	0.0413431	LIPR1	Inactive pancreatic lipase-related protein 1	PNLIPRP1	P54315	674
11416-23	0.0968014	1.45372e-10	0.00121689	0.0442393	FBXL4	F-box/LRR-repeat protein 4	FBXL4	Q9UKA2	675
19555-1	0.0883536	1.59491e-10	0.00540008	0.0560326	SUMO2	Small ubiquitin-related modifier 2	SUMO2	P61956	676
2946-52	0.109181	1.6965e-10	0.00633041	0.0370578	Factor D	Complement factor D	CFD	P00746	677
17176-13	0.0891268	1.73253e-10	0.00275708	0.0458688	PSIP1	PC4 and SFRS1-interacting protein	PSIP1	O75475	678
16758-96	0.0852412	1.75938e-10	0.00543615	0.0477803	HDGF	Hepatoma-derived growth factor	HDGF	P51858	679
13950-9	0.089948	1.82473e-10	8.50818e-06	0.0395852	C43BP	Collagen type IV alpha-3-binding protein	COL4A3BP	Q9Y5P4	680
6117-4	0.0776721	1.85509e-10	0.00584117	0.0455208	NEC2	Neuroendocrine convertase 2	PCSK2	P16519	681
9256-78	0.0869475	1.91939e-10	0.0103721	0.038216	NPTX1	Neuronal pentraxin-1	NPTX1	Q15818	682
6442-6	-0.0899213	2.13082e-10	1.61116e-05	0.0709822	BAGE3	B melanoma antigen 3	BAGE3	Q86Y29	683
8535-102	0.0867686	2.26144e-10	0.00356134	0.0469996	Dermokine	Dermokine	DMKN	Q6E0U4	684
11352-42	0.079985	2.27418e-10	0.0298923	0.0325697	TITIN	Titin	TTN	Q8WZ42	685
19183-164	0.0923913	2.27612e-10	0.00209173	0.0437861	RL12	60S ribosomal protein L12	RPL12	P30050	686
11158-40	0.0754214	2.39091e-10	0.0482945	0.0454297	BICR1	Bicaudal D-related protein 1	CCDC64	Q6ZP65	687
9244-27	0.0940916	2.41223e-10	0.00437643	0.0399993	PPT1	Palmitoyl-protein thioesterase 1	PPT1	P50897	688
4159-130	0.107215	2.44528e-10	0.0133246	0.0396222	Factor H	Complement factor H	CFH	P08603	689
9337-43	0.0846797	2.49769e-10	2.32869e-08	0.0511774	TKN1	Protachykinin-1	TAC1	P20366	690
6035-2	0.0853907	2.57281e-10	5.75746e-05	0.046261	SIAT1	Beta-galactoside alpha-2,6-sialyltransferase 1	ST6GAL1	P15907	691
6493-9	0.0814897	2.58312e-10	0.00309877	0.043105	CBPZ	Carboxypeptidase Z	CPZ	Q66K79	692
11955-1	0.0883325	2.60824e-10	0.0145972	0.0476654	RHG01	Rho GTPase-activating protein 1	ARHGAP1	Q07960	693
8019-73	0.0865065	2.67411e-10	0.213113	0.0491594	STMN3	Stathmin-3	STMN3	Q9NZ72	694
3040-59	0.0848888	2.69337e-10	6.01936e-05	0.0389539	MIP-1a	C-C motif chemokine 3	CCL3	P10147	695
19437-61	0.0868494	2.75399e-10	1.00558e-05	0.0376111	L-VEGF165	Isoform L-VEGF165	VEGFA	P15692	696
6520-87	0.104688	2.7971e-10	0.00049088	0.0397026	MGP	Matrix Gla protein	MGP	P08493	697
8870-38	0.0897992	2.80236e-10	0.000219528	0.0363019	NPM1	Nucleophosmin	NPM1	P06748	698
15475-4	0.0952856	2.858e-10	0.000334648	0.0375066	PLTP	Phospholipid transfer protein	PLTP	P55058	699
2431-17	0.085078	3.00081e-10	7.91248e-05	0.0486567	Cathepsin G	Cathepsin G	CTSG	P08311	700
4553-65	0.0815177	3.11134e-10	0.000671292	0.0463342	HDGR2	Hepatoma-derived growth factor-related protein 2	HDGFRP2	Q7Z4V5	701
15452-5	0.0885822	3.68274e-10	6.05889e-10	0.029855	5'-Nucleotidase	5'-Nucleotidase	NT5E	P21589	702
13940-19	0.076997	4.11556e-10	0.00584198	0.0543512	IP16	Gamma-interferon-inducible protein 16	IFI16	Q16666	703
4673-13	0.0796996	4.15411e-10	4.59335e-06	0.0271652	IL-6	Interleukin-6	IL6	P05231	704
17781-191	0.0948254	4.25025e-10	0.00134114	0.0405947	MLP3A	Microtubule-associated proteins 1A/1B light chain 3A	MAP1LC3A	Q9H492	705
17505-125	0.0956249	4.28477e-10	4.50298e-06	0.0350111	NALDL	N-acetylated-alpha-linked acidic dipeptidase-like protein	NAALADL1	Q9UQQ1	706
15562-24	0.0910281	4.4742e-10	0.852489	0.0486197	BGLR	Beta-glucuronidase	GUSB	P08236	707
11590-5	0.0759252	4.50472e-10	0.00487811	0.0569265	RBM23	Probable RNA-binding protein 23	RBM23	Q86U06	708
2645-54	0.080442	4.52361e-10	0.000240172	0.0462106	PKC-Z	Protein kinase C zeta type	PRKCZ	Q05513	709
18876-77	0.0817286	4.6469e-10	0.0099472	0.0417904	CHST4	Carbohydrate sulfotransferase 4	CHST4	Q8NCG5	710
15476-6	0.0895332	4.99076e-10	0.00117626	0.0372196	REG3G	Regenerating islet-derived protein 3-gamma	REG3G	Q6UW15	711
11696-7	0.0950212	5.15532e-10	0.000855428	0.0374719	RABP2	Cellular retinoic acid-binding protein 2	CRABP2	P29373	712
18324-61	0.0758343	5.77307e-10	0.986496	0.0450543	SUOX	Sulfite oxidase, mitochondrial	SUOX	P51687	713
10041-3	0.0903762	5.88015e-10	0.0440621	0.0451178	HNF4A	Hepatocyte nuclear factor 4-alpha	HNF4A	P41235	714
6315-58	0.0847051	5.9298e-10	0.000200424	0.0449464	PLBL1	Phospholipase B-like 1	PLBD1	Q6P4A8	715
9841-197	0.0881299	6.03814e-10	0.0614141	0.0377059	Multifunctional protein ADE2	Multifunctional protein ADE2	PAICS	P22234	716
7050-5	0.0883473	6.55635e-10	0.113054	0.0403381	NEGR1	Neuronal growth regulator 1	NEGR1	Q7Z3B1	717
10903-50	0.0875472	6.69839e-10	4.42834e-06	0.0450318	STX8	Syntaxin-8	STX8	Q9UNK0	718
3623-84	0.087517	6.81829e-10	0.0205069	0.0422131	LY86	Lymphocyte antigen 86	LY86	O95711	719
5936-53	0.0829756	7.03056e-10	0.00282488	0.0369148	TNF-a	Tumor necrosis factor	TNF	P01375	720
19590-46	0.0936113	7.06797e-10	0.753669	0.0530088	SP-D	Pulmonary surfactant-associated protein D	SFTPD	P35247	721
7863-50	0.096825	7.28942e-10	1.82674e-10	0.0233654	PGRC1	Membrane-associated progesterone receptor component 1	PGRMC1	O00264	722
3312-64	0.0753743	7.5559e-10	0.0293401	0.0476247	FCGR1	High affinity immunoglobulin gamma Fc receptor I	FCGR1A	P12314	723
12881-17	0.0742609	7.69939e-10	0.000221115	0.0422523	RDH16	Retinol dehydrogenase 16	RDH16	O75452	724
9971-5	0.0876288	7.81337e-10	0.00348498	0.0436987	CSMD2	CUB and sushi domain-containing protein 2	CSMD2	Q7Z408	725
11429-80	0.0865611	8.35363e-10	0.000323432	0.0422084	hnRNP C1/C2	Heterogeneous nuclear ribonucleoproteins C1/C2	HNRNPC	P07910	726
4342-10	0.0903881	8.44577e-10	0.0260763	0.0392004	sICAM-1	Intercellular adhesion molecule 1	ICAM1	P05362	727
17704-74	0.0747002	8.61209e-10	0.00686153	0.0482643	HS105	Heat shock protein 105 kDa	HSPH1	Q92598	728
11671-19	0.0774094	9.09777e-10	0.000591308	0.0416123	BRPF1	Peregrin	BRPF1	P55201	729
6984-6	0.0886094	9.18039e-10	9.74906e-06	0.0380948	IGSF8	Immunoglobulin superfamily member 8	IGSF8	Q969P0	730
17366-6	0.093985	9.43313e-10	0.0308003	0.0436391	DCNL1	DCN1-like protein 1	DCUN1D1	Q96GG9	731
3519-3	0.0852724	9.67557e-10	0.430833	0.0419615	TARC	C-C motif chemokine 17	CCL17	Q92583	732
2514-65	0.0805201	1.01099e-09	5.5908e-06	0.0481648	Ephrin-B3	Ephrin-B3	EFNB3	Q15768	733
12352-70	0.0782078	1.01785e-09	0.181975	0.0416905	ARRD3	Arrestin domain-containing protein 3	ARRDC3	Q96B67	734
11557-3	0.0833362	1.05418e-09	0.00511969	0.0424141	SMUF1	E3 ubiquitin-protein ligase SMURF1	SMURF1	Q9HCE7	735
14019-73	0.0819202	1.06431e-09	0.00153735	0.0462221	EVPL	Envoplakin	EVPL	Q92817	736
18878-15	0.0629841	1.096e-09	0.347607	0.0409868	GREM1	Gremlin-1	GREM1	O60565	737
7871-16	0.101217	1.1443e-09	5.1957e-16	0.0219533	T132A	Transmembrane protein 132A	TMEM132A	Q24JP5	738
12692-56	0.0816026	1.21863e-09	0.287958	0.0436953	DOT1L	Histone-lysine N-methyltransferase, H3 lysine-79 specific	DOT1L	Q8TEK3	739
17775-8	0.0816752	1.22099e-09	0.0190753	0.0517306	TAGL3	Transgelin-3	TAGLN3	Q9UI15	740
7930-3	0.0699806	1.2295e-09	0.178261	0.0461531	EXOS1	Exosome complex component CSL4	EXOSC1	Q9Y3B2	741
6580-29	0.155523	1.27968e-09	2.90741e-07	0.0778091	Pregnancy zone protein	Pregnancy zone protein	PZP	P20742	742
8913-22	0.0823765	1.29358e-09	0.000257223	0.044773	SIG11	Sialic acid-binding Ig-like lectin 11	SIGLEC11	Q96RL6	743
13492-44	0.0798387	1.31814e-09	2.36563e-10	0.0452865	HSPA9B	Stress-70 protein, mitochondrial	HSPA9	P38646	744
18945-11	0.0829573	1.36293e-09	0.00124098	0.0374214	RGS1	Regulator of G-protein signaling 1	RGS1	Q08116	745
3445-53	0.0795396	1.3968e-09	0.000503952	0.0435402	IL-15 Ra	Interleukin-15 receptor subunit alpha	IL15RA	Q13261	746
17209-27	0.0862833	1.4224e-09	5.01118e-07	0.0373437	ST2B1	Sulfotransferase family cytosolic 2B member 1	SULT2B1	O00204	747
8252-2	-0.0912996	1.43251e-09	0.0208953	0.070677	NOTUM	Palmitoleoyl-protein carboxylesterase NOTUM	NOTUM	Q6P988	748
10990-21	0.0886923	1.4336e-09	0.0792856	0.0471349	LRRK2	Leucine-rich repeat serine/threonine-protein kinase 2	LRRK2	Q5S007	749
11293-14	0.0851605	1.4491e-09	0.820729	0.0427992	LRRN1	Leucine-rich repeat neuronal protein 1	LRRN1	Q6UXK5	750
3186-2	0.100427	1.45519e-09	2.39431e-08	0.0321506	C2	Complement C2	C2	P06681	751
2835-1	0.0744758	1.48934e-09	0.00151082	0.0506845	Ku70	X-ray repair cross-complementing protein 6	XRCC6	P12956	752
5114-65	0.0761182	1.51983e-09	0.00153423	0.0428777	Prolactin Receptor	Prolactin receptor	PRLR	P16471	753
12510-3	0.0753475	1.54583e-09	0.157082	0.0473544	STAP1	Signal-transducing adaptor protein 1	STAP1	Q9ULZ2	754
2474-54	0.103124	1.75316e-09	0.0773066	0.0372637	SAP	Serum amyloid P-component	APCS	P02743	755
8828-21	0.0825981	1.80105e-09	4.43808e-07	0.0442525	ESRP1	Epithelial splicing regulatory protein 1	ESRP1	Q6NXG1	756
14011-17	0.0815572	1.80334e-09	0.199358	0.0503407	S100A11	Protein S100-A11	S100A11	P31949	757
12875-28	0.0758092	1.93295e-09	0.105838	0.0515957	UBTD2	Ubiquitin domain-containing protein 2	UBTD2	Q8WUN7	758
3516-60	0.0972854	2.07459e-09	0.000100079	0.0462209	SDF-1	Stromal cell-derived factor 1	CXCL12	P48061	759
10553-8	0.0846668	2.19611e-09	3.44528e-05	0.0385434	TOIP2	Torsin-1A-interacting protein 2	TOR1AIP2	Q8NFQ8	760
11152-46	0.0843461	2.22285e-09	0.0629709	0.0498826	kallikrein 13	Kallikrein-13	KLK13	Q9UKR3	761
5350-14	0.0878887	2.24841e-09	0.0156661	0.0577904	GPC6	Glypican-6	GPC6	Q9Y625	762
9802-27	0.080233	2.36095e-09	0.178367	0.0512709	PLPL2	Patatin-like phospholipase domain-containing protein 2	PNPLA2	Q96AD5	763
12503-5	0.074786	2.43498e-09	0.232416	0.0469713	SPR1	Ovarian cancer G-protein coupled receptor 1	GPR68	Q15743	764
8100-15	0.0722018	2.4424e-09	0.628784	0.0491686	ADM2	ADM2	ADM2	Q7Z4H4	765
9531-24	0.0897853	2.46641e-09	1.42205e-06	0.0414661	LST1	Leukocyte-specific transcript 1 protein	LST1	O00453	766
5602-62	0.075984	2.48432e-09	0.00386729	0.0412	RNS10	Inactive ribonuclease-like protein 10	RNASE10	Q5GAN6	767
19561-216	0.0959211	2.49814e-09	0.259469	0.04713	PLXD1	Plexin-D1	PLXND1	Q9Y4D7	768
6453-70	0.0890153	2.51737e-09	0.111313	0.0375819	LIRB4	Leukocyte immunoglobulin-like receptor subfamily B member 4	LILRB4	Q8NHJ6	769
7773-20	0.0806976	2.52687e-09	0.000186528	0.0435402	KI2L2	Killer cell immunoglobulin-like receptor 2DL2	KIR2DL2	P43627	770
14008-22	0.0817358	2.53877e-09	0.0150126	0.0416153	DCP1A	mRNA-decapping enzyme 1A	DCP1A	Q9NPI6	771
2708-54	0.0868633	2.70952e-09	1.9582e-05	0.0321838	TNFSF18	Tumor necrosis factor ligand superfamily member 18	TNFSF18	Q9UNG2	772
5649-83	0.0767415	2.7343e-09	0.0891639	0.042142	PSG4	Pregnancy-specific beta-1-glycoprotein 4	PSG4	Q00888	773
19506-6	0.0835235	2.74188e-09	0.00487225	0.0433061	GLYAT	Glycine N-acyltransferase	GLYAT	Q6IB77	774
11175-45	0.075158	2.87037e-09	0.668428	0.0478502	PCAT2	Lysophosphatidylcholine acyltransferase 2	LPCAT2	Q7L5N7	775
19193-18	0.0876204	2.89115e-09	0.000880992	0.0506569	PFD3	Prefoldin subunit 3	VBP1	P61758	776
12478-15	0.0802643	2.90551e-09	0.038645	0.0484886	RL30	60S ribosomal protein L30	RPL30	P62888	777
15574-37	0.0776679	2.97884e-09	5.49323e-05	0.0457483	Cyclin A	Cyclin-A2	CCNA2	P20248	778
19558-10	0.0719209	3.11061e-09	6.54807e-05	0.0483009	LRP4	Low-density lipoprotein receptor-related protein 4	LRP4	O75096	779
9830-109	0.0812459	3.19927e-09	0.16473	0.0369181	VAV3	Guanine nucleotide exchange factor VAV3	VAV3	Q9UKW4	780
8086-49	0.0800882	3.20442e-09	6.05494e-06	0.0471425	ITM2B	Integral membrane protein 2B	ITM2B	Q9Y287	781
3600-2	0.0843204	3.29377e-09	0.432005	0.0451642	Chitotriosidase-1	Chitotriosidase-1	CHIT1	Q13231	782
5825-49	0.073837	3.44164e-09	0.0376795	0.046001	IFN-g R1	Interferon gamma receptor 1	IFNGR1	P15260	783
6375-75	0.0838475	3.6506e-09	0.0505745	0.046311	XXLT1	Xyloside xylosyltransferase 1	XXYLT1	Q8NBI6	784
2515-14	0.0906893	3.7812e-09	0.000604637	0.0406435	GFRa-2	GDNF family receptor alpha-2	GFRA2	O00451	785
10342-55	0.0760493	3.96575e-09	0.0082638	0.0406754	PIAS4	E3 SUMO-protein ligase PIAS4	PIAS4	Q8N2W9	786
15457-14	0.0700282	4.19265e-09	0.197579	0.0431068	Aminopeptidase N	Aminopeptidase N	ANPEP	P15144	787
4280-47	0.0813403	4.19835e-09	0.00045861	0.0424688	PSA2	Proteasome subunit alpha type-2	PSMA2	P25787	788
17474-106	0.0780279	4.31019e-09	0.0521144	0.0454426	YETS4	YEATS domain-containing protein 4	YEATS4	O95619	789
2781-63	0.0781658	4.71602e-09	0.00162169	0.0360671	LAG-1	C-C motif chemokine 4-like	CCL4L1	Q8NHW4	790
9719-145	0.0777548	5.03121e-09	0.0676574	0.0421454	MMP-16	Matrix metalloproteinase-16	MMP16	P51512	791
7117-21	0.0804688	5.12295e-09	0.0264689	0.0374088	SPI2	Serpin I2	SERPINI2	O75830	792
7638-30	0.0884021	5.1374e-09	0.610906	0.0524491	Lectin, mannose-binding 2	Vesicular integral-membrane protein VIP36	LMAN2	Q12907	793
7841-84	0.0916364	5.20311e-09	0.000688814	0.0375679	ESAM	Endothelial cell-selective adhesion molecule	ESAM	Q96AP7	794
5801-72	0.0751433	5.22645e-09	0.0885494	0.048987	b-NGF	beta-nerve growth factor	NGF	P01138	795
3796-79	0.0757296	5.46827e-09	0.000544422	0.0479539	ANGL4	Angiopoietin-related protein 4	ANGPTL4	Q9BY76	796
15313-28	0.0762025	5.73387e-09	0.000284259	0.050515	MD2L1	Mitotic spindle assembly checkpoint protein MAD2A	MAD2L1	Q13257	797
7740-33	0.076505	5.91934e-09	0.0106001	0.0445821	FATE1	Fetal and adult testis-expressed transcript protein	FATE1	Q969F0	798
3122-6	0.076419	6.24211e-09	0.0613714	0.039772	SMAC	Diablo homolog, mitochondrial	DIABLO	Q9NR28	799
3070-1	0.0662623	6.33988e-09	0.0263966	0.047078	IL-2	Interleukin-2	IL2	P60568	800
4455-89	0.0834166	6.36593e-09	0.197153	0.0502528	MFGM	Lactadherin	MFGE8	Q08431	801
18413-24	0.070264	6.71282e-09	7.65057e-06	0.0401773	ARL4D	ADP-ribosylation factor-like protein 4D	ARL4D	P49703	802
12894-3	0.0808992	6.7321e-09	0.0309134	0.0487931	PAXI1	PAX-interacting protein 1	PAXIP1	Q6ZW49	803
2796-62	0.105856	7.06744e-09	1.69075e-05	0.0336968	Fibrinogen	Fibrinogen	FGA|FGB|FGG	P02671|P02675|P02679	804
6408-2	0.0931315	7.56989e-09	0.0593901	0.0447456	INHBC	Inhibin beta C chain	INHBC	P55103	805
14593-152	0.0847114	7.62356e-09	0.00832328	0.0427267	F210A	Protein FAM210A	FAM210A	Q96ND0	806
4991-12	-0.0846915	7.82993e-09	0.0348959	0.060581	GPC5	Glypican-5	GPC5	P78333	807
8356-88	0.0852964	8.15038e-09	0.00665381	0.0526129	NEU1	Oxytocin-neurophysin 1	OXT	P01178	808
11383-41	0.076241	8.63788e-09	7.68316e-06	0.0373471	Keratin 7	Keratin, type II cytoskeletal 7	KRT7	P08729	809
9060-27	0.0777772	8.90881e-09	0.0425188	0.0432473	TUTLB	Protein turtle homolog B	IGSF9B	Q9UPX0	810
12730-3	0.0856731	9.02563e-09	0.00253792	0.0379297	KNTC2	Kinetochore protein NDC80 homolog	NDC80	O14777	811
6054-6	0.079839	9.44086e-09	0.123192	0.0473638	NXPH3	Neurexophilin-3	NXPH3	O95157	812
15636-49	0.0641085	9.81514e-09	0.00879978	0.0486437	SORC1	VPS10 domain-containing receptor SorCS1	SORCS1	Q8WY21	813
8040-9	0.0764911	1.0107e-08	2.08231e-05	0.0459335	LEMD1	LEM domain-containing protein 1	LEMD1	Q68G75	814
17677-47	0.080617	1.02004e-08	0.167505	0.0423785	BY55	CD160 antigen	CD160	O95971	815
9544-24	0.0761781	1.04185e-08	0.408056	0.0448852	CG069	Uncharacterized protein C7orf69	C7orf69	Q9H7B7	816
9986-14	0.105222	1.07805e-08	0.000382526	0.0534579	Neuropeptide W	Neuropeptide W	NPW	Q8N729	817
5486-73	0.0792203	1.09793e-08	0.00593056	0.0437941	sICAM-2	Intercellular adhesion molecule 2	ICAM2	P13598	818
4126-22	0.0774341	1.14262e-08	0.166007	0.0536994	BPI	Bactericidal permeability-increasing protein	BPI	P17213	819
15298-199	0.067487	1.1659e-08	8.82841e-06	0.053961	NETO1	Neuropilin and tolloid-like protein 1	NETO1	Q8TDF5	820
5740-17	0.0782864	1.19561e-08	4.69167e-08	0.0268357	ROBO1	Roundabout homolog 1	ROBO1	Q9Y6N7	821
9638-2	0.0740374	1.2037e-08	0.000362125	0.0488851	TIGIT	T-cell immunoreceptor with Ig and ITIM domains	TIGIT	Q495A1	822
10365-132	0.0792984	1.20426e-08	6.79897e-06	0.0486825	IL-23	Interleukin-23	IL12B|IL23A	P29460|Q9NPF7	823
9994-217	0.0748132	1.20671e-08	8.65591e-05	0.0364135	ATP4B	Potassium-transporting ATPase subunit beta	ATP4B	P51164	824
18304-19	0.0759202	1.20673e-08	0.0468833	0.0413713	BCCIP	BRCA2 and CDKN1A-interacting protein	BCCIP	Q9P287	825
11556-19	0.0861423	1.2345e-08	0.000412513	0.0346778	ARFG1	ADP-ribosylation factor GTPase-activating protein 1	ARFGAP1	Q8N6T3	826
9391-60	0.0731125	1.24647e-08	0.502422	0.0464283	PCSK1	ProSAAS	PCSK1N	Q9UHG2	827
2687-2	0.0863556	1.25766e-08	6.38413e-05	0.0522879	MIA	Melanoma-derived growth regulatory protein	MIA	Q16674	828
12479-50	0.080646	1.31629e-08	6.23512e-05	0.0342426	KAP1	cAMP-dependent protein kinase type I-beta regulatory subunit	PRKAR1B	P31321	829
4962-52	0.0847386	1.37406e-08	0.00167126	0.0336877	ARMEL	Cerebral dopamine neurotrophic factor	CDNF	Q49AH0	830
17455-42	0.0804465	1.37763e-08	0.000260101	0.0519473	FOLR1	Folate receptor alpha	FOLR1	P15328	831
9993-11	0.0754202	1.44053e-08	0.0206719	0.0444718	ZN264	Zinc finger protein 264	ZNF264	O43296	832
7551-33	0.092701	1.44111e-08	0.57332	0.0472231	LRC32	Leucine-rich repeat-containing protein 32	LRRC32	Q14392	833
13686-2	0.0734847	1.46737e-08	8.36674e-05	0.0508773	IL-5 Ra	Interleukin-5 receptor subunit alpha	IL5RA	Q01344	834
14121-24	0.0727932	1.48135e-08	0.00809344	0.0430356	TRAIL R4	Tumor necrosis factor receptor superfamily member 10D	TNFRSF10D	Q9UBN6	835
7249-307	0.0768292	1.51889e-08	0.00174629	0.0372356	B2L10	Bcl-2-like protein 10	BCL2L10	Q9HD36	836
19281-86	0.0778911	1.52954e-08	2.63943e-05	0.0455537	MAFG	Transcription factor MafG	MAFG	O15525	837
17797-1	0.0746244	1.54722e-08	0.00016015	0.0272782	CUL1	Cullin-1	CUL1	Q13616	838
5723-4	0.0774077	1.57651e-08	0.272206	0.0400311	INSL3	Insulin-like 3	INSL3	P51460	839
15620-4	0.082088	1.59848e-08	3.15023e-06	0.0400578	NLGN1	Neuroligin-1	NLGN1	Q8N2Q7	840
17837-5	0.082222	1.61786e-08	0.235974	0.0490607	CLIC2	Chloride intracellular channel protein 2	CLIC2	O15247	841
7994-41	0.0804154	1.69911e-08	0.00361387	0.0420745	ERO1B	ERO1-like protein beta	ERO1LB	Q86YB8	842
3809-1	0.0804875	1.6993e-08	4.34492e-05	0.0404877	FGFR-3	Fibroblast growth factor receptor 3	FGFR3	P22607	843
17365-7	0.0794349	1.73091e-08	0.0137885	0.0424796	KAT1	Kynurenine--oxoglutarate transaminase 1	CCBL1	Q16773	844
13655-34	0.069638	1.74171e-08	0.000476735	0.0469839	Nucleolin	Nucleolin	NCL	P19338	845
5599-88	0.0730456	1.77069e-08	0.0473069	0.0301746	PCYXL	Prenylcysteine oxidase-like	PCYOX1L	Q8NBM8	846
4284-18	0.0683021	1.79316e-08	0.000574024	0.0530681	RBM39	RNA-binding protein 39	RBM39	Q14498	847
5032-64	0.0717325	1.81414e-08	0.0317048	0.0457732	SSRP1	FACT complex subunit SSRP1	SSRP1	Q08945	848
18907-97	0.0875249	1.82128e-08	0.234706	0.0433276	KI3L1	Killer cell immunoglobulin-like receptor 3DL1	KIR3DL1	P43629	849
9715-15	0.0725673	1.85332e-08	0.00108413	0.0432654	IGSF3	Immunoglobulin superfamily member 3	IGSF3	O75054	850
14066-49	0.0764185	1.95647e-08	0.00712921	0.0449366	MAGI2	Membrane-associated guanylate kinase, WW and PDZ domain-containing protein 2	MAGI2	Q86UL8	851
3607-71	0.0978489	1.97463e-08	5.59395e-05	0.0346737	DKK3	Dickkopf-related protein 3	DKK3	Q9UBP4	852
11672-17	0.0815903	1.97711e-08	0.00193655	0.038867	KI16B	Kinesin-like protein KIF16B	KIF16B	Q96L93	853
19143-38	0.0757298	2.02168e-08	0.0647741	0.0463136	NB5R2	NADH-cytochrome b5 reductase 2	CYB5R2	Q6BCY4	854
6393-63	0.085267	2.04057e-08	1.45763e-11	0.0359458	Endoplasmin	Endoplasmin	HSP90B1	P14625	855
10974-20	0.0780568	2.0606e-08	8.78627e-07	0.0397925	ISK7	Serine protease inhibitor Kazal-type 7	SPINK7	P58062	856
10035-6	0.071397	2.11355e-08	0.410035	0.0464559	DUS4	Dual specificity protein phosphatase 4	DUSP4	Q13115	857
6371-50	0.0707194	2.12853e-08	0.140463	0.0471688	ANGL7	Angiopoietin-related protein 7	ANGPTL7	O43827	858
14249-68	0.0734545	2.20662e-08	0.0218874	0.0442906	TRIM1	Probable E3 ubiquitin-protein ligase MID2	MID2	Q9UJV3	859
6283-60	0.0823679	2.2149e-08	1.62454e-05	0.0312996	MCEM1	Mast cell-expressed membrane protein 1	MCEMP1	Q8IX19	860
11570-94	0.0727042	2.21545e-08	0.0432894	0.0466507	BAP29	B-cell receptor-associated protein 29	BCAP29	Q9UHQ4	861
8042-88	-0.0880849	2.2216e-08	0.00633669	0.0626608	ISK9	Serine protease inhibitor Kazal-type 9	SPINK9	Q5DT21	862
2590-69	0.0937661	2.22239e-08	0.00016144	0.0323815	ROR1	Inactive tyrosine-protein kinase transmembrane receptor ROR1	ROR1	Q01973	863
11278-4	-0.0880771	2.30378e-08	0.91249	0.0456256	COL11A2	Collagen alpha-2(XI) chain	COL11A2	P13942	864
6447-73	0.0696465	2.30576e-08	0.000186045	0.0277508	PTX3	Pentraxin-related protein PTX3	PTX3	P26022	865
3329-14	0.0796522	2.3293e-08	0.189718	0.0504943	PGRP-S	Peptidoglycan recognition protein 1	PGLYRP1	O75594	866
10565-19	-0.0806756	2.39117e-08	0.561749	0.0542518	SLIK3	SLIT and NTRK-like protein 3	SLITRK3	O94933	867
8924-55	0.073227	2.43785e-08	0.000859502	0.0436254	CALY	Neuron-specific vesicular protein calcyon	CALY	Q9NYX4	868
17804-102	0.0810291	2.47051e-08	0.000795976	0.0384816	PNPO	Pyridoxine-5'-phosphate oxidase	PNPO	Q9NVS9	869
19130-81	0.0724201	2.4966e-08	0.102041	0.049336	SPB8	Serpin B8	SERPINB8	P50452	870
2977-7	-0.0819302	2.5277e-08	0.00188641	0.0572453	EDAR	Tumor necrosis factor receptor superfamily member EDAR	EDAR	Q9UNE0	871
7741-111	0.0739374	2.60496e-08	0.021183	0.0438717	RTF1	RNA polymerase-associated protein RTF1 homolog	RTF1	Q92541	872
12540-25	0.0831955	2.65958e-08	0.00666679	0.0406145	RHOG	Rho-related GTP-binding protein RhoG	RHOG	P84095	873
16773-29	0.0751309	2.67431e-08	0.000393917	0.0413626	SCUB3	Signal peptide, CUB and EGF-like domain-containing protein 3	SCUBE3	Q8IX30	874
19196-73	0.073722	2.76983e-08	0.00725192	0.0457713	HOP	Homeodomain-only protein	HOPX	Q9BPY8	875
12945-33	0.0767665	2.88356e-08	0.132503	0.0528766	RAB18	Ras-related protein Rab-18	RAB18	Q9NP72	876
10078-5	0.0744299	2.90977e-08	0.142557	0.0416636	BAG3	BAG family molecular chaperone regulator 3	BAG3	O95817	877
4961-17	0.0743632	2.92207e-08	0.188561	0.0479916	annexin II	Annexin A2	ANXA2	P07355	878
7009-8	0.0716108	2.94987e-08	2.59224e-05	0.0461231	CD72	B-cell differentiation antigen CD72	CD72	P21854	879
17510-7	0.0709708	2.9548e-08	0.568577	0.0497101	SRP14	Signal recognition particle 14 kDa protein	SRP14	P37108	880
4775-34	-0.0807024	2.97808e-08	5.1497e-06	0.0885521	Gelsolin	Gelsolin	GSN	P06396	881
11387-3	0.0940884	3.02108e-08	0.000164439	0.0244885	ATF6B	Cyclic AMP-dependent transcription factor ATF-6 beta	ATF6B	Q99941	882
12620-3	0.0774214	3.1053e-08	0.000665622	0.0523936	Septin-11	Septin-11	44450	Q9NVA2	883
4862-63	0.0756567	3.10828e-08	0.000833475	0.0394131	BMP RII	Bone morphogenetic protein receptor type-2	BMPR2	Q13873	884
3554-24	0.08686	3.22408e-08	0.0976437	0.0367773	Adiponectin	Adiponectin	ADIPOQ	Q15848	885
10900-272	0.0783334	3.36827e-08	0.200041	0.0482357	STMN2	Stathmin-2	STMN2	Q93045	886
9950-229	0.0836193	3.40258e-08	0.00186082	0.0464696	LAG-3	Lymphocyte activation gene 3 protein	LAG3	P18627	887
3054-3	0.0918767	3.42068e-08	1.87559e-05	0.0423359	Haptoglobin, Mixed Type	Haptoglobin	HP	P00738	888
5476-66	0.0687214	3.43227e-08	0.0903116	0.0335902	PKC-G	Protein kinase C gamma type	PRKCG	P05129	889
19195-85	0.0756996	3.45221e-08	0.0141173	0.0456288	RS5	40S ribosomal protein S5	RPS5	P46782	890
18205-123	0.0761628	3.4762e-08	0.00165128	0.0397801	MAGE-6	Melanoma-associated antigen 6	MAGEA6	P43360	891
19492-5	0.0702039	3.48603e-08	7.17655e-05	0.0372655	KAAG1	Kidney-associated antigen 1	KAAG1	Q9UBP8	892
3585-54	0.0732	3.66094e-08	2.66125e-07	0.037176	BASI	Basigin	BSG	P35613	893
15666-21	0.0750232	3.67831e-08	0.0384594	0.042783	BMP-2	Bone morphogenetic protein 2	BMP2	P12643	894
2505-49	0.0696003	3.69885e-08	0.000655393	0.0417	GFRa-3	GDNF family receptor alpha-3	GFRA3	O60609	895
12458-79	0.0754342	3.71598e-08	2.83918e-06	0.0417302	CHP1	Calcineurin B homologous protein 1	CHP1	Q99653	896
19623-26	0.0699595	3.79572e-08	0.0981815	0.0472438	40S ribosomal protein SA	40S ribosomal protein SA	RPSA	P08865	897
4967-1	0.0812979	3.8417e-08	0.00210895	0.0415759	C1QBP	Complement component 1 Q subcomponent-binding protein, mitochondrial	C1QBP	Q07021	898
9848-22	0.0681177	3.88177e-08	0.000961791	0.0515697	Cyclin H	Cyclin-H	CCNH	P51946	899
2816-50	0.0697504	3.95419e-08	0.000131286	0.0447838	BCAM	Basal Cell Adhesion Molecule	BCAM	P50895	900
6991-24	0.0768622	4.00675e-08	0.045427	0.0439963	FUT9	Alpha-(1,3)-fucosyltransferase 9	FUT9	Q9Y231	901
14061-48	0.0731201	4.36921e-08	0.0157051	0.0456741	sRANKL	Tumor necrosis factor ligand superfamily member 11	TNFSF11	O14788	902
5110-84	0.0641526	4.38175e-08	0.106797	0.0464463	NRX1B	Neurexin-1-beta	NRXN1	P58400	903
11185-145	0.0744615	4.4076e-08	0.00661002	0.0368146	GCH1	GTP cyclohydrolase 1	GCH1	P30793	904
7778-104	0.0746179	4.41767e-08	4.12005e-05	0.0490832	BINCA	Caspase recruitment domain-containing protein 19	C9orf89	Q96LW7	905
2631-50	0.0785898	4.49802e-08	7.36613e-05	0.0384215	IL-10 Rb	Interleukin-10 receptor subunit beta	IL10RB	Q08334	906
2730-58	0.0761921	4.52217e-08	0.00796514	0.0355106	MICA	MHC class I polypeptide-related sequence A	MICA	Q29983	907
7258-5	0.0698584	4.53269e-08	0.0361884	0.0480696	EMBP	Bone marrow proteoglycan	PRG2	P13727	908
7757-5	0.0698965	4.91255e-08	0.0931214	0.0394308	DQA2	HLA class II histocompatibility antigen, DQ alpha 2 chain	HLA-DQA2	P01906	909
7989-5	0.0707446	5.02871e-08	0.0192439	0.0638396	CA226	Uncharacterized protein C1orf226	C1orf226	A1L170	910
6932-42	0.0789873	5.0403e-08	0.000165221	0.0340477	ITA5	Integrin alpha-5	ITGA5	P08648	911
15385-116	0.0733576	5.32238e-08	0.0737926	0.0447486	FABP2	Fatty acid-binding protein, intestinal	FABP2	P12104	912
6448-36	0.0742648	5.36018e-08	0.00451016	0.0549348	Sema E	Semaphorin-3C	SEMA3C	Q99985	913
3630-27	0.0731674	5.5419e-08	0.000786139	0.0437156	Nectin-like protein 1	Cell adhesion molecule 3	CADM3	Q8N126	914
13700-10	0.0759897	5.56084e-08	0.171336	0.0451028	annexin II	Annexin A2	ANXA2	P07355	915
17750-8	0.0798668	5.61127e-08	0.000180147	0.0424822	RIR2	Ribonucleoside-diphosphate reductase subunit M2	RRM2	P31350	916
5590-11	0.0710449	5.62752e-08	0.189521	0.04694	ZPLD1	Zona pellucida-like domain-containing protein 1	ZPLD1	Q8TCW7	917
13740-51	0.0821668	5.73724e-08	0.0624184	0.0423322	sFRP-3	Secreted frizzled-related protein 3	FRZB	Q92765	918
13653-335	0.0760001	6.13425e-08	0.128515	0.0359165	MACD1	O-acetyl-ADP-ribose deacetylase MACROD1	MACROD1	Q9BQ69	919
8869-5	0.0761606	6.14099e-08	0.0033539	0.0442213	BT2A1	Butyrophilin subfamily 2 member A1	BTN2A1	Q7KYR7	920
6617-12	0.078904	6.17052e-08	0.0030986	0.0420031	FCRL6	Fc receptor-like protein 6	FCRL6	Q6DN72	921
8842-16	0.0686484	6.32176e-08	0.054019	0.0472577	GRM1C	GRAM domain-containing protein 1C	GRAMD1C	Q8IYS0	922
9357-4	0.077822	6.33829e-08	0.0642932	0.0495745	CREG1	Protein CREG1	CREG1	O75629	923
12437-18	0.0688655	6.3884e-08	0.0336995	0.0504477	ULK3	Serine/threonine-protein kinase ULK3	ULK3	Q6PHR2	924
12658-72	0.0769926	6.51225e-08	0.0537397	0.0448705	PANK3	Pantothenate kinase 3	PANK3	Q9H999	925
3421-54	0.0722522	6.57772e-08	0.00100602	0.0414136	CD30 Ligand	Tumor necrosis factor ligand superfamily member 8	TNFSF8	P32971	926
11228-37	0.0758563	6.59952e-08	0.00518773	0.035798	RIC3	Protein RIC-3	RIC3	Q7Z5B4	927
9875-107	0.0698562	6.63787e-08	0.00215029	0.0434795	THOC1	THO complex subunit 1	THOC1	Q96FV9	928
12750-9	0.0699928	6.67073e-08	0.0373543	0.0445477	LFA-1 beta-2	Integrin beta-2	ITGB2	P05107	929
13481-24	0.0741624	6.84616e-08	4.10407e-05	0.0503974	TCEA2	Transcription elongation factor A protein 2	TCEA2	Q15560	930
16916-19	0.0780592	6.85546e-08	7.69235e-05	0.0398036	SLIK6	SLIT and NTRK-like protein 6	SLITRK6	Q9H5Y7	931
12754-14	0.0718729	7.01614e-08	0.324628	0.0429961	CSDC2	Cold shock domain-containing protein C2	CSDC2	Q9Y534	932
7049-2	-0.0786816	7.21698e-08	0.0385293	0.0624241	ADAM 23	Disintegrin and metalloproteinase domain-containing protein 23	ADAM23	O75077	933
11567-23	0.069799	7.40127e-08	0.00078894	0.0440024	ZNF10	Zinc finger protein 10	ZNF10	P21506	934
2632-5	0.0707606	7.44934e-08	0.0020335	0.0440662	IL-12 Rb1	Interleukin-12 receptor subunit beta-1	IL12RB1	P42701	935
13066-42	0.0767887	7.53107e-08	0.00100732	0.0443881	EDC4	Enhancer of mRNA-decapping protein 4	EDC4	Q6P2E9	936
2612-5	0.0729698	7.64303e-08	0.0800395	0.0541344	eIF-5	Eukaryotic translation initiation factor 5	EIF5	P55010	937
4703-87	0.0679252	7.70409e-08	0.125424	0.04537	TNF-b	Lymphotoxin-alpha	LTA	P01374	938
17722-5	0.0787962	7.82358e-08	0.00627049	0.0396758	FKBP52 protein	Peptidyl-prolyl cis-trans isomerase FKBP4	FKBP4	Q02790	939
9576-58	0.0690433	7.85269e-08	0.410408	0.0466254	MNX1	Motor neuron and pancreas homeobox protein 1	MNX1	P50219	940
13452-113	0.0693201	7.97016e-08	0.0263637	0.0431773	SIM13	Small integral membrane protein 13	SMIM13	P0DJ93	941
2704-74	0.0743716	8.12183e-08	0.000279585	0.0403385	TACI	Tumor necrosis factor receptor superfamily member 13B	TNFRSF13B	O14836	942
19227-18	0.0732056	8.20976e-08	0.00461364	0.0476083	BATF	Basic leucine zipper transcriptional factor ATF-like	BATF	Q16520	943
8263-64	0.0696376	8.3064e-08	0.115653	0.0485454	CR056	TYMS opposite strand protein	TYMSOS	Q8TAI1	944
8098-37	0.0708929	8.54786e-08	0.0653378	0.0514135	THAS	Thromboxane-A synthase	TBXAS1	P24557	945
7796-10	0.0735303	8.55447e-08	0.363541	0.0485109	CD79A	B-cell antigen receptor complex-associated protein alpha chain	CD79A	P11912	946
15544-25	0.0774568	8.70167e-08	0.00458166	0.0535707	kallikrein 14	Kallikrein-14	KLK14	Q9P0G3	947
15516-12	0.0812251	8.79271e-08	0.133983	0.0391674	SAA-4	Serum amyloid A-4 protein	SAA4	P35542	948
3316-58	0.085783	8.89582e-08	0.517584	0.0426991	Heparin cofactor II	Heparin cofactor 2	SERPIND1	P05546	949
3835-11	0.0693724	8.94284e-08	0.000187061	0.04108	TLR2	Toll-like receptor 2	TLR2	O60603	950
6431-68	-0.0774916	8.99858e-08	1.63009e-08	0.0640029	PCYOX	Prenylcysteine oxidase 1	PCYOX1	Q9UHG3	951
11116-16	0.0780142	9.00916e-08	0.00229181	0.0383143	CK087	Uncharacterized protein C11orf87	C11orf87	Q6NUJ2	952
10428-1	0.0746003	9.37024e-08	0.00594068	0.0458874	KI2S2	Killer cell immunoglobulin-like receptor 2DS2	KIR2DS2	P43631	953
11205-10	0.0713556	9.38274e-08	0.00497954	0.0413625	Integrin beta-7	Integrin beta-7	ITGB7	P26010	954
2695-25	0.0782247	9.62889e-08	0.000800775	0.036886	PECAM-1	Platelet endothelial cell adhesion molecule	PECAM1	P16284	955
12619-14	0.0709112	9.63113e-08	0.0359638	0.0548043	Protein phophatase 2Ca	Protein phosphatase 1A	PPM1A	P35813	956
7849-3	0.078608	9.82154e-08	0.00520193	0.0545587	Glutaminyl cyclase	Glutaminyl-peptide cyclotransferase	QPCT	Q16769	957
6416-8	0.0754834	1.00668e-07	0.441852	0.0484549	GKN2	Gastrokine-2	GKN2	Q86XP6	958
12553-5	0.0711658	1.00942e-07	0.00882321	0.0474558	VRK1	Serine/threonine-protein kinase VRK1	VRK1	Q99986	959
5484-63	0.0720883	1.03123e-07	0.15259	0.0430236	RS3A	40S ribosomal protein S3a	RPS3A	P61247	960
4915-64	-0.0859617	1.04908e-07	1.45391e-07	0.0461314	Hemoglobin	Hemoglobin	HBA1|HBB	P69905|P68871	961
8889-5	0.0688149	1.07363e-07	0.280051	0.0429395	CCPG1	Cell cycle progression protein 1	CCPG1	Q9ULG6	962
16561-9	0.0877155	1.08665e-07	0.00674692	0.0418583	Alpha-1B-glycoprotein	Alpha-1B-glycoprotein	A1BG	P04217	963
12014-19	0.0698188	1.09251e-07	0.0183794	0.0406374	PTPS	6-pyruvoyl tetrahydrobiopterin synthase	PTS	Q03393	964
2844-53	0.082031	1.10017e-07	0.00177547	0.0510531	sTie-1	Tyrosine-protein kinase receptor Tie-1, soluble	TIE1	P35590	965
19364-163	0.0694958	1.11901e-07	0.235235	0.0513193	PCNA	Proliferating cell nuclear antigen	PCNA	P12004	966
2212-69	0.0920164	1.12162e-07	0.0278088	0.0359959	tPA	Tissue-type plasminogen activator	PLAT	P00750	967
3583-54	0.071757	1.12566e-07	0.04499	0.0451879	Arylsulfatase A	Arylsulfatase A	ARSA	P15289	968
8776-10	0.0772875	1.13265e-07	0.00148247	0.0370469	ERLN1	Erlin-1	ERLIN1	O75477	969
14006-36	0.0687868	1.138e-07	0.104151	0.046333	GNMT	Glycine N-methyltransferase	GNMT	Q14749	970
3009-3	0.0836627	1.15468e-07	0.00329237	0.0365512	TGF-b R III	Transforming growth factor beta receptor type 3	TGFBR3	Q03167	971
5089-11	0.0670867	1.18893e-07	0.00513146	0.0410972	IL-7 Ra	Interleukin-7 receptor subunit alpha	IL7R	P16871	972
7745-3	0.0663275	1.19542e-07	0.000797625	0.0402184	ZCD1	CDGSH iron-sulfur domain-containing protein 1	CISD1	Q9NZ45	973
16754-40	0.0650196	1.1965e-07	6.09683e-06	0.0355194	CSKP	Peripheral plasma membrane protein CASK	CASK	O14936	974
2834-54	0.0746338	1.20111e-07	0.29091	0.0457872	kallikrein 8	Kallikrein-8	KLK8	O60259	975
9004-24	0.0722174	1.20873e-07	0.481912	0.0494839	CR001	Low-density lipoprotein receptor class A domain-containing protein 4	LDLRAD4	O15165	976
16887-29	0.0685795	1.20924e-07	0.0147603	0.0467538	PTH2	Peptidyl-tRNA hydrolase 2, mitochondrial	PTRH2	Q9Y3E5	977
17200-50	0.0747853	1.23705e-07	0.014632	0.0376189	KI2L1	Killer cell immunoglobulin-like receptor 2DL1	KIR2DL1	P43626	978
7934-11	0.0713963	1.27407e-07	0.0110381	0.0439059	NDRG4	Protein NDRG4	NDRG4	Q9ULP0	979
5035-7	0.0627689	1.28105e-07	0.0574213	0.0391133	TS	Thymidylate synthase	TYMS	P04818	980
15491-20	-0.0817875	1.29374e-07	0.122074	0.0433072	CD248	Endosialin	CD248	Q9HCU0	981
5713-9	0.0676594	1.29624e-07	0.00188951	0.0335167	IFN-lambda 3	Interferon lambda-3	IFNL3	Q8IZI9	982
9016-12	0.0750278	1.31075e-07	0.0260335	0.0414947	NR1H2	Oxysterols receptor LXR-beta	NR1H2	P55055	983
19448-104	0.0677512	1.31247e-07	0.0316931	0.0440676	UPP1	Uridine phosphorylase 1	UPP1	Q16831	984
15693-9	0.0724992	1.35042e-07	0.00433581	0.0490167	PgR	Progesterone receptor	PGR	P06401	985
18290-6	0.0680583	1.37788e-07	0.000826654	0.0396297	Annexin A8	Annexin A8	ANXA8	P13928	986
13465-5	0.0726659	1.38142e-07	0.0091728	0.0429494	CCP1	Calcipressin-1	RCAN1	P53805	987
4559-64	0.0758458	1.39133e-07	0.0164263	0.0414716	KYNU	Kynureninase	KYNU	Q16719	988
6439-59	0.0819198	1.39653e-07	0.106077	0.0434245	CN093	Uncharacterized protein C14orf93	C14orf93	Q9H972	989
7948-129	0.0836904	1.40717e-07	0.000437219	0.0296815	GLTD2	Glycolipid transfer protein domain-containing protein 2	GLTPD2	A6NH11	990
18875-125	-0.0767598	1.43836e-07	0.00749975	0.0591244	Chondrocalcin	Chondrocalcin	COL2A1	P02458	991
5698-60	-0.074545	1.46598e-07	0.284042	0.0553225	Tenascin-X	Tenascin-X	TNXB	P22105	992
9913-4	0.0729111	1.47349e-07	2.27229e-05	0.0436668	RRBP1	Ribosome-binding protein 1	RRBP1	Q9P2E9	993
6457-50	0.0768023	1.47992e-07	0.0359388	0.0538848	PCDG1	Protocadherin gamma-A1	PCDHGA1	Q9Y5H4	994
11551-16	0.0688885	1.51617e-07	0.00427609	0.0467709	HM20B	SWI/SNF-related matrix-associated actin-dependent regulator of chromatin subfamily E member 1-related	HMG20B	Q9P0W2	995
15584-9	0.0810707	1.51714e-07	0.000759413	0.053134	FHR2	Complement factor H-related protein 2	CFHR2	P36980	996
3603-60	0.0686729	1.52384e-07	5.10959e-05	0.0432457	CLC7A	C-type lectin domain family 7 member A	CLEC7A	Q9BXN2	997
5112-73	0.0693836	1.55359e-07	0.00177351	0.0450284	OX2G	OX-2 membrane glycoprotein	CD200	P41217	998
3581-53	-0.0751743	1.56785e-07	2.87647e-06	0.0602174	a2-HS-Glycoprotein	Alpha-2-HS-glycoprotein	AHSG	P02765	999
5834-18	0.0658236	1.5913e-07	0.110605	0.0445721	IL-9	Interleukin-9	IL9	P15248	1000
8946-38	0.0718428	1.5916e-07	0.0125109	0.0416878	NR1H4	Bile acid receptor	NR1H4	Q96RI1	1001
10798-4	0.0702052	1.62969e-07	0.0284731	0.0516055	CLM2	CMRF35-like molecule 2	CD300E	Q496F6	1002
6392-7	0.110444	1.64148e-07	0.00569305	0.0576909	WISP-2	WNT1-inducible-signaling pathway protein 2	WISP2	O76076	1003
4143-74	0.0682643	1.70515e-07	0.00756541	0.0442455	Lymphotactin	Lymphotactin	XCL1	P47992	1004
15626-223	0.0788943	1.72298e-07	3.93507e-08	0.0245515	Perlecan	Basement membrane-specific heparan sulfate proteoglycan core protein	HSPG2	P98160	1005
10037-98	0.0685753	1.74329e-07	0.0962324	0.040808	SIG12	Sialic acid-binding Ig-like lectin 12	SIGLEC12	Q96PQ1	1006
7203-125	0.0679614	1.74447e-07	0.00563079	0.0390761	RFNG	Beta-1,3-N-acetylglucosaminyltransferase radical fringe	RFNG	Q9Y644	1007
3357-67	0.0610016	1.81135e-07	0.000708822	0.0457646	CDK2/cyclin A	Cyclin-dependent kinase 2:Cyclin-A2 complex	CDK2|CCNA2	P24941|P20248	1008
12738-43	0.0744074	1.81166e-07	0.000181692	0.0425092	NISCH	Nischarin	NISCH	Q9Y2I1	1009
17163-117	0.0647731	1.81871e-07	0.0221083	0.0466065	Annexin III	Annexin A3	ANXA3	P12429	1010
15606-19	0.0781076	1.86861e-07	6.35154e-07	0.0275532	Keratin 19	Keratin, type I cytoskeletal 19	KRT19	P08727	1011
8429-16	0.0713547	1.88556e-07	0.121142	0.0511869	AXIN2	Axin-2	AXIN2	Q9Y2T1	1012
11645-9	0.0689889	1.89301e-07	0.00260999	0.0460963	P4HA1	Prolyl 4-hydroxylase subunit alpha-1	P4HA1	P13674	1013
10047-12	0.0683807	1.89681e-07	0.0126506	0.0589192	NCF-2	Neutrophil cytosol factor 2	NCF2	P19878	1014
13405-61	0.065871	1.97239e-07	0.000734933	0.0429101	ISK2	Serine protease inhibitor Kazal-type 2	SPINK2	P20155	1015
19255-124	0.0615664	1.99458e-07	0.00389802	0.0449156	NXT2	NTF2-related export protein 2	NXT2	Q9NPJ8	1016
3293-2	0.0746904	2.02061e-07	0.479082	0.0566178	CD5L	CD5 antigen-like	CD5L	O43866	1017
19640-2	0.0658984	2.02658e-07	0.463563	0.0446817	Parathyroid Hormone1-34	Parathyroid Hormone1-34	PTH	P01270	1018
9248-36	0.0754296	2.04564e-07	0.000657466	0.0376384	CS010	Myeloid-derived growth factor	MYDGF	Q969H8	1019
18156-7	0.0626509	2.06169e-07	0.181515	0.0457705	ATG3	Ubiquitin-like-conjugating enzyme ATG3	ATG3	Q9NT62	1020
9453-12	0.0697672	2.06697e-07	0.0117156	0.0471048	VEGF-B	Vascular endothelial growth factor B	VEGFB	P49765	1021
9008-6	0.0724212	2.06878e-07	0.0718465	0.045161	TMG1	Transmembrane gamma-carboxyglutamic acid protein 1	PRRG1	O14668	1022
11208-15	-0.0761004	2.16949e-07	0.0968978	0.0497848	NAGPA	N-acetylglucosamine-1-phosphodiester alpha-N-acetylglucosaminidase	NAGPA	Q9UK23	1023
15487-164	0.0776613	2.19849e-07	0.0100186	0.0351152	carboxylesterase, liver	Liver carboxylesterase 1	CES1	P23141	1024
6086-15	0.0819736	2.20101e-07	1.39801e-07	0.113339	CRDL2	Chordin-like protein 2	CHRDL2	Q6WN34	1025
8219-14	0.0708641	2.20423e-07	0.119347	0.0426625	ZG16	Zymogen granule membrane protein 16	ZG16	O60844	1026
2827-23	0.0773127	2.22806e-07	0.000136809	0.0299933	Fractalkine/CX3CL-1	Fractalkine	CX3CL1	P78423	1027
7110-2	0.0760555	2.23478e-07	0.000304366	0.041161	DJB11	DnaJ homolog subfamily B member 11	DNAJB11	Q9UBS4	1028
11137-43	0.0712403	2.24826e-07	0.225344	0.0416205	IL3RB	Cytokine receptor common subunit beta	CSF2RB	P32927	1029
4925-54	0.0660769	2.29749e-07	1.63051e-05	0.0486758	MMP-13	Collagenase 3	MMP13	P45452	1030
7186-111	0.0623728	2.30571e-07	0.000196233	0.0544097	STX3	Syntaxin-3	STX3	Q13277	1031
5465-32	0.0798967	2.30746e-07	5.22063e-05	0.0382075	H6ST1	Heparan-sulfate 6-O-sulfotransferase 1	HS6ST1	O60243	1032
15612-5	0.0767595	2.31652e-07	8.0119e-05	0.0375121	LIN7B	Protein lin-7 homolog B	LIN7B	Q9HAP6	1033
16307-22	0.0784166	2.33172e-07	1.07277e-05	0.038669	UNC5H4	Netrin receptor UNC5D	UNC5D	Q6UXZ4	1034
11320-29	0.0754136	2.33631e-07	0.0260002	0.0394182	CHFR	E3 ubiquitin-protein ligase CHFR	CHFR	Q96EP1	1035
9543-131	0.0707695	2.37399e-07	0.00129694	0.0421213	COG8	Conserved oligomeric Golgi complex subunit 8	COG8	Q96MW5	1036
13529-39	0.0717863	2.3978e-07	0.996507	0.0493582	NP1L2	Nucleosome assembly protein 1-like 2	NAP1L2	Q9ULW6	1037
18228-30	0.0639314	2.41425e-07	0.126671	0.0475806	NOP16	Nucleolar protein 16	NOP16	Q9Y3C1	1038
3864-5	0.0684905	2.41802e-07	0.038928	0.0489163	RS7	40S ribosomal protein S7	RPS7	P62081	1039
8686-342	0.0702618	2.48114e-07	0.0266813	0.0443425	HIKES	Protein Hikeshi	C11orf73	Q53FT3	1040
7895-108	0.0702676	2.50019e-07	0.0584604	0.0481982	MRAP	Melanocortin-2 receptor accessory protein	MRAP	Q8TCY5	1041
4923-79	0.0769888	2.50547e-07	0.0820757	0.0494039	MIS	Muellerian-inhibiting factor	AMH	P03971	1042
12533-135	0.0732541	2.5103e-07	0.00176166	0.0426231	CYH2	Cytohesin-2	CYTH2	Q99418	1043
7789-182	0.068239	2.51893e-07	0.0278693	0.04842	PRDX4	Peroxiredoxin-4	PRDX4	Q13162	1044
9183-7	0.0616193	2.53259e-07	0.000174329	0.0430081	IFN-a/b R1	Interferon alpha/beta receptor 1	IFNAR1	P17181	1045
9180-6	0.0689145	2.5407e-07	0.0160787	0.0474843	INGR2	Interferon gamma receptor 2	IFNGR2	P38484	1046
10562-42	0.0677587	2.61121e-07	0.00146858	0.0536291	NETO2	Neuropilin and tolloid-like protein 2	NETO2	Q8NC67	1047
8990-42	0.0794363	2.63781e-07	2.35862e-05	0.0346537	AT1B3	Sodium/potassium-transporting ATPase subunit beta-3	ATP1B3	P54709	1048
18814-21	0.0671772	2.69395e-07	0.000358384	0.0406985	Activin AC	Inhibin beta A chain:Inhibin beta C chain heterodimer	INHBA|INHBC	P08476|P55103	1049
11617-1	0.0719347	2.69728e-07	0.00393995	0.039459	LFA-1 alpha-L chain	Integrin alpha-L	ITGAL	P20701	1050
4987-17	0.0685134	2.70668e-07	0.0422032	0.046575	FCAR	Immunoglobulin alpha Fc receptor	FCAR	P24071	1051
17460-51	0.0688204	2.74516e-07	0.0897148	0.0464878	Mx1	Interferon-induced GTP-binding protein Mx1	MX1	P20591	1052
13609-11	0.0662799	2.76987e-07	0.128626	0.0392034	GTF2I	General transcription factor II-I	GTF2I	P78347	1053
16049-43	0.0727888	2.86726e-07	0.242519	0.0454066	OLR1	Oxidized low-density lipoprotein receptor 1	OLR1	P78380	1054
6207-10	0.0751578	2.88293e-07	0.0679238	0.0396671	prosaposin	Prosaposin	PSAP	P07602	1055
12417-46	0.0821399	2.95016e-07	0.00482027	0.0404461	TPRKB	EKC/KEOPS complex subunit TPRKB	TPRKB	Q9Y3C4	1056
17743-14	0.0695554	2.95653e-07	0.0615855	0.0416159	UBE2A	Ubiquitin-conjugating enzyme E2 A	UBE2A	P49459	1057
4995-16	0.0771303	3.01738e-07	0.00383962	0.0428192	HPG-	15-hydroxyprostaglandin dehydrogenase [NAD(+)]	HPGD	P15428	1058
4917-62	-0.0839578	3.0188e-07	0.00504793	0.0463063	Integrin aVb5	Integrin alpha-V: beta-5 complex	ITGAV|ITGB5	P06756|P18084	1059
15497-9	0.0662196	3.04633e-07	0.0241053	0.0435069	HS3S1	Heparan sulfate glucosamine 3-O-sulfotransferase 1	HS3ST1	O14792	1060
3065-65	0.069797	3.09827e-07	0.00136989	0.0485119	FGF-5	Fibroblast growth factor 5	FGF5	P12034	1061
6561-77	0.077647	3.14458e-07	0.0109179	0.0479242	Ig K chain V-I region HK102-like	Ig Kappa chain V-I region HK102- like	LOC652493		1062
4911-49	0.069697	3.28523e-07	0.0426748	0.0516944	Glutathione S-transferase Pi	Glutathione S-transferase P	GSTP1	P09211	1063
9758-17	0.0711268	3.28885e-07	0.252758	0.0484555	RS4X	40S ribosomal protein S4, X isoform	RPS4X	P62701	1064
4271-75	0.0691734	3.32337e-07	0.005603	0.0399862	PFD5	Prefoldin subunit 5	PFDN5	Q99471	1065
9237-54	0.0670706	3.44745e-07	0.000487785	0.0585503	Lysosomal acid phosphatase	Lysosomal acid phosphatase	ACP2	P11117	1066
19236-24	0.0649965	3.49495e-07	0.00566877	0.0560225	TCP4	Activated RNA polymerase II transcriptional coactivator p15	SUB1	P53999	1067
5534-49	0.0665401	3.50685e-07	0.0100609	0.0442576	TRAIL R2	Tumor necrosis factor receptor superfamily member 10B	TNFRSF10B	O14763	1068
8785-1	0.0678949	3.55726e-07	0.125606	0.036962	ARMC5	Armadillo repeat-containing protein 5	ARMC5	Q96C12	1069
18395-5	0.0683775	3.56991e-07	0.0136776	0.0474202	ADPRH	[Protein ADP-ribosylarginine] hydrolase	ADPRH	P54922	1070
12381-26	0.0684389	3.58897e-07	0.437502	0.0544593	CBR1	Carbonyl reductase [NADPH] 1	CBR1	P16152	1071
5648-28	-0.0737841	3.64103e-07	0.0156002	0.0619018	CTRB2	Chymotrypsinogen B2	CTRB2	Q6GPI1	1072
11591-43	0.0697784	3.75257e-07	0.0311004	0.0433174	PRC1	Protein regulator of cytokinesis 1	PRC1	O43663	1073
9899-28	0.0663063	3.79935e-07	0.0326776	0.0463192	KIF1C	Kinesin-like protein KIF1C	KIF1C	O43896	1074
7192-37	0.0660407	3.8357e-07	0.000273792	0.0315331	CRF2-12	Interferon lambda receptor 1	IFNLR1	Q8IU57	1075
2622-18	0.0649954	3.89909e-07	0.000608791	0.0399478	HO-2	Heme oxygenase 2	HMOX2	P30519	1076
11614-29	0.0677439	3.93333e-07	0.00434928	0.0490539	ERH	Enhancer of rudimentary homolog	ERH	P84090	1077
8950-4	0.0737105	3.94554e-07	0.000399508	0.0393468	CLCA2	Calcium-activated chloride channel regulator 2	CLCA2	Q9UQC9	1078
6441-62	0.0675984	3.95317e-07	0.0021961	0.0461736	ATS6	A disintegrin and metalloproteinase with thrombospondin motifs 6	ADAMTS6	Q9UKP5	1079
3204-2	0.0723928	3.95999e-07	0.22535	0.0487279	LKHA4	Leukotriene A-4 hydrolase	LTA4H	P09960	1080
13515-8	0.0646927	4.02247e-07	0.0080421	0.0471265	RPR1A	Regulation of nuclear pre-mRNA domain-containing protein 1A	RPRD1A	Q96P16	1081
7815-49	0.0679096	4.13526e-07	0.0886295	0.0437548	IBPL1	Insulin-like growth factor-binding protein-like 1	IGFBPL1	Q8WX77	1082
6454-38	0.0689684	4.43482e-07	0.343452	0.0441531	Rho-GDIa	Rho GDP-dissociation inhibitor 1	ARHGDIA	P52565	1083
7069-9	0.0653977	4.47354e-07	0.00507182	0.0423469	TSNA1	t-SNARE domain-containing protein 1	TSNARE1	Q96NA8	1084
14157-21	0.0658375	4.50412e-07	0.00663221	0.0486706	14-3-3E	14-3-3 protein epsilon	YWHAE	P62258	1085
11089-7	0.0749542	4.51894e-07	0.0688218	0.0411913	IgA	Immunoglobulin A	IGHA1|IGHA2	P01876|P01877	1086
5357-60	0.0671224	4.53073e-07	0.00742478	0.0415749	NLGNX	Neuroligin-4, X-linked	NLGN4X	Q8N0W4	1087
18429-10	0.0658742	4.53712e-07	0.000156444	0.0539898	Cadherin E	Cadherin-1	CDH1	P12830	1088
4464-10	0.0670961	4.56306e-07	0.00243622	0.0496313	Sialoadhesin	Sialoadhesin	SIGLEC1	Q9BZZ2	1089
2833-20	0.0649052	4.56354e-07	0.0034227	0.0478783	Kallikrein 4	Kallikrein-4	KLK4	Q9Y5K2	1090
10815-2	0.0709072	4.63514e-07	0.000187525	0.0384129	HABP4	Intracellular hyaluronan-binding protein 4	HABP4	Q5JVS0	1091
16609-106	0.0587114	4.70776e-07	1.80194e-10	0.0575742	KIRR2	Kin of IRRE-like protein 2	KIRREL2	Q6UWL6	1092
12678-66	0.0646973	4.72017e-07	0.334329	0.04922	SNRPA	U1 small nuclear ribonucleoprotein A	SNRPA	P09012	1093
9121-28	0.0684894	4.80203e-07	0.0144617	0.0471624	FUT2	Galactoside 2-alpha-L-fucosyltransferase 2	FUT2	Q10981	1094
6620-82	0.0686208	4.82118e-07	0.0896782	0.0408388	LIGO1	Leucine-rich repeat and immunoglobulin-like domain-containing nogo receptor-interacting protein 1	LINGO1	Q96FE5	1095
9049-2	0.0631213	4.87388e-07	0.463242	0.0486134	MOT4	Monocarboxylate transporter 4	SLC16A3	O15427	1096
17828-3	0.0632683	4.87444e-07	0.000217586	0.0446959	S100A14	Protein S100-A14	S100A14	Q9HCY8	1097
18210-12	0.0698465	5.0729e-07	0.00182287	0.0377391	SPIN1	Spindlin-1	SPIN1	Q9Y657	1098
6547-83	0.0653354	5.13645e-07	0.0354933	0.0476515	TM11D	Transmembrane protease serine 11D	TMPRSS11D	O60235	1099
7881-244	0.0705242	5.18737e-07	0.161694	0.0423318	PAR16	Mono [ADP-ribose] polymerase PARP16	PARP16	Q8N5Y8	1100
19199-3	0.0630895	5.29026e-07	0.266548	0.0486561	RPB11	DNA-directed RNA polymerase II subunit RPB11-a	POLR2J	P52435	1101
16781-2	0.0636206	5.34888e-07	4.02303e-05	0.0523845	ENASE	Cytosolic endo-beta-N-acetylglucosaminidase	ENGASE	Q8NFI3	1102
8089-173	0.0681663	5.43103e-07	0.0286403	0.0457079	NR4A1	Nuclear receptor subfamily 4 group A member 1	NR4A1	P22736	1103
5717-2	0.0706578	5.43444e-07	0.000519166	0.0426121	CILP	Cartilage intermediate layer protein 1	CILP	O75339	1104
5638-23	0.0730964	5.4366e-07	0.00785194	0.0430646	GT251	Procollagen galactosyltransferase 1	COLGALT1	Q8NBJ5	1105
10048-7	0.0722096	5.56549e-07	0.00211334	0.0435567	PEBB	Core-binding factor subunit beta	CBFB	Q13951	1106
12970-35	0.0636702	5.61045e-07	0.00119425	0.0450404	STAU2	Double-stranded RNA-binding protein Staufen homolog 2	STAU2	Q9NUL3	1107
16850-5	0.0692044	5.61273e-07	0.000979048	0.0413079	RGS5	Regulator of G-protein signaling 5	RGS5	O15539	1108
12775-6	0.0645408	5.6675e-07	0.0663494	0.0485672	HMGB3	High mobility group protein B3	HMGB3	O15347	1109
5224-20	0.0662079	5.85961e-07	0.101579	0.053348	CSK21	Casein kinase II subunit alpha	CSNK2A1	P68400	1110
6624-94	0.0677506	5.85974e-07	0.00796149	0.0396811	WNT11	Protein Wnt-11	WNT11	O96014	1111
8360-169	0.0635562	5.9159e-07	0.00293007	0.0420542	NKp46	Natural cytotoxicity triggering receptor 1	NCR1	O76036	1112
12721-4	0.0637708	5.92113e-07	0.0110671	0.0436908	TAXB1	Tax1-binding protein 1	TAX1BP1	Q86VP1	1113
9786-310	0.0709358	5.9538e-07	0.0026092	0.0405617	IEX1	Radiation-inducible immediate-early gene IEX-1	IER3	P46695	1114
5734-13	0.0609251	5.97269e-07	0.000267598	0.0510759	nectin-4	Nectin-4	PVRL4	Q96NY8	1115
19579-5	0.0683263	6.13099e-07	0.00124416	0.0392934	HNP-1	Neutrophil defensin 1	DEFA1	P59665	1116
4541-49	-0.0780043	6.23526e-07	0.0043766	0.0743496	CDON	Cell adhesion molecule-related/down-regulated by oncogenes	CDON	Q4KMG0	1117
9886-28	0.0686917	6.25081e-07	0.000387795	0.0435877	XRCC4	DNA repair protein XRCC4	XRCC4	Q13426	1118
19166-15	0.0692831	6.37675e-07	0.0651434	0.0464275	RS19	40S ribosomal protein S19	RPS19	P39019	1119
5658-64	0.078464	6.44152e-07	0.00267503	0.0359961	coagulation factor XIII B	Coagulation factor XIII B chain	F13B	P05160	1120
16616-137	-0.0861809	6.46275e-07	0.000794771	0.0676568	ENOB	Beta-enolase	ENO3	P13929	1121
12862-14	0.065622	6.67525e-07	0.0201487	0.0390824	CASL	Enhancer of filamentation 1	NEDD9	Q14511	1122
13027-20	0.0624671	6.8793e-07	0.00729463	0.0477104	CBX7	Chromobox protein homolog 7	CBX7	O95931	1123
19109-32	0.0680414	6.92455e-07	0.188882	0.048992	TCAL8	Transcription elongation factor A protein-like 8	TCEAL8	Q8IYN2	1124
8465-52	0.072935	6.94466e-07	0.0190146	0.0420502	Cathepsin H	Cathepsin H	CTSH	P09668	1125
12504-26	0.0665491	7.06973e-07	7.61011e-05	0.0394586	LMOD1	Leiomodin-1	LMOD1	P29536	1126
18197-97	0.0674398	7.17717e-07	0.216138	0.0432125	KCRS	Creatine kinase S-type, mitochondrial	CKMT2	P17540	1127
16293-1	0.0687628	7.2363e-07	0.72345	0.0413948	Growth hormone-releasing factor	Somatoliberin	GHRH	P01286	1128
10012-5	0.0688034	7.31579e-07	0.031241	0.03964	SPDEF	SAM pointed domain-containing Ets transcription factor	SPDEF	O95238	1129
11258-41	0.0716966	7.38721e-07	0.00225963	0.0403158	MAdCAM-1	Mucosal addressin cell adhesion molecule 1	MADCAM1	Q13477	1130
4990-87	0.0688703	7.39939e-07	0.00324685	0.0432504	GP1BA	Platelet glycoprotein Ib alpha chain	GP1BA	P07359	1131
3168-8	0.0634892	7.40191e-07	0.00516205	0.0330103	ADAMTS-5	A disintegrin and metalloproteinase with thrombospondin motifs 5	ADAMTS5	Q9UNA0	1132
7888-58	0.0693098	7.40394e-07	0.0079222	0.0418795	CCD56	Cytochrome c oxidase assembly factor 3 homolog, mitochondrial	COA3	Q9Y2R0	1133
8447-11	0.067021	7.42113e-07	0.0494837	0.0435871	ghrelin	Appetite-regulating hormone	GHRL	Q9UBU3	1134
13130-150	0.0625295	7.42417e-07	0.344932	0.0515886	HXK2	Hexokinase-2	HK2	P52789	1135
3189-61	0.0622084	7.43229e-07	0.00999699	0.0434983	Enterokinase	Enteropeptidase	TMPRSS15	P98073	1136
5036-50	0.068923	7.5197e-07	0.0216917	0.0686141	TSG-6	Tumor necrosis factor-inducible gene 6 protein	TNFAIP6	P98066	1137
7967-38	0.0652254	7.55927e-07	0.707336	0.0500055	POTEM	Putative POTE ankyrin domain family member M	POTEM	A6NI47	1138
10014-31	0.061395	7.62199e-07	0.0109168	0.0425532	SLUG	Zinc finger protein SNAI2	SNAI2	O43623	1139
19331-18	0.06273	7.96464e-07	0.117436	0.0473343	BAIP2	Brain-specific angiogenesis inhibitor 1-associated protein 2	BAIAP2	Q9UQB8	1140
14334-3	0.0649707	8.12016e-07	0.0777824	0.0458231	RECO	Recoverin	RCVRN	P35243	1141
13631-1	0.0617338	8.16224e-07	0.000188053	0.0416693	RB binding protein 5	Retinoblastoma-binding protein 5	RBBP5	Q15291	1142
11690-47	0.0656839	8.19441e-07	0.123921	0.0431929	APC7	Anaphase-promoting complex subunit 7	ANAPC7	Q9UJX3	1143
8306-54	0.0628447	8.22884e-07	0.00452977	0.0426934	TMG1	Transmembrane gamma-carboxyglutamic acid protein 1	PRRG1	O14668	1144
11607-15	0.0580509	8.24823e-07	0.0169417	0.0495596	BRD1	Bromodomain-containing protein 1	BRD1	O95696	1145
15526-33	0.0758967	8.4928e-07	2.18088e-07	0.0336488	GSHB	Glutathione synthetase	GSS	P48637	1146
12594-5	0.0634299	8.50597e-07	0.112208	0.053266	GRAN	Grancalcin	GCA	P28676	1147
4301-58	0.068717	8.57968e-07	0.000608098	0.0384124	Thymidine kinase	Thymidine kinase, cytosolic	TK1	P04183	1148
7982-10	0.061054	8.68345e-07	0.275686	0.0465081	RM32	39S ribosomal protein L32, mitochondrial	MRPL32	Q9BYC8	1149
7851-30	0.0645844	9.10068e-07	0.00305039	0.0414545	ANR46	Ankyrin repeat domain-containing protein 46	ANKRD46	Q86W74	1150
18890-227	0.0733524	9.11842e-07	0.00014238	0.0364551	Fibrinogen B	Fibrinogen beta chain	FGB	P02675	1151
16324-38	0.0706398	9.15807e-07	0.00526566	0.0369974	TLR1	Toll-like receptor 1	TLR1	Q15399	1152
13552-7	0.0648568	9.17018e-07	0.175147	0.0460995	SWP70	Switch-associated protein 70	SWAP70	Q9UH65	1153
3143-3	0.0652329	9.20846e-07	0.00689808	0.0441769	sCD4	T-cell surface glycoprotein CD4	CD4	P01730	1154
7957-2	0.0756951	9.23262e-07	1.02802e-05	0.030125	SCG3	Secretogranin-3	SCG3	Q8WXD2	1155
6647-55	0.0672517	9.31069e-07	0.00642606	0.0483311	PolyUbiquitin K63	PolyUbiquitin K63-linked	UBC	P0CG48	1156
16551-14	0.0706364	9.4604e-07	0.00124113	0.0445366	STA5B	Signal transducer and activator of transcription 5B	STAT5B	P51692	1157
10623-19	0.0665221	9.73033e-07	0.0261321	0.0425329	MUC1	Mucin-1	MUC1	P15941	1158
7748-11	0.0695049	9.7981e-07	1.26257e-09	0.0437497	NDUV2	NADH dehydrogenase [ubiquinone] flavoprotein 2, mitochondrial	NDUFV2	P19404	1159
3029-52	-0.0720924	9.83946e-07	0.000935121	0.0583014	DC-SIGN	CD209 antigen	CD209	Q9NNX6	1160
5351-52	0.0637706	1.00028e-06	0.181623	0.0523106	hnRNP A2/B1	Heterogeneous nuclear ribonucleoproteins A2/B1	HNRNPA2B1	P22626	1161
11262-39	0.0650353	1.0026e-06	0.0702697	0.0430567	TRABD	TraB domain-containing protein	TRABD	Q9H4I3	1162
15509-2	0.0686786	1.00674e-06	0.00157869	0.0475983	NAG	Alpha-N-acetylglucosaminidase	NAGLU	P54802	1163
9849-13	0.0652845	1.03429e-06	0.0745611	0.049903	APEX1	DNA-(apurinic or apyrimidinic site) lyase	APEX1	P27695	1164
8859-51	0.0664503	1.0501e-06	0.335536	0.0540508	CAH11	Carbonic anhydrase-related protein 11	CA11	O75493	1165
14663-44	0.0698861	1.07399e-06	0.0225556	0.0460772	RNF8	E3 ubiquitin-protein ligase RNF8	RNF8	O76064	1166
5264-65	0.0658944	1.0742e-06	0.0153178	0.0472091	calreticulin	Calreticulin	CALR	P27797	1167
9229-9	0.066179	1.08229e-06	0.113798	0.0427625	CTRL	Chymotrypsin-like protease CTRL-1	CTRL	P40313	1168
12415-122	0.0683728	1.08861e-06	0.0512646	0.0423597	EDF1	Endothelial differentiation-related factor 1	EDF1	O60869	1169
17772-7	0.0707684	1.11199e-06	0.00416445	0.0369403	UBD	Ubiquitin D	UBD	O15205	1170
19124-9	0.0680134	1.11251e-06	0.26424	0.0460866	UBCP1	Ubiquitin-like domain-containing CTD phosphatase 1	UBLCP1	Q8WVY7	1171
11543-84	0.0680198	1.14556e-06	0.000216024	0.0408831	LIMA1	LIM domain and actin-binding protein 1	LIMA1	Q9UHB6	1172
13547-5	0.0645504	1.16793e-06	0.28051	0.0463722	5HT7R	5-hydroxytryptamine receptor 7	HTR7	P34969	1173
11592-1	0.0663491	1.18718e-06	0.0102863	0.0433076	ELAV1	ELAV-like protein 1	ELAVL1	Q15717	1174
11657-86	0.0600877	1.19924e-06	0.0100582	0.0446636	SOCS7	Suppressor of cytokine signaling 7	SOCS7	O14512	1175
12772-8	0.061257	1.25791e-06	0.0344872	0.0490442	NUP98	Nuclear pore complex protein Nup98-Nup96	NUP98	P52948	1176
8556-5	0.0620659	1.27439e-06	0.00712558	0.0440102	F134B	Protein FAM134B	FAM134B	Q9H6L5	1177
6611-8	0.0688833	1.27824e-06	0.00773662	0.0412502	KDEL1	KDEL motif-containing protein 1	KDELC1	Q6UW63	1178
10390-21	0.0653024	1.29632e-06	0.20339	0.0444529	ZNRF3	E3 ubiquitin-protein ligase ZNRF3	ZNRF3	Q9ULT6	1179
11544-39	0.0610714	1.30335e-06	0.0626384	0.050808	PHF3	PHD finger protein 3	PHF3	Q92576	1180
9981-18	0.0549902	1.30399e-06	0.632058	0.0523033	K1467	Protein FAM234B	KIAA1467	A2RU67	1181
13486-9	0.064383	1.33017e-06	0.162106	0.0471604	PKD2	Polycystin-2	PKD2	Q13563	1182
11596-47	0.0622386	1.37822e-06	0.0258932	0.0420957	ZN75D	Zinc finger protein 75D	ZNF75D	P51815	1183
6530-63	0.0670128	1.37864e-06	0.186751	0.0416162	PROL1	Opiorphin prepropeptide	PROL1	Q99935	1184
11241-8	0.0729991	1.39889e-06	2.89942e-06	0.0313972	ARLY	Argininosuccinate lyase	ASL	P04424	1185
13605-16	0.0648023	1.42233e-06	0.0293412	0.0386862	ANX10	Annexin A10	ANXA10	Q9UJ72	1186
5231-79	0.0752856	1.4403e-06	0.262183	0.0421999	PCSK9	Proprotein convertase subtilisin/kexin type 9	PCSK9	Q8NBP7	1187
2771-35	0.079343	1.44101e-06	3.02054e-07	0.04522	IGFBP-1	Insulin-like growth factor-binding protein 1	IGFBP1	P08833	1188
3620-67	0.0646231	1.47654e-06	0.000333194	0.0425396	IL22RA1	Interleukin-22 receptor subunit alpha-1	IL22RA1	Q8N6P7	1189
18943-4	0.0641027	1.50604e-06	0.000685096	0.0426184	PTGR2	Prostaglandin reductase 2	PTGR2	Q8N8N7	1190
6897-38	0.058009	1.52452e-06	0.000161925	0.0386541	B3GA3	Galactosylgalactosylxylosylprotein 3-beta-glucuronosyltransferase 3	B3GAT3	O94766	1191
12476-50	0.0571605	1.52581e-06	0.094028	0.0447572	TIGAR	Fructose-2,6-bisphosphatase TIGAR	TIGAR	Q9NQ88	1192
5659-11	0.0634098	1.52998e-06	0.0124603	0.0446723	TRH	Pro-Thyrotropin-releasing hormone	TRH	P20396	1193
13453-2	0.0702923	1.53281e-06	0.000160615	0.0504587	RM33	39S ribosomal protein L33, mitochondrial	MRPL33	O75394	1194
5756-66	0.0667355	1.53414e-06	0.0328235	0.043461	PAPP2	Pappalysin-2	PAPPA2	Q9BXP8	1195
12893-159	0.0613004	1.55759e-06	0.207986	0.05027	IP16	Gamma-interferon-inducible protein 16	IFI16	Q16666	1196
8355-80	0.0637114	1.57369e-06	0.439044	0.0406809	ISM1	Isthmin-1	ISM1	B1AKI9	1197
15580-2	0.0548712	1.57964e-06	0.0239697	0.0480225	EPHA7	Ephrin type-A receptor 7	EPHA7	Q15375	1198
3508-78	0.0702608	1.58367e-06	0.326854	0.0493239	MDC	C-C motif chemokine 22	CCL22	O00626	1199
14708-59	0.0744317	1.61184e-06	0.080484	0.0373254	CO8G	Complement component C8 gamma chain	C8G	P07360	1200
12760-34	0.0632122	1.61448e-06	0.0589198	0.0354757	ZN774	Zinc finger protein 774	ZNF774	Q6NX45	1201
5261-13	0.0644271	1.63457e-06	0.00124153	0.0409483	ABL2	Abelson tyrosine-protein kinase 2	ABL2	P42684	1202
6913-189	0.0590672	1.64155e-06	0.0247766	0.0540832	HMG-2	High mobility group protein B2	HMGB2	P26583	1203
2853-68	0.0625201	1.64253e-06	0.188502	0.0414614	CHK1	Serine/threonine-protein kinase Chk1	CHEK1	O14757	1204
3488-64	-0.0720189	1.65753e-06	6.58686e-05	0.0538467	Catalase	Catalase	CAT	P04040	1205
3728-52	0.0592005	1.66469e-06	0.378139	0.0501261	Secretin	Secretin	SCT	P09683	1206
4435-66	0.0726218	1.68758e-06	0.32843	0.0519965	ENPP7	Ectonucleotide pyrophosphatase/phosphodiesterase family member 7	ENPP7	Q6UWV6	1207
19120-33	0.0615151	1.69264e-06	0.0700022	0.048181	OXDA	D-amino-acid oxidase	DAO	P14920	1208
12882-7	0.0658915	1.77076e-06	0.000223903	0.040185	PAR11	Poly [ADP-ribose] polymerase 11	PARP11	Q9NR21	1209
5764-4	0.0610154	1.78558e-06	0.00130774	0.0418096	GALT2	Polypeptide N-acetylgalactosaminyltransferase 2	GALNT2	Q10471	1210
18208-3	0.0701363	1.80622e-06	0.00289323	0.0355757	CCNB2	G2/mitotic-specific cyclin-B2	CCNB2	O95067	1211
7146-16	0.0650754	1.81558e-06	0.000600652	0.0411568	PDIA4	Protein disulfide-isomerase A4	PDIA4	P13667	1212
8258-22	0.0681748	1.81888e-06	0.101362	0.0384986	UXS1	UDP-glucuronic acid decarboxylase 1	UXS1	Q8NBZ7	1213
18166-4	0.0605815	1.83653e-06	0.443986	0.0574395	RHOB	Rho-related GTP-binding protein RhoB	RHOB	P62745	1214
7945-10	0.0757958	1.89716e-06	0.0300818	0.048231	Semaphorin-6A	Semaphorin-6A	SEMA6A	Q9H2E6	1215
13977-28	0.0654153	1.94396e-06	0.27756	0.0452182	BARD1	BRCA1-associated RING domain protein 1	BARD1	Q99728	1216
13933-276	0.0675577	1.94621e-06	0.326726	0.053662	NAB1	NGFI-A-binding protein 1	NAB1	Q13506	1217
3628-3	0.0698938	1.96277e-06	0.183936	0.0382556	MP2K2	Dual specificity mitogen-activated protein kinase kinase 2	MAP2K2	P36507	1218
12400-25	0.0643389	2.00752e-06	0.0214342	0.0483812	UBE2T	Ubiquitin-conjugating enzyme E2 T	UBE2T	Q9NPD8	1219
7267-2	0.0612805	2.01716e-06	0.0119648	0.04178	LCB2	Serine palmitoyltransferase 2	SPTLC2	O15270	1220
9115-78	0.0668662	2.09744e-06	0.0011174	0.0433713	ADEC1	ADAM DEC1	ADAMDEC1	O15204	1221
9898-161	0.0594823	2.10043e-06	0.0127746	0.0441537	ARI1A	AT-rich interactive domain-containing protein 1A	ARID1A	O14497	1222
6593-5	0.0641803	2.11383e-06	0.0228959	0.0446877	GALT3	Polypeptide N-acetylgalactosaminyltransferase 3	GALNT3	Q14435	1223
9003-99	0.0693225	2.11714e-06	0.141164	0.0492154	MARCO	Macrophage receptor MARCO	MARCO	Q9UEW3	1224
11094-104	0.0624213	2.1519e-06	0.489524	0.0439524	LPPL	Galectin-10	CLC	Q05315	1225
14025-18	0.0634066	2.1691e-06	0.00110329	0.0498114	4-1BB	Tumor necrosis factor receptor superfamily member 9	TNFRSF9	Q07011	1226
12576-21	0.0672695	2.23248e-06	0.0894785	0.0445413	MAGE-3	Melanoma-associated antigen 3	MAGEA3	P43357	1227
9255-5	0.0607488	2.28547e-06	0.926476	0.0471952	IL-17C	Interleukin-17C	IL17C	Q9P0M4	1228
5262-57	0.0670123	2.28753e-06	0.00227267	0.0415377	BCAR3	Breast cancer anti-estrogen resistance protein 3	BCAR3	O75815	1229
2961-1	-0.0647335	2.30364e-06	0.233173	0.0688981	Protein C	Vitamin K-dependent protein C	PROC	P04070	1230
19197-95	0.0696936	2.31598e-06	1.08666e-06	0.0383097	THIL	Acetyl-CoA acetyltransferase, mitochondrial	ACAT1	P24752	1231
9231-23	-0.0717099	2.32262e-06	0.0770742	0.055358	IMPA3	Inositol monophosphatase 3	IMPAD1	Q9NX62	1232
13377-3	0.0599135	2.3433e-06	0.000265135	0.0441828	C56D1	Cytochrome b561 domain-containing protein 1	CYB561D1	Q8N8Q1	1233
12473-48	0.0665827	2.35518e-06	0.00120842	0.0426017	KCTD5	BTB/POZ domain-containing protein KCTD5	KCTD5	Q9NXV2	1234
19176-27	0.0659811	2.3856e-06	0.395125	0.0459965	FA49B	Protein FAM49B	FAM49B	Q9NUQ9	1235
9783-75	0.0606326	2.39773e-06	0.00369207	0.0437117	DJC11	DnaJ homolog subfamily C member 11	DNAJC11	Q9NVH1	1236
15326-64	0.0651059	2.4267e-06	0.0391495	0.0497322	GBP1	Guanylate-binding protein 1	GBP1	P32455	1237
12455-48	0.0587641	2.42996e-06	0.0362809	0.0454624	MYNN	Myoneurin	MYNN	Q9NPC7	1238
13479-8	0.0651025	2.451e-06	0.136007	0.0417748	F1712	Protein FAM171A2	FAM171A2	A8MVW0	1239
2760-2	0.0667696	2.45373e-06	0.0245898	0.0388892	DRR1	Protein FAM107A	FAM107A	O95990	1240
3332-57	0.0726574	2.4589e-06	0.643799	0.0412036	RGM-C	Hemojuvelin	HFE2	Q6ZVN8	1241
18380-78	-0.0555068	2.5093e-06	0.837542	0.0508226	Albumin	Serum albumin	ALB	P02768	1242
12700-9	0.0607436	2.51942e-06	0.00533703	0.0428754	ACLY	ATP-citrate synthase	ACLY	P53396	1243
4912-17	0.0685899	2.53567e-06	0.0487917	0.0450605	GOT1	Aspartate aminotransferase, cytoplasmic	GOT1	P17174	1244
4891-50	0.0671243	2.55451e-06	0.00686768	0.0391093	Glucagon	Glucagon	GCG	P01275	1245
6538-90	0.0650556	2.57847e-06	0.000112792	0.0395702	K2013	Uncharacterized protein KIAA2013	KIAA2013	Q8IYS2	1246
9778-45	0.059187	2.58593e-06	0.028596	0.0457435	TM52B	Transmembrane protein 52B	TMEM52B	Q4KMG9	1247
18870-1	0.0648973	2.65007e-06	0.00147044	0.0390946	CD3E	T-cell surface glycoprotein CD3 epsilon chain	CD3E	P07766	1248
5242-37	-0.0705559	2.65496e-06	4.17321e-07	0.0579637	MP2K4	Dual specificity mitogen-activated protein kinase kinase 4	MAP2K4	P45985	1249
5082-51	0.0595211	2.65666e-06	0.109607	0.0378552	IL-1 sR9	X-linked interleukin-1 receptor accessory protein-like 2	IL1RAPL2	Q9NP60	1250
4498-62	-0.07107	2.65763e-06	0.0659378	0.0603382	NCAM-120	Neural cell adhesion molecule 1, 120 kDa isoform	NCAM1	P13591	1251
5229-90	0.0632863	2.6623e-06	0.0949095	0.0488944	IMDH1	Inosine-5'-monophosphate dehydrogenase 1	IMPDH1	P20839	1252
16907-3	0.0619219	2.67359e-06	0.000503436	0.0427336	Nectin-like protein 3	Cell adhesion molecule 2	CADM2	Q8N3J6	1253
15692-300	0.0637632	2.68534e-06	0.0132027	0.0464083	NODAL	Nodal homolog	NODAL	Q96S42	1254
9941-70	0.0664259	2.72461e-06	0.0243825	0.0400281	PCDB1	Protocadherin beta-1	PCDHB1	Q9Y5F3	1255
6247-9	0.0663081	2.76026e-06	1.78974e-08	0.0466141	SIRB1	Signal-regulatory protein beta-1	SIRPB1	O00241	1256
11243-90	0.0673238	2.76143e-06	0.0525604	0.0421009	GPR110	Adhesion G-protein coupled receptor F1	ADGRF1	Q5T601	1257
2997-8	0.0672124	2.85361e-06	0.0146698	0.0378854	JAM-B	Junctional adhesion molecule B	JAM2	P57087	1258
5754-76	0.0624601	2.87427e-06	0.0726173	0.0467725	INSL6	Insulin-like peptide INSL6	INSL6	Q9Y581	1259
17784-23	0.0636752	2.88312e-06	0.236715	0.0500115	GMFB	Glia maturation factor beta	GMFB	P60983	1260
8853-2	0.0632588	2.90255e-06	0.0360361	0.040698	CLC4A	C-type lectin domain family 4 member A	CLEC4A	Q9UMR7	1261
15570-99	-0.0716142	2.91014e-06	0.00011152	0.0496598	Complement receptor type 2	Complement receptor type 2	CR2	P20023	1262
17820-170	0.072184	2.91708e-06	0.00723803	0.0441183	MLF1	Myeloid leukemia factor 1	MLF1	P58340	1263
18276-34	0.0584855	2.9664e-06	0.0483394	0.0457897	TCL1B	T-cell leukemia/lymphoma protein 1B	TCL1B	O95988	1264
7081-2	0.0647849	3.0286e-06	0.298955	0.0395604	BT3A1	Butyrophilin subfamily 3 member A1	BTN3A1	O00481	1265
19170-25	0.0625093	3.0335e-06	0.00872307	0.0456504	DPOE3	DNA polymerase epsilon subunit 3	POLE3	Q9NRF9	1266
19294-26	0.0638218	3.08844e-06	0.158192	0.04445	CRIPT	Cysteine-rich PDZ-binding protein	CRIPT	Q9P021	1267
5963-9	0.0673463	3.08919e-06	0.0310229	0.0411611	Dermokine	Dermokine	DMKN	Q6E0U4	1268
8363-18	0.0607775	3.09238e-06	0.445817	0.0419094	K132L	UPF0577 protein KIAA1324-like	KIAA1324L	A8MWY0	1269
12482-5	0.0620035	3.11534e-06	0.000191497	0.0396293	BPTF	Nucleosome-remodeling factor subunit BPTF	BPTF	Q12830	1270
11220-53	0.0606378	3.12569e-06	0.639356	0.045435	CJ105	Uncharacterized protein C10orf105	C10orf105	Q8TEF2	1271
19251-56	0.0667677	3.14492e-06	0.00599917	0.052516	Platelet proteoglycan	Serglycin	SRGN	P10124	1272
15310-61	0.0636993	3.15075e-06	0.0188233	0.0424785	PRC1	Protein regulator of cytokinesis 1	PRC1	O43663	1273
18172-71	0.0643204	3.20624e-06	0.00701964	0.042164	ASF1A	Histone chaperone ASF1A	ASF1A	Q9Y294	1274
12895-28	0.0651405	3.22109e-06	0.000342547	0.0422738	DGKB	Diacylglycerol kinase beta	DGKB	Q9Y6T7	1275
9383-24	0.0660514	3.23702e-06	0.000939295	0.036834	CH3L2	Chitinase-3-like protein 2	CHI3L2	Q15782	1276
10049-112	0.0659192	3.26588e-06	0.059085	0.0435076	TERF1	Telomeric repeat-binding factor 1	TERF1	P54274	1277
17725-37	0.0678607	3.28793e-06	0.00662123	0.039246	USH1C	Harmonin	USH1C	Q9Y6N9	1278
18842-24	0.0654834	3.35223e-06	0.0492484	0.0419788	UB2D2	Ubiquitin-conjugating enzyme E2 D2	UBE2D2	P62837	1279
5731-1	0.067738	3.41493e-06	0.2085	0.0421741	ISK6	Serine protease inhibitor Kazal-type 6	SPINK6	Q6UWN8	1280
13073-14	0.0663339	3.43511e-06	0.0041054	0.0406163	AN32A	Acidic leucine-rich nuclear phosphoprotein 32 family member A	ANP32A	P39687	1281
14254-27	0.0740174	3.44225e-06	0.00423949	0.039979	PTN4	Tyrosine-protein phosphatase non-receptor type 4	PTPN4	P29074	1282
13672-3	0.0664363	3.47579e-06	0.00999074	0.0376203	HSP76	Heat shock 70 kDa protein 6	HSPA6	P17066	1283
17145-1	0.0603223	3.48978e-06	0.319169	0.0519278	S100A8/S100A9	Protein S100-A8/A9 heterodimer	S100A8|S100A9	P05109|P06702	1284
12517-52	0.0692726	3.5165e-06	0.0848585	0.0434106	TFAR19	Programmed cell death protein 5	PDCD5	O14737	1285
8905-20	0.0648091	3.53268e-06	0.00969246	0.0495714	KCMB3	Calcium-activated potassium channel subunit beta-3	KCNMB3	Q9NPA1	1286
4979-34	0.079866	3.56818e-06	0.0955605	0.0365695	DERM	Dermatopontin	DPT	Q07507	1287
8060-7	0.0652469	3.57301e-06	0.135883	0.0457031	NRG2	Pro-neuregulin-2, membrane-bound isoform	NRG2	O14511	1288
5822-22	0.0611886	3.57711e-06	0.0108501	0.0422366	GDNF	Glial cell line-derived neurotrophic factor	GDNF	P39905	1289
4769-10	0.0578203	3.62941e-06	0.0513317	0.0440096	Olfactomedin-4	Olfactomedin-4	OLFM4	Q6UX06	1290
4712-28	0.0685508	3.63284e-06	0.00325542	0.0350149	Apo D	Apolipoprotein D	APOD	P05090	1291
9819-110	0.0643533	3.63944e-06	0.000460125	0.044548	Mcl-1	Induced myeloid leukemia cell differentiation protein Mcl-1			1292
16070-7	0.0593271	3.70122e-06	0.103985	0.0441832	WIF-1	Wnt inhibitory factor 1	WIF1	Q9Y5W5	1293
3394-81	0.0572265	3.71754e-06	0.533244	0.0454516	PLK-1	Serine/threonine-protein kinase PLK1	PLK1	P53350	1294
11480-1	0.0599331	3.73001e-06	0.136924	0.0451726	Aldehyde dehydrogenase, class 3	Aldehyde dehydrogenase, dimeric NADP-preferring	ALDH3A1	P30838	1295
7147-35	0.0576706	3.7824e-06	0.0232166	0.0502156	WFDC8	WAP four-disulfide core domain protein 8	WFDC8	Q8IUA0	1296
3310-62	0.0645366	3.7874e-06	0.00284255	0.0374728	FCG2B	Low affinity immunoglobulin gamma Fc region receptor II-b	FCGR2B	P31994	1297
18414-26	0.0609155	3.79672e-06	0.00220408	0.0406595	ARL5A	ADP-ribosylation factor-like protein 5A	ARL5A	Q9Y689	1298
6528-95	0.0610932	3.91116e-06	0.0112135	0.0432026	EXTL2	Exostosin-like 2	EXTL2	Q9UBQ6	1299
18268-5	0.0629091	3.945e-06	0.0271605	0.0475282	GAG2A	G antigen 2A	GAGE2A	Q6NT46	1300
11365-17	0.0616701	3.94543e-06	0.27978	0.0430753	TEN4	Teneurin-4	TENM4	Q6N022	1301
7257-18	0.0622591	3.99285e-06	0.157901	0.0404873	TIP39	Tuberoinfundibular peptide of 39 residues	PTH2	Q96A98	1302
2774-10	0.0651208	4.00313e-06	0.363546	0.0499002	IL-16	Interleukin-16	IL16	Q14005	1303
5722-78	0.0727785	4.0451e-06	0.00947637	0.0376432	Prolylcarboxypeptidase	Lysosomal Pro-X carboxypeptidase	PRCP	P42785	1304
7752-31	0.0667611	4.0606e-06	0.0819092	0.0373421	CLC4D	C-type lectin domain family 4 member D	CLEC4D	Q8WXI8	1305
19617-5	0.0667336	4.15603e-06	0.0366844	0.0411043	LTB4DH	Prostaglandin reductase 1	PTGR1	Q14914	1306
13513-174	0.0627598	4.1981e-06	0.0957218	0.0396664	PIAS3	E3 SUMO-protein ligase PIAS3	PIAS3	Q9Y6X2	1307
14002-18	0.0585141	4.22871e-06	0.245504	0.0477502	DOCK9	Dedicator of cytokinesis protein 9	DOCK9	Q9BZ29	1308
19602-36	0.055669	4.27406e-06	0.00567383	0.048821	jun-D	Transcription factor jun-D	JUND	P17535	1309
7064-2	0.0629769	4.31665e-06	0.00255803	0.037144	VAMP8	Vesicle-associated membrane protein 8	VAMP8	Q9BV40	1310
15432-1	0.0625096	4.32047e-06	0.00269167	0.0437818	Otoraplin	Otoraplin	OTOR	Q9NRC9	1311
4479-14	0.0728209	4.32726e-06	0.00695728	0.0321231	C1-Esterase Inhibitor	Plasma protease C1 inhibitor	SERPING1	P05155	1312
2783-18	0.0692524	4.33778e-06	0.000792107	0.0333331	LD78-beta	C-C motif chemokine 3-like 1	CCL3L1	P16619	1313
12431-13	0.064082	4.40169e-06	0.83872	0.0448603	PELO	Protein pelota homolog	PELO	Q9BRX2	1314
11601-26	0.0596055	4.40177e-06	0.0105693	0.0486788	DHX8	ATP-dependent RNA helicase DHX8	DHX8	Q14562	1315
6511-17	0.0632058	4.46794e-06	0.529146	0.0445103	F19A4	Protein FAM19A4	FAM19A4	Q96LR4	1316
9368-64	0.0567325	4.50381e-06	0.570772	0.0452077	LRTM1	Leucine-rich repeat and transmembrane domain-containing protein 1	LRTM1	Q9HBL6	1317
14662-6	0.0695533	4.54355e-06	0.00311232	0.0409122	MZF1	Myeloid zinc finger 1	MZF1	P28698	1318
8327-26	0.0735212	4.6131e-06	0.02533	0.052526	DPEP2	Dipeptidase 2	DPEP2	Q9H4A9	1319
6951-26	0.0618977	4.6979e-06	0.0440485	0.044691	ASIC4	Acid-sensing ion channel 4	ASIC4	Q96FT7	1320
12644-63	0.0565751	4.70211e-06	0.70685	0.0523874	PURA2	Adenylosuccinate synthetase isozyme 2	ADSS	P30520	1321
17383-4	0.0664894	4.7053e-06	0.17921	0.0436663	STAR5	StAR-related lipid transfer protein 5	STARD5	Q9NSY2	1322
2949-6	0.0657751	4.72802e-06	0.00506684	0.0354396	GX	Group 10 secretory phospholipase A2	PLA2G10	O15496	1323
17855-28	0.0584774	4.77805e-06	0.17924	0.0465657	RGS4	Regulator of G-protein signaling 4	RGS4	P49798	1324
2696-87	0.061073	4.81259e-06	0.896345	0.0411425	Persephin	Persephin	PSPN	O60542	1325
13704-5	0.0632579	4.8879e-06	0.0242874	0.0489255	HMCS2	Hydroxymethylglutaryl-CoA synthase, mitochondrial	HMGCS2	P54868	1326
16807-35	0.0653213	4.90075e-06	0.0374326	0.0360261	TNNT3	Troponin T, fast skeletal muscle	TNNT3	P45378	1327
15576-158	0.0631768	4.96562e-06	0.00578693	0.0520083	ECP	Eosinophil cationic protein	RNASE3	P12724	1328
10756-34	0.0644117	4.9715e-06	4.64701e-06	0.0439152	UCN3	Urocortin-3	UCN3	Q969E3	1329
8989-40	0.0764083	4.97161e-06	0.901269	0.0394912	SCUB1	Signal peptide, CUB and EGF-like domain-containing protein 1	SCUBE1	Q8IWY4	1330
5792-8	0.0643734	4.99118e-06	0.138455	0.0449083	AFP	alpha-Fetoprotein	AFP	P02771	1331
11287-14	0.0581205	5.01314e-06	7.93483e-05	0.0394344	Cytochrome b5	Cytochrome b5	CYB5A	P00167	1332
15306-20	0.0642672	5.04596e-06	0.055775	0.0474423	IgJ	Immunoglobulin J chain	IGJ	P01591	1333
4771-10	0.0589247	5.06541e-06	0.0491448	0.0463017	ASM3A	Acid sphingomyelinase-like phosphodiesterase 3a	SMPDL3A	Q92484	1334
12743-18	0.0618712	5.09095e-06	0.0825449	0.0453211	BAG5	BAG family molecular chaperone regulator 5	BAG5	Q9UL15	1335
6290-3	0.0603355	5.16428e-06	0.000670461	0.0431248	UTS2B	Urotensin-2B	UTS2B	Q765I0	1336
11459-81	0.0644853	5.21827e-06	0.00702789	0.0410183	ELL	RNA polymerase II elongation factor ELL	ELL	P55199	1337
12345-4	0.0636316	5.21904e-06	0.00138165	0.0396226	APC10	Anaphase-promoting complex subunit 10	ANAPC10	Q9UM13	1338
2878-66	0.064819	5.22395e-06	0.00189114	0.0298524	YES	Tyrosine-protein kinase Yes	YES1	P07947	1339
9012-1	0.0611449	5.23225e-06	0.0697732	0.0410507	PRP6	Pre-mRNA-processing factor 6	PRPF6	O94906	1340
5803-24	0.0646745	5.26852e-06	0.00452295	0.0619662	C3d	Complement C3d fragment	C3	P01024	1341
6504-65	0.0591506	5.28303e-06	5.94035e-05	0.0412148	Lysyl oxidase-like protein 2	Lysyl oxidase homolog 2	LOXL2	Q9Y4K0	1342
8803-61	0.0653373	5.29642e-06	0.116577	0.0452905	nectin-1 gamma	Nectin-1, isoform gamma	PVRL1	Q15223	1343
5636-10	0.0706603	5.31286e-06	0.0180784	0.0458863	MFAP4	Microfibril-associated glycoprotein 4	MFAP4	P55083	1344
5069-9	0.0735336	5.3329e-06	0.004877	0.0381611	DAF	Complement decay-accelerating factor	CD55	P08174	1345
15372-43	0.0604966	5.36515e-06	0.0458918	0.0463632	BRD2	Bromodomain-containing protein 2	BRD2	P25440	1346
13926-1	0.0653537	5.47157e-06	0.00183575	0.0366246	RMI1	RecQ-mediated genome instability protein 1	RMI1	Q9H9A7	1347
11616-9	0.0571744	5.49674e-06	0.105458	0.0467666	HSF1	Heat shock factor protein 1	HSF1	Q00613	1348
4392-54	0.0590579	5.50601e-06	0.0036678	0.0457197	FGF-12	Fibroblast growth factor 12	FGF12	P61328	1349
9956-7	0.0580706	5.62917e-06	0.000356044	0.0395175	ADA15	Disintegrin and metalloproteinase domain-containing protein 15	ADAM15	Q13444	1350
12454-105	0.0601971	5.68229e-06	0.192978	0.0421196	NTM1A	N-terminal Xaa-Pro-Lys N-methyltransferase 1	NTMT1	Q9BV86	1351
2449-1	0.0621266	5.68635e-06	0.0163247	0.0455168	GV	Calcium-dependent phospholipase A2	PLA2G5	P39877	1352
9226-6	0.0595613	5.69134e-06	0.975596	0.0416737	TMUB2	Transmembrane and ubiquitin-like domain-containing protein 2	TMUB2	Q71RG4	1353
7922-5	0.0554337	5.7645e-06	0.00384116	0.0427336	Adrenomedullin	Adrenomedullin	ADM	P35318	1354
6123-69	0.059175	5.99566e-06	0.0563231	0.0511091	p53	Cellular tumor antigen p53	TP53	P04637	1355
8654-13	0.0624559	5.99861e-06	0.0170922	0.0423095	ADAM 10	Disintegrin and metalloproteinase domain-containing protein 10	ADAM10	O14672	1356
9578-263	0.0576568	6.01257e-06	0.910444	0.044836	MANS4	MANSC domain-containing protein 4	MANSC4	A6NHS7	1357
9859-180	0.0575563	6.10133e-06	0.921438	0.0405208	SSAT-1	Diamine acetyltransferase 1	SAT1	P21673	1358
11442-1	0.0609621	6.14975e-06	0.00420935	0.0437059	DNER	Delta and Notch-like epidermal growth factor-related receptor	DNER	Q8NFT8	1359
18829-4	0.0635771	6.15678e-06	0.420615	0.0504271	IF4A1	Eukaryotic initiation factor 4A-I	EIF4A1	P60842	1360
12716-3	0.0641488	6.2134e-06	0.0140647	0.0420477	ZN175	Zinc finger protein 175	ZNF175	Q9Y473	1361
12466-7	0.0616349	6.22047e-06	0.133172	0.0483612	ROA1	Heterogeneous nuclear ribonucleoprotein A1	HNRNPA1	P09651	1362
5758-49	0.058961	6.23163e-06	0.291999	0.0443793	kallikrein 9	Kallikrein-9	KLK9	Q9UKQ9	1363
6543-182	0.0643586	6.23488e-06	0.00292905	0.047638	PRRP	Prolactin-releasing peptide	PRLH	P81277	1364
12657-2	0.0616508	6.24679e-06	0.00242221	0.0461008	FCL	GDP-L-fucose synthase	TSTA3	Q13630	1365
14056-4	0.060303	6.30248e-06	0.00691706	0.0476223	Glycoprotein hormones a-chain	Glycoprotein hormones alpha chain	CGA	P01215	1366
11254-13	0.0580502	6.40709e-06	0.0144215	0.0437033	PPN	Papilin	PAPLN	O95428	1367
5098-79	0.0596742	6.47605e-06	0.324578	0.044298	KLRF1	Killer cell lectin-like receptor subfamily F member 1	KLRF1	Q9NZS2	1368
9221-6	0.0648793	6.49544e-06	0.999836	0.0455375	IPIL1	Inositol 1,4,5-trisphosphate receptor-interacting protein-like 1	ITPRIPL1	Q6GPH6	1369
7070-25	0.0562947	6.51946e-06	0.0149992	0.0567038	KELL	Kell blood group glycoprotein	KEL	P23276	1370
10011-65	0.0657665	6.59155e-06	8.95735e-05	0.0385383	OCRL	Inositol polyphosphate 5-phosphatase OCRL-1	OCRL	Q01968	1371
18282-1	0.0650009	6.76921e-06	0.015995	0.0384209	GBG11	Guanine nucleotide-binding protein G(I)/G(S)/G(O) subunit gamma-11	GNG11	P61952	1372
9897-9	0.0576318	6.78906e-06	0.0531219	0.0404594	MCM6	DNA replication licensing factor MCM6	MCM6	Q14566	1373
10647-18	0.0639167	6.85171e-06	0.199485	0.0439051	ASCC1	Activating signal cointegrator 1 complex subunit 1	ASCC1	Q8N9N2	1374
5639-49	0.0629168	6.86372e-06	0.0214801	0.0455186	NETO1	Neuropilin and tolloid-like protein 1	NETO1	Q8TDF5	1375
2732-58	0.0622259	6.88026e-06	0.126223	0.047059	NANOG	Homeobox protein NANOG	NANOG	Q9H9S0	1376
11708-2	0.060446	6.95838e-06	0.00374543	0.0441278	LCN1	Lipocalin-1	LCN1	P31025	1377
17768-50	0.0588564	7.14282e-06	0.10067	0.0490458	HAOX1	Hydroxyacid oxidase 1	HAO1	Q9UJM8	1378
13059-33	0.0585824	7.19723e-06	0.0653501	0.0467167	RIFK	Riboflavin kinase	RFK	Q969G6	1379
5679-16	0.0612598	7.25007e-06	0.0169401	0.0412127	HBD-3	Beta-defensin 103	DEFB103A	P81534	1380
18864-7	0.0606393	7.28812e-06	0.00133865	0.0408331	TRY3	Trypsin-3	PRSS3	P35030	1381
4437-56	0.0689569	7.42993e-06	0.355353	0.0407123	ENTP5	Ectonucleoside triphosphate diphosphohydrolase 5	ENTPD5	O75356	1382
17509-6	0.063884	7.45431e-06	0.0443985	0.0494632	HPPD	4-hydroxyphenylpyruvate dioxygenase	HPD	P32754	1383
13501-10	0.0650546	7.49035e-06	0.333079	0.0505769	S35G2	Solute carrier family 35 member G2	SLC35G2	Q8TBE7	1384
6527-1	0.06464	7.53354e-06	0.00108905	0.0402578	TRIL	TLR4 interactor with leucine rich repeats	TRIL	Q7L0X0	1385
15376-134	0.0616093	7.54287e-06	0.984958	0.043196	CATE	Cathepsin E	CTSE	P14091	1386
13032-1	0.0545361	7.6006e-06	0.282325	0.0454571	BECN1	Beclin-1	BECN1	Q14457	1387
19230-12	0.0577743	7.82544e-06	0.0185345	0.0506763	GSTT1	Glutathione S-transferase theta-1	GSTT1	P30711	1388
9211-19	0.0701632	7.83088e-06	0.105266	0.0349175	PEDF	Pigment epithelium-derived factor	SERPINF1	P36955	1389
19370-30	0.0619748	7.89987e-06	0.0599543	0.0445598	HS3S4	Heparan sulfate glucosamine 3-O-sulfotransferase 4	HS3ST4	Q9Y661	1390
17729-20	0.0645649	7.98095e-06	0.0262726	0.0429993	UBE2S	Ubiquitin-conjugating enzyme E2 S	UBE2S	Q16763	1391
6517-14	0.060859	7.98264e-06	0.181391	0.0437598	BMP-3b	Growth/differentiation factor 10	GDF10	P55107	1392
9005-16	0.0631713	8.02539e-06	6.09542e-05	0.0305881	PLXA1	Plexin-A1	PLXNA1	Q9UIW2	1393
19616-100	0.0625774	8.07877e-06	0.000179499	0.0385965	EFHD1	EF-hand domain-containing protein D1	EFHD1	Q9BUP0	1394
5459-33	0.0607145	8.13062e-06	8.86428e-15	0.0185818	CYTN	Cystatin-SN	CST1	P01037	1395
18277-28	0.061223	8.18709e-06	0.538453	0.0373542	TRIA1	TP53-regulated inhibitor of apoptosis 1	TRIAP1	O43715	1396
8955-60	0.0543661	8.32627e-06	0.0183071	0.0437432	GL8D1	Glycosyltransferase 8 domain-containing protein 1	GLT8D1	Q68CQ7	1397
11372-2	0.0660872	8.41961e-06	0.00762492	0.0392869	ZNF18	Zinc finger protein 18	ZNF18	P17022	1398
8664-36	0.0655635	8.43939e-06	0.000437866	0.0349504	PKDCC	Extracellular tyrosine-protein kinase PKDCC	PKDCC	Q504Y2	1399
18173-11	0.0649185	8.52117e-06	0.378864	0.0459829	ARK73	Aflatoxin B1 aldehyde reductase member 3	AKR7A3	O95154	1400
18182-24	0.0659454	8.53727e-06	0.00193725	0.0325523	PCKGC	Phosphoenolpyruvate carboxykinase, cytosolic [GTP]	PCK1	P35558	1401
14047-78	-0.0616554	8.58885e-06	6.14372e-06	0.0567844	BDNF	Brain-derived neurotrophic factor	BDNF	P23560	1402
13539-131	0.0632856	8.59957e-06	0.00699508	0.0374701	KCNN1	Small conductance calcium-activated potassium channel protein 1	KCNN1	Q92952	1403
4831-4	-0.0647743	8.64062e-06	0.0349218	0.0539568	sL-Selectin	L-Selectin	SELL	P14151	1404
8929-7	0.062544	8.65024e-06	0.00245608	0.0458686	BDP1	Transcription factor TFIIIB component B'' homolog	BDP1	A6H8Y1	1405
10024-44	0.059487	8.65683e-06	0.00323235	0.0465091	HOGA1	4-hydroxy-2-oxoglutarate aldolase, mitochondrial	HOGA1	Q86XE5	1406
5201-50	0.0555807	8.65694e-06	0.410297	0.0426519	PDE9A	High affinity cGMP-specific 3',5'-cyclic phosphodiesterase 9A	PDE9A	O76083	1407
8791-151	0.0577388	8.77038e-06	0.254444	0.044857	Carbonic Anhydrase VA	Carbonic anhydrase 5A, mitochondrial	CA5A	P35218	1408
8894-80	0.0594056	8.83551e-06	0.122062	0.0456206	hnRNP A/B	Heterogeneous nuclear ribonucleoprotein A/B	HNRNPAB	Q99729	1409
7975-97	0.0579623	8.86688e-06	5.85555e-06	0.0424162	UNC5A	Netrin receptor UNC5A	UNC5A	Q6ZN44	1410
15467-10	0.0707186	8.897e-06	0.0727135	0.0514684	CTHR1	Collagen triple helix repeat-containing protein 1	CTHRC1	Q96CG8	1411
16919-1	0.0667491	9.3029e-06	0.0254304	0.0430242	ACBP	Acyl-CoA-binding protein	DBI	P07108	1412
3003-29	0.0608955	9.41599e-06	0.00716187	0.0394169	NKp30	Natural cytotoxicity triggering receptor 3	NCR3	O14931	1413
19108-50	0.0581528	9.45941e-06	0.35295	0.0491864	MECP2	Methyl-CpG-binding protein 2	MECP2	P51608	1414
19158-1	0.0687056	9.46186e-06	1.32533e-07	0.0442523	PAF	PCNA-associated factor	PAF	Q15004	1415
9275-2	0.0734595	9.62223e-06	5.28034e-09	0.0512996	Siglec-5	Sialic acid-binding Ig-like lectin 5			1416
17761-2	0.0632792	9.64201e-06	0.00144503	0.0349919	NUDT5	ADP-sugar pyrophosphatase	NUDT5	Q9UKK9	1417
14024-196	0.0616577	9.67493e-06	0.0399428	0.0407805	EDA	Ectodysplasin-A, secreted form	EDA	Q92838	1418
9068-17	0.0590891	9.69405e-06	0.174961	0.048396	JKIP3	Janus kinase and microtubule-interacting protein 3	JAKMIP3	Q5VZ66	1419
13078-3	0.0648117	9.80282e-06	0.0507315	0.0459274	CETN2	Centrin-2	CETN2	P41208	1420
3331-8	0.0693808	9.81321e-06	3.75319e-06	0.0288992	RGMB	RGM domain family member B	RGMB	Q6NW40	1421
15583-18	0.0549175	1.0105e-05	0.174716	0.0473166	FCRLB	Fc receptor-like B	FCRLB	Q6BAA4	1422
5988-49	0.0620586	1.01051e-05	0.0454388	0.0380969	LIGHT	Tumor necrosis factor ligand superfamily member 14	TNFSF14	O43557	1423
16585-16	0.0585721	1.01732e-05	0.149958	0.0461164	B3GN4	N-acetyllactosaminide beta-1,3-N-acetylglucosaminyltransferase 4	B3GNT4	Q9C0J1	1424
13941-82	0.0634561	1.03363e-05	0.0226624	0.041579	SYFM	Phenylalanine--tRNA ligase, mitochondrial	FARS2	O95363	1425
9092-33	0.057096	1.04113e-05	0.0018218	0.0397915	ANGL1	Angiopoietin-related protein 1	ANGPTL1	O95841	1426
4842-62	-0.067552	1.04247e-05	0.338984	0.0461409	Glypican 3	Glypican-3	GPC3	P51654	1427
15466-30	0.0600098	1.05032e-05	0.171191	0.0380972	CO9A1	Collagen alpha-1(IX) chain	COL9A1	P20849	1428
14283-12	0.0598971	1.05094e-05	0.00670292	0.044709	RAB14	Ras-related protein Rab-14	RAB14	P61106	1429
13591-31	0.0561487	1.05233e-05	0.409373	0.0432997	PRI1	DNA primase small subunit	PRIM1	P49642	1430
18891-98	0.0584424	1.06533e-05	0.0508622	0.0536907	GBP2	Guanylate-binding protein 2	GBP2	P32456	1431
9900-36	0.0572171	1.06828e-05	0.00090404	0.045674	NFH	Neurofilament heavy polypeptide	NEFH	P12036	1432
18313-4	0.0599798	1.07332e-05	0.0124731	0.0418022	Asparaginase-like protein 1	Isoaspartyl peptidase/L-asparaginase	ASRGL1	Q7L266	1433
3037-62	0.0582966	1.07819e-05	0.149395	0.04842	IL-1b	Interleukin-1 beta	IL1B	P01584	1434
12731-12	0.0576272	1.11402e-05	2.94636e-05	0.0400478	PKHA7	Pleckstrin homology domain-containing family A member 7	PLEKHA7	Q6IQ23	1435
6210-100	0.0633467	1.14111e-05	0.177553	0.0403802	IFNA5	Interferon alpha-5	IFNA5	P01569	1436
7247-1	0.0575807	1.14352e-05	0.0722106	0.0464252	GORAB	RAB6-interacting golgin	GORAB	Q5T7V8	1437
10848-137	0.0597076	1.1584e-05	0.0203044	0.0468476	BTNL3	Butyrophilin-like protein 3	BTNL3	Q6UXE8	1438
12445-50	0.0601496	1.16608e-05	0.0677737	0.0321959	ANR27	Ankyrin repeat domain-containing protein 27	ANKRD27	Q96NW4	1439
12536-46	0.0565304	1.18608e-05	0.662976	0.049858	MTMR6	Myotubularin-related protein 6	MTMR6	Q9Y217	1440
6955-68	0.060002	1.20107e-05	0.632342	0.0457343	SNX1	Sorting nexin-1	SNX1	Q13596	1441
8399-6	0.0572195	1.20128e-05	0.152905	0.0462942	DRAK2	Serine/threonine-protein kinase 17B	STK17B	O94768	1442
5062-60	0.0566196	1.20675e-05	0.0572374	0.0421495	CD226	CD226 antigen	CD226	Q15762	1443
13743-56	0.0590118	1.20686e-05	0.00829111	0.0424174	CUL4B	Cullin-4B	CUL4B	Q13620	1444
7189-55	0.0573892	1.20955e-05	0.434185	0.0376501	CHST3	Carbohydrate sulfotransferase 3	CHST3	Q7LGC8	1445
9377-25	-0.0668774	1.21223e-05	0.128111	0.0525485	SCF	Kit ligand	KITLG	P21583	1446
13733-5	0.0588644	1.21404e-05	5.42968e-05	0.0425782	IL-12 p40	Interleukin-12 subunit beta	IL12B	P29460	1447
8700-325	0.0627266	1.2237e-05	0.00368672	0.0394781	GLT11	Polypeptide N-acetylgalactosaminyltransferase 11	GALNT11	Q8NCW6	1448
6395-58	0.060798	1.2252e-05	0.00189195	0.0375661	GPHA2	Glycoprotein hormone alpha-2	GPHA2	Q96T91	1449
15688-30	0.0599523	1.22536e-05	0.0649975	0.0441123	Mannose-binding lectin	Protein ERGIC-53	LMAN1	P49257	1450
14111-15	0.0587287	1.26144e-05	0.00468664	0.046289	TSP2	Thrombospondin-2	THBS2	P35442	1451
7173-141	0.0662749	1.26224e-05	0.0591987	0.0371598	T132C	Transmembrane protein 132C	TMEM132C	Q8N3T6	1452
18307-71	0.0619656	1.26709e-05	0.0608619	0.0453398	PPase 2	Inorganic pyrophosphatase 2, mitochondrial	PPA2	Q9H2U2	1453
2475-1	-0.0628315	1.27247e-05	1.76365e-05	0.0712501	SCF sR	Mast/stem cell growth factor receptor Kit	KIT	P10721	1454
6495-14	0.0574833	1.27931e-05	0.0766812	0.0445179	Endothelin 1	Endothelin-1	EDN1	P05305	1455
12361-102	0.0546835	1.28411e-05	0.0798834	0.0458218	RRAS2	Ras-related protein R-Ras2	RRAS2	P62070	1456
5798-3	0.0628059	1.28469e-05	0.0421617	0.0407812	BID	BH3-interacting domain death agonist	BID	P55957	1457
16749-79	0.0628242	1.30367e-05	0.00222529	0.0389061	BMP-3b	Growth/differentiation factor 10	GDF10	P55107	1458
6284-7	0.0615095	1.32369e-05	0.00184592	0.0420586	F150B	ALK and LTK ligand 2	FAM150B	Q6UX46	1459
6921-24	0.0554426	1.32792e-05	0.256841	0.0467666	B4GT3	Beta-1,4-galactosyltransferase 3	B4GALT3	O60512	1460
13720-95	0.0571577	1.34405e-05	0.0188235	0.049665	Proteinase-3	Myeloblastin	PRTN3	P24158	1461
18306-1	0.0607284	1.34769e-05	0.0197961	0.0452088	PALM	Paralemmin-1	PALM	O75781	1462
6918-183	0.0611998	1.3642e-05	0.00155504	0.0421885	CCKN	Cholecystokinin	CCK	P06307	1463
5250-53	0.0595072	1.36688e-05	0.0894296	0.0449657	IMDH2	Inosine-5'-monophosphate dehydrogenase 2	IMPDH2	P12268	1464
19159-9	0.0548633	1.37162e-05	0.0510897	0.0510387	DNA polymerase subunit delta 4	DNA polymerase delta subunit 4	POLD4	Q9HCU8	1465
18177-49	0.0570997	1.39362e-05	0.0429178	0.0491266	ULA1	NEDD8-activating enzyme E1 regulatory subunit	NAE1	Q13564	1466
6966-144	0.0596157	1.39963e-05	0.0283205	0.0448946	STX1B	Syntaxin-1B	STX1B	P61266	1467
13116-25	0.0600446	1.40435e-05	0.239953	0.045566	CD177	CD177 antigen	CD177	Q8N6Q3	1468
9742-59	0.0567307	1.41095e-05	0.24672	0.0514878	BAT1	Spliceosome RNA helicase DDX39B	DDX39B	Q13838	1469
6399-52	0.0555618	1.41313e-05	0.0295464	0.045977	D107A	Beta-defensin 107	DEFB107A	Q8IZN7	1470
5096-51	0.055417	1.42066e-05	0.186559	0.0489214	KI3L2	Killer cell immunoglobulin-like receptor 3DL2	KIR3DL2	P43630	1471
7890-68	0.0596407	1.42647e-05	0.00627728	0.0438508	DPP10	Inactive dipeptidyl peptidase 10	DPP10	Q8N608	1472
15553-22	0.0575389	1.43797e-05	0.749895	0.0448048	ACES	Acetylcholinesterase	ACHE	P22303	1473
9808-41	0.0609702	1.43811e-05	0.00470173	0.0423338	TNR6B	Trinucleotide repeat-containing gene 6B protein	TNRC6B	Q9UPQ9	1474
18178-13	0.0590348	1.48099e-05	0.224836	0.0480761	SYSC	Serine--tRNA ligase, cytoplasmic	SARS	P49591	1475
19635-69	0.0637423	1.49462e-05	0.0751769	0.0418324	FGL2	Fibroleukin	FGL2	Q14314	1476
12864-9	0.0579868	1.52703e-05	0.140217	0.0456448	NIPA4	Magnesium transporter NIPA4	NIPAL4	Q0D2K0	1477
5065-8	0.0562249	1.56188e-05	0.0102655	0.043664	CD83	CD83 antigen	CD83	Q01151	1478
3169-70	0.0632705	1.60388e-05	0.689363	0.0479091	IDUA	Alpha-L-iduronidase	IDUA	P35475	1479
4905-63	0.0623156	1.60535e-05	0.00931941	0.0416861	Coactosin-like protein	Coactosin-like protein	COTL1	Q14019	1480
16309-30	0.0595814	1.618e-05	0.0646657	0.040127	Soggy-1	Dickkopf-like protein 1	DKKL1	Q9UK85	1481
9815-5	0.0574779	1.62091e-05	0.146246	0.0498967	RHG01	Rho GTPase-activating protein 1	ARHGAP1	Q07960	1482
8372-29	0.0568514	1.63812e-05	0.165152	0.0440661	CDHR1	Cadherin-related family member 1	CDHR1	Q96JP9	1483
11643-73	0.0577603	1.65138e-05	0.167646	0.0438825	DTX3L	E3 ubiquitin-protein ligase DTX3L	DTX3L	Q8TDB6	1484
14034-22	0.0574804	1.66422e-05	0.0826718	0.0458674	GA733-1 protein	Tumor-associated calcium signal transducer 2	TACSTD2	P09758	1485
6545-58	0.0618873	1.66955e-05	0.0102811	0.0386788	PRIO	Major prion protein	PRNP	P04156	1486
6256-9	0.0579109	1.67954e-05	0.0437062	0.0484773	LY66C	Lymphocyte antigen 6 complex locus protein G6c	LY6G6C	O95867	1487
12783-29	0.0561449	1.68143e-05	0.0863795	0.0490269	HNRPM	Heterogeneous nuclear ribonucleoprotein M	HNRNPM	P52272	1488
9850-38	0.0601185	1.70506e-05	0.0131204	0.0430726	IF1AX	Eukaryotic translation initiation factor 1A, X-chromosomal	EIF1AX	P47813	1489
8954-30	0.0595789	1.71567e-05	0.206187	0.0529027	M4K1	Mitogen-activated protein kinase kinase kinase kinase 1	MAP4K1	Q92918	1490
12452-32	0.0578119	1.72041e-05	0.165849	0.0459216	SV422	Histone-lysine N-methyltransferase SUV420H2	SUV420H2	Q86Y97	1491
12825-18	0.057516	1.72184e-05	0.909538	0.0456022	DP13A	DCC-interacting protein 13-alpha	APPL1	Q9UKG1	1492
6367-66	0.0679051	1.72876e-05	7.37751e-06	0.0431179	fibromodulin	fibromodulin	FMOD	Q06828	1493
13628-58	0.0614689	1.73809e-05	0.0111356	0.0397109	GRB14	Growth factor receptor-bound protein 14	GRB14	Q14449	1494
6909-40	0.0602686	1.74128e-05	0.0835541	0.0475904	MGAT2	Alpha-1,6-mannosyl-glycoprotein 2-beta-N-acetylglucosaminyltransferase	MGAT2	Q10469	1495
8998-15	0.0534271	1.75003e-05	0.257018	0.0469163	HS3S4	Heparan sulfate glucosamine 3-O-sulfotransferase 4	HS3ST4	Q9Y661	1496
2443-10	0.059889	1.7569e-05	0.0150219	0.0418795	FGF-8B	Fibroblast growth factor 8 isoform B	FGF8	P55075	1497
4429-51	0.0529516	1.75743e-05	0.117019	0.0475705	CHST6	Carbohydrate sulfotransferase 6	CHST6	Q9GZX3	1498
12389-4	0.0627243	1.76941e-05	0.00499157	0.0381089	ORC6	Origin recognition complex subunit 6	ORC6L	Q9Y5N6	1499
7262-191	0.0589131	1.77627e-05	0.0564519	0.0461164	CHSTE	Carbohydrate sulfotransferase 14	CHST14	Q8NCH0	1500
6510-56	0.0575184	1.78148e-05	0.0411454	0.0371734	RN128	E3 ubiquitin-protein ligase RNF128	RNF128	Q8TEB7	1501
9925-56	0.0539921	1.84548e-05	0.06991	0.0512188	SREC-II	Scavenger receptor class F member 2	SCARF2	Q96GP6	1502
5487-7	0.0586216	1.84799e-05	0.961821	0.0428576	SLAF7	SLAM family member 7	SLAMF7	Q9NQ25	1503
17777-31	0.0572644	1.8603e-05	0.000856241	0.0399546	SDSL	Serine dehydratase-like	SDSL	Q96GA7	1504
19328-51	0.0532407	1.87933e-05	0.0127201	0.0477925	Chk2	Serine/threonine-protein kinase Chk2	CHEK2	O96017	1505
19563-3	0.0688259	1.894e-05	5.59934e-05	0.0371939	SEZ6L	Seizure 6-like protein	SEZ6L	Q9BYH1	1506
12514-16	0.0607118	1.90399e-05	0.00734039	0.0358858	METTL1	tRNA (guanine-N(7)-)-methyltransferase	METTL1	Q9UBP6	1507
6962-5	0.0606648	1.91092e-05	0.342236	0.0532921	DRB3	HLA class II histocompatibility antigen, DR beta 3 chain	HLA-DRB3	P79483	1508
7142-5	0.0576027	1.93066e-05	0.00431345	0.0405209	CBPN	Carboxypeptidase N catalytic chain	CPN1	P15169	1509
18898-36	0.0571487	1.93829e-05	0.0597623	0.0416253	HDGL1	Hepatoma-derived growth factor-like protein 1	HDGFL1	Q5TGJ6	1510
8008-28	0.0565413	1.93992e-05	0.0868626	0.0432011	HRK	Activator of apoptosis harakiri	HRK	O00198	1511
8994-65	0.0553282	1.9417e-05	0.0221306	0.0430952	SLAMF8	SLAM family member 8	SLAMF8	Q9P0V8	1512
9984-12	0.059736	1.96874e-05	0.147759	0.0432466	YIPF6	Protein YIPF6	YIPF6	Q96EC8	1513
7790-21	0.0574932	1.9988e-05	0.0187525	0.0462342	LIF	Leukemia inhibitory factor	LIF	P15018	1514
19118-47	0.0555434	2.03396e-05	0.286641	0.0509071	OSTF1	Osteoclast-stimulating factor 1	OSTF1	Q92882	1515
5001-6	0.0631182	2.03838e-05	0.0209994	0.0431032	Mammaglobin 2	Mammaglobin-B	SCGB2A1	O75556	1516
9074-6	0.057116	2.04462e-05	0.0292882	0.0424628	CE004	Fatty acid hydroxylase domain-containing protein 2	FAXDC2	Q96IV6	1517
7763-25	0.0605692	2.10333e-05	0.16095	0.0444587	Cadherin-11	Cadherin-11	CDH11	P55287	1518
13570-43	0.0599959	2.10869e-05	0.296244	0.042553	VIGLN	Vigilin	HDLBP	Q00341	1519
5617-41	0.0600507	2.12934e-05	0.357042	0.0474254	NPFF	Pro-FMRFamide-related neuropeptide FF	NPFF	O15130	1520
9173-21	0.0562361	2.15899e-05	0.00723722	0.0489147	PGM1	Phosphoglucomutase-1	PGM1	P36871	1521
3401-8	0.0524163	2.16171e-05	0.0294107	0.0434686	TCPTP	Tyrosine-protein phosphatase non-receptor type 2	PTPN2	P17706	1522
9032-30	0.0590851	2.16468e-05	0.0205156	0.0379774	ROS1	Proto-oncogene tyrosine-protein kinase ROS	ROS1	P08922	1523
18905-5	0.0541341	2.16771e-05	0.260148	0.0515385	Keratin-16	Keratin, type I cytoskeletal 16	KRT16	P08779	1524
13025-4	0.0535303	2.17041e-05	0.071607	0.0472139	FRS2	Fibroblast growth factor receptor substrate 2	FRS2	Q8WU20	1525
6986-17	0.056958	2.1722e-05	0.0316061	0.043954	HS3SB	Heparan sulfate glucosamine 3-O-sulfotransferase 3B1	HS3ST3B1	Q9Y662	1526
6213-10	0.0616814	2.17347e-05	7.69335e-05	0.0346572	CGB2	Choriogonadotropin subunit beta variant 2	CGB2	Q6NT52	1527
19208-8	0.0591586	2.17671e-05	0.134623	0.039193	Activin RIIA	Activin receptor type-2A	ACVR2A	P27037	1528
15305-7	0.0568373	2.18511e-05	0.645747	0.0401343	Secretagogin	Secretagogin	SCGN	O76038	1529
13946-8	0.0578845	2.19141e-05	0.00448556	0.0392386	DDX23	Probable ATP-dependent RNA helicase DDX23	DDX23	Q9BUQ8	1530
12713-365	0.0595444	2.22721e-05	0.00389611	0.0388842	RGS19	Regulator of G-protein signaling 19	RGS19	P49795	1531
12801-33	0.0538578	2.24794e-05	0.150277	0.0495676	IRF2	Interferon regulatory factor 2	IRF2	P14316	1532
10842-7	0.0580448	2.2515e-05	0.0649238	0.0457508	GCNT4	Beta-1,3-galactosyl-O-glycosyl-glycoprotein beta-1,6-N-acetylglucosaminyltransferase 4	GCNT4	Q9P109	1533
12990-39	0.0535683	2.28801e-05	0.333209	0.0490209	MAP3K3	Mitogen-activated protein kinase kinase kinase 3	MAP3K3	Q99759	1534
12527-50	0.0581174	2.32257e-05	0.183708	0.0463928	THA	Thyroid hormone receptor alpha	THRA	P10827	1535
3799-11	0.0663479	2.37901e-05	0.0329517	0.0522722	Carbonic anhydrase III	Carbonic anhydrase 3	CA3	P07451	1536
12842-43	0.0606603	2.38699e-05	0.241404	0.0439578	STX10	Syntaxin-10	STX10	O60499	1537
5757-45	0.0555598	2.40242e-05	0.339073	0.0510278	GNAS3	Neuroendocrine secretory protein 55	GNAS	O95467	1538
10366-11	0.0532251	2.41249e-05	1.03775e-05	0.0534764	PDGFRA	Platelet-derived growth factor receptor alpha	PDGFRA	P16234	1539
8866-53	0.0661215	2.43227e-05	0.05186	0.0431434	QPCTL	Glutaminyl-peptide cyclotransferase-like protein	QPCTL	Q9NXS2	1540
8336-267	0.0555063	2.43631e-05	0.225122	0.0405445	GRM1C	GRAM domain-containing protein 1C	GRAMD1C	Q8IYS0	1541
14093-10	0.0508463	2.45084e-05	0.733839	0.0460135	Flt3 ligand	Fms-related tyrosine kinase 3 ligand	FLT3LG	P49771	1542
4533-76	0.0563024	2.46827e-05	0.00132875	0.043512	ATS15	A disintegrin and metalloproteinase with thrombospondin motifs 15	ADAMTS15	Q8TE58	1543
17475-18	0.0561532	2.48308e-05	0.0136702	0.0383978	TOPK	Lymphokine-activated killer T-cell-originated protein kinase	PBK	Q96KB5	1544
11457-53	0.0583331	2.50454e-05	0.0376354	0.0381032	GALE	UDP-glucose 4-epimerase	GALE	Q14376	1545
12577-100	0.0537941	2.51344e-05	0.365955	0.0459289	FLAP endonuclease-1	Flap endonuclease 1	FEN1	P39748	1546
4540-11	0.0596702	2.52753e-05	0.00802895	0.0379075	CBX5	Chromobox protein homolog 5	CBX5	P45973	1547
8406-17	0.0522592	2.621e-05	0.0735313	0.0459644	IGF-I	Insulin-like growth factor I	IGF1	P05019	1548
6557-50	0.0650414	2.63263e-05	6.68593e-09	0.0346401	LRC15	Leucine-rich repeat-containing protein 15	LRRC15	Q8TF66	1549
12392-30	0.0615082	2.65584e-05	0.00741007	0.0405938	ARL1	ADP-ribosylation factor-like protein 1	ARL1	P40616	1550
13228-75	0.0556341	2.66135e-05	0.019588	0.0446735	MDM2	E3 ubiquitin-protein ligase Mdm2	MDM2	Q00987	1551
7234-12	0.0556902	2.6683e-05	0.0133691	0.0457248	GT252	Procollagen galactosyltransferase 2	COLGALT2	Q8IYK4	1552
9402-18	0.0535593	2.70126e-05	0.000287223	0.0522956	DCBD1	Discoidin, CUB and LCCL domain-containing protein 1	DCBLD1	Q8N8Z6	1553
19206-20	0.057947	2.72775e-05	0.195244	0.0409701	8ODP	7,8-dihydro-8-oxoguanine triphosphatase	NUDT1	P36639	1554
7046-6	0.0626686	2.73064e-05	0.000422593	0.0334084	CT173	Uncharacterized protein C20orf173	C20orf173	Q96LM9	1555
12705-9	0.0534765	2.73652e-05	0.0470132	0.046989	HERC1	Probable E3 ubiquitin-protein ligase HERC1	HERC1	Q15751	1556
9870-17	0.0614179	2.7562e-05	0.00225789	0.0424298	SYWC	Tryptophan--tRNA ligase, cytoplasmic	WARS	P23381	1557
14026-24	0.056025	2.77205e-05	0.212084	0.0444084	IL-17F	Interleukin-17F	IL17F	Q96PD4	1558
13634-209	0.0623992	2.77862e-05	0.0761062	0.0405245	PIR	Pirin	PIR	O00625	1559
3472-40	0.0610343	2.81743e-05	0.000926506	0.0357892	Survivin	Baculoviral IAP repeat-containing protein 5	BIRC5	O15392	1560
9251-28	0.0600263	2.8397e-05	0.0200688	0.0485126	MA2B2	Epididymis-specific alpha-mannosidase	MAN2B2	Q9Y2E5	1561
17435-43	0.0589347	2.84595e-05	0.0524315	0.0412285	ETFA	Electron transfer flavoprotein subunit alpha, mitochondrial	ETFA	P13804	1562
16081-38	0.0605713	2.86091e-05	0.126906	0.0405296	Aldose reductase-like	Aldo-keto reductase family 1 member B10	AKR1B10	O60218	1563
9126-171	0.0554123	2.871e-05	0.000187491	0.0526693	NT5D3	5'-nucleotidase domain-containing protein 3	NT5DC3	Q86UY8	1564
13473-55	0.0579613	2.87876e-05	0.00227036	0.0402224	IP3KA	Inositol-trisphosphate 3-kinase A	ITPKA	P23677	1565
14116-129	-0.0640939	2.88629e-05	1.63561e-05	0.0521526	S100A4	Protein S100-A4	S100A4	P26447	1566
16755-195	0.0549734	2.89733e-05	0.0137548	0.0370867	GDF-3	Growth/differentiation factor 3	GDF3	Q9NR23	1567
8872-1	0.05606	2.90698e-05	0.0646432	0.0484294	SC61G	Protein transport protein Sec61 subunit gamma	SEC61G	P60059	1568
4127-75	0.0699981	2.94616e-05	0.00144935	0.0354383	C6	Complement component C6	C6	P13671	1569
9360-33	0.0675489	2.96475e-05	0.00108113	0.0495898	EDIL3	EGF-like repeat and discoidin I-like domain-containing protein 3	EDIL3	O43854	1570
7905-30	0.0691123	2.97312e-05	0.00012214	0.0440661	HPT	Haptoglobin	HP	P00738	1571
10425-3	0.0552112	2.97578e-05	0.0115605	0.0448675	B4GT5	Beta-1,4-galactosyltransferase 5	B4GALT5	O43286	1572
12438-127	0.0535368	2.98749e-05	0.0573838	0.0493545	3MG	DNA-3-methyladenine glycosylase	MPG	P29372	1573
5689-1	0.0572014	3.02434e-05	0.022266	0.0553194	DB112	Beta-defensin 112	DEFB112	Q30KQ8	1574
8352-26	0.0602499	3.02475e-05	0.941017	0.0531973	SIG12	Sialic acid-binding Ig-like lectin 12	SIGLEC12	Q96PQ1	1575
11275-94	0.0555401	3.07821e-05	0.284728	0.0484983	LRP1B	Low-density lipoprotein receptor-related protein 1B	LRP1B	Q9NZR2	1576
18202-22	0.0569917	3.08289e-05	0.000481367	0.0373364	CD37	Leukocyte antigen CD37	CD37	P11049	1577
16748-1	0.0579104	3.08772e-05	0.0286392	0.0316601	BMP-3	Bone morphogenetic protein 3	BMP3	P12645	1578
19272-9	0.0614915	3.10058e-05	0.0179257	0.0379481	PEF1	Peflin	PEF1	Q9UBV8	1579
9523-34	0.0569073	3.13022e-05	0.0418907	0.0421654	ITM2C	Integral membrane protein 2C	ITM2C	Q9NQX7	1580
13604-27	0.0565093	3.13634e-05	0.0201717	0.0389001	NEUL1	E3 ubiquitin-protein ligase NEURL1	NEURL1	O76050	1581
17738-7	0.0548665	3.14011e-05	0.0714945	0.046473	CRNN	Cornulin	CRNN	Q9UBG3	1582
17451-13	0.0565223	3.16597e-05	0.257368	0.0473891	BIM	Bcl-2-like protein 11	BCL2L11	O43521	1583
10530-8	0.054247	3.17279e-05	0.227355	0.0419661	PSB6	Proteasome subunit beta type-6	PSMB6	P28072	1584
13666-222	-0.062163	3.201e-05	1.34241e-05	0.0639116	Carbonic Anhydrase X	Carbonic anhydrase-related protein 10	CA10	Q9NS85	1585
19553-14	0.0617591	3.20818e-05	0.0398117	0.0397072	STX1a	Syntaxin-1A	STX1A	Q16623	1586
14153-8	0.0537258	3.21233e-05	0.000705088	0.0461115	Ephrin-A3	Ephrin-A3	EFNA3	P52797	1587
5255-22	0.0548123	3.22199e-05	0.0301259	0.043021	PDE4D	cAMP-specific 3',5'-cyclic phosphodiesterase 4D	PDE4D	Q08499	1588
7878-2	0.0571535	3.23638e-05	0.122307	0.048034	SC61B	Protein transport protein Sec61 subunit beta	SEC61B	P60468	1589
5031-10	0.0524466	3.28036e-05	0.349674	0.045378	SPTA2	Spectrin alpha chain, non-erythrocytic 1	SPTAN1	Q13813	1590
11667-29	0.0531756	3.30111e-05	0.0132871	0.0432659	TENC1	Tensin-2	TNS2	Q63HR2	1591
12848-9	0.0554997	3.35994e-05	0.0872749	0.0443254	ARHG2	Rho guanine nucleotide exchange factor 2	ARHGEF2	Q92974	1592
12830-4	0.0515135	3.36536e-05	0.270107	0.0504089	SAP18	Histone deacetylase complex subunit SAP18	SAP18	O00422	1593
11138-16	0.0530878	3.36652e-05	0.236176	0.0509363	RUNX3	Runt-related transcription factor 3	RUNX3	Q13761	1594
12732-13	0.0605177	3.38303e-05	0.00124024	0.0386178	MPP7	MAGUK p55 subfamily member 7	MPP7	Q5T2T1	1595
17138-8	0.0603554	3.41107e-05	0.32505	0.046333	GST A1-1	Glutathione S-transferase A1	GSTA1	P08263	1596
7233-73	0.0587503	3.42247e-05	0.557012	0.0415895	P2RX6	P2X purinoceptor 6	P2RX6	O15547	1597
9287-6	0.0510514	3.45588e-05	0.0192428	0.0407541	SPRE	Sepiapterin reductase	SPR	P35270	1598
7097-8	0.0552186	3.48358e-05	0.0672917	0.0476444	CDY1	Testis-specific chromodomain protein Y 1	CDY1	Q9Y6F8	1599
15319-226	0.0528473	3.6073e-05	0.139188	0.0437278	CCNA1	Cyclin-A1	CCNA1	P78396	1600
3440-7	0.0562261	3.64334e-05	0.266241	0.0448134	granzyme A	Granzyme A	GZMA	P12544	1601
7089-42	0.0571605	3.6488e-05	0.398115	0.0409525	SYT11	Synaptotagmin-11	SYT11	Q9BT88	1602
14324-52	0.0550486	3.66018e-05	0.32146	0.0496117	CSPG6	Structural maintenance of chromosomes protein 3	SMC3	Q9UQE7	1603
3004-67	0.0598766	3.69508e-05	0.437665	0.0420995	PD-L2	Programmed cell death 1 ligand 2	PDCD1LG2	Q9BQ51	1604
12803-9	0.0521123	3.71906e-05	0.0882392	0.0460883	ZN329	Zinc finger protein 329	ZNF329	Q86UD4	1605
7071-23	0.0613482	3.73899e-05	0.0475779	0.0418595	MA1B1	Endoplasmic reticulum mannosyl-oligosaccharide 1,2-alpha-mannosidase	MAN1B1	Q9UKM7	1606
18316-75	0.0540793	3.7517e-05	0.0564045	0.045037	2003-09-01	Neuronal-specific septin-3	44442	Q9UH03	1607
5628-21	-0.0601275	3.75816e-05	0.00112036	0.0611721	SEM3G	Semaphorin-3G	SEMA3G	Q9NS98	1608
9907-216	0.0530512	3.78852e-05	0.31169	0.0458725	Tankyrase-1	Tankyrase-1	TNKS	O95271	1609
12422-143	0.0544304	3.79838e-05	0.00147054	0.04811	LX15B	Arachidonate 15-lipoxygenase B	ALOX15B	O15296	1610
8328-9	0.0563441	3.80811e-05	0.00141585	0.0386548	EKI1	Ethanolamine kinase 1	ETNK1	Q9HBU6	1611
7767-1	0.0590561	3.82298e-05	0.131955	0.0450535	CF126	Colipase-like protein 2	CLPSL2	Q6UWE3	1612
11952-1	0.0559924	3.82591e-05	0.0317777	0.0473141	IGDC3	Immunoglobulin superfamily DCC subclass member 3	IGDCC3	Q8IVU1	1613
18193-165	0.051938	3.83868e-05	0.827849	0.0487008	MO4L1	Mortality factor 4-like protein 1	MORF4L1	Q9UBU8	1614
5765-53	0.0564774	3.85719e-05	0.0739422	0.0457017	DB121	Beta-defensin 121	DEFB121	Q5J5C9	1615
5667-3	0.0538174	3.91206e-05	0.0407988	0.043956	SEM3B	Semaphorin-3B	SEMA3B	Q13214	1616
12818-159	0.0590465	3.92269e-05	0.0661452	0.0439005	UT2	Urea transporter 2	SLC14A2	Q15849	1617
9983-97	0.0565868	3.98917e-05	0.019942	0.0422489	PRS35	Inactive serine protease 35	PRSS35	Q8N3Z0	1618
7007-24	0.0510582	4.0481e-05	0.0185211	0.0487296	TRAPPC4	Trafficking protein particle complex subunit 4	TRAPPC4	Q9Y296	1619
7747-47	0.0577593	4.04851e-05	0.0526403	0.0419316	NDUBB	NADH dehydrogenase [ubiquinone] 1 beta subcomplex subunit 11, mitochondrial	NDUFB11	Q9NX14	1620
5280-68	0.0548262	4.15336e-05	0.0810829	0.0424783	GHC2	Mitochondrial glutamate carrier 2	SLC25A18	Q9H1K4	1621
9834-62	0.05306	4.22418e-05	0.019806	0.0426404	ADH1B	Alcohol dehydrogenase 1B	ADH1B	P00325	1622
13468-5	0.0566056	4.23015e-05	0.00329562	0.0408554	NEUL4	Neuralized-like protein 4	NEURL4	Q96JN8	1623
12511-83	0.0546366	4.27973e-05	0.119658	0.043465	S41A2	Solute carrier family 41 member 2	SLC41A2	Q96JW4	1624
9241-40	0.0585164	4.29205e-05	0.00560018	0.0358526	SIRPG	Signal-regulatory protein gamma	SIRPG	Q9P1W8	1625
9175-48	0.0557281	4.30244e-05	0.0658661	0.044812	DSCAM	Down syndrome cell adhesion molecule	DSCAM	O60469	1626
4718-5	0.0552783	4.32347e-05	0.0336421	0.0469024	PPIB	Peptidyl-prolyl cis-trans isomerase B	PPIB	P23284	1627
14685-17	0.0606087	4.423e-05	0.0746362	0.0417164	PKB beta	RAC-beta serine/threonine-protein kinase	AKT2	P31751	1628
11120-49	0.0573657	4.44244e-05	0.0265409	0.0431411	NAT14	N-acetyltransferase 14	NAT14	Q8WUY8	1629
19639-53	0.0662874	4.47015e-05	0.402489	0.0440578	IAPP	Islet amyloid polypeptide	IAPP	P10997	1630
8909-77	0.0530457	4.53681e-05	0.83827	0.0469184	GNPI1	Glucosamine-6-phosphate isomerase 1	GNPDA1	P46926	1631
13994-1	0.0575637	4.57657e-05	0.00768557	0.0425624	FBRL	rRNA 2'-O-methyltransferase fibrillarin	FBL	P22087	1632
3859-50	0.056532	4.59285e-05	0.00979495	0.0450937	PSA1	Proteasome subunit alpha type-1	PSMA1	P25786	1633
8635-283	0.0604243	4.59667e-05	0.0023478	0.0377513	ZPBP1	Zona pellucida-binding protein 1	ZPBP	Q9BS86	1634
12751-26	0.0515934	4.61999e-05	0.142733	0.0484695	ZHX1	Zinc fingers and homeoboxes protein 1	ZHX1	Q9UKY1	1635
11098-1	0.0497261	4.74735e-05	0.773063	0.0470876	PDXK	Pyridoxal kinase	PDXK	O00764	1636
18900-37	0.0590184	4.76329e-05	0.0855152	0.0507533	H-ras (WT)	GTPase HRas	HRAS	P01112	1637
10344-334	0.0608876	4.77473e-05	0.000861788	0.0355467	IL-10 Ra	Interleukin-10 receptor subunit alpha	IL10RA	Q13651	1638
9379-248	0.0527816	4.79722e-05	0.171677	0.0440308	CX069	Small integral membrane protein 10	SMIM10	Q96HG1	1639
2737-22	0.0577117	4.79964e-05	0.357532	0.041204	NovH	Protein NOV homolog	NOV	P48745	1640
17702-53	0.0528592	4.8896e-05	0.132346	0.0371051	UGT 1A1	UDP-glucuronosyltransferase 1-1	UGT1A1	P22309	1641
18170-46	0.0521354	4.89739e-05	0.100458	0.0456567	P5CR1	Pyrroline-5-carboxylate reductase 1, mitochondrial	PYCR1	P32322	1642
13665-35	0.0564983	4.89943e-05	0.0019661	0.0395482	PP2A, subunit B	Serine/threonine-protein phosphatase 2A regulatory subunit B'' subunit alpha	PPP2R3A	Q06190	1643
12424-107	0.0516626	4.94308e-05	0.181445	0.0490427	THYN1	Thymocyte nuclear protein 1	THYN1	Q9P016	1644
8468-19	0.0857956	4.95783e-05	1.42727e-06	0.0393986	PSA	Prostate-specific antigen	KLK3	P07288	1645
3761-4	0.0518401	4.96227e-05	0.558695	0.0495104	COX-2	Prostaglandin G/H synthase 2	PTGS2	P35354	1646
8978-30	0.0550559	4.96953e-05	0.00349985	0.0483216	M4K3	Mitogen-activated protein kinase kinase kinase kinase 3	MAP4K3	Q8IVH8	1647
3284-75	0.0656875	4.97073e-05	4.73339e-05	0.0425174	BGN	Biglycan	BGN	P21810	1648
2649-77	0.0533236	4.9753e-05	0.0150658	0.0399581	sICAM-3	Intercellular adhesion molecule 3	ICAM3	P32942	1649
15446-25	0.0533291	4.98275e-05	0.000169844	0.0437442	SMDF	Neuregulin-1, sensory and motor neuron-derived factor isoform	NRG1	Q02297	1650
15384-15	-0.0601888	5.04013e-05	0.0208917	0.050918	KLOTHO	Klotho	KL	Q9UEF7	1651
4397-26	0.0535333	5.04606e-05	0.00426939	0.0459725	IFN-lambda 2	Interferon lambda-2	IFNL2	Q8IZJ0	1652
9059-14	0.0576783	5.08485e-05	0.00480345	0.0368214	RPGF5	Rap guanine nucleotide exchange factor 5	RAPGEF5	Q92565	1653
14005-2	0.054673	5.10776e-05	0.97129	0.0443344	CHD7	Chromodomain-helicase-DNA-binding protein 7	CHD7	Q9P2D1	1654
2864-2	0.0561588	5.13865e-05	0.376064	0.0476961	MEK1	Dual specificity mitogen-activated protein kinase kinase 1	MAP2K1	Q02750	1655
5019-16	0.0591988	5.14596e-05	0.0160334	0.0453963	PGP9.5	Ubiquitin carboxyl-terminal hydrolase isozyme L1	UCHL1	P09936	1656
10772-21	0.0519683	5.1626e-05	0.402206	0.0427364	CGAT2	Chondroitin sulfate N-acetylgalactosaminyltransferase 2	CSGALNACT2	Q8N6G5	1657
10608-9	0.0514381	5.18311e-05	0.268673	0.0473941	HIS1	Histatin-1	HTN1	P15515	1658
17736-105	0.0488319	5.18875e-05	0.184612	0.0444711	APTX	Aprataxin	APTX	Q7Z2E3	1659
12343-14	0.0529458	5.23393e-05	0.0380825	0.0439082	CENB2	Arf-GAP with coiled-coil, ANK repeat and PH domain-containing protein 2	ACAP2	Q15057	1660
18294-26	0.0561088	5.23745e-05	0.0385999	0.0445751	SOX2	Transcription factor SOX-2	SOX2	P48431	1661
7894-155	0.0538002	5.25155e-05	0.0103996	0.0441365	FGF-3	Fibroblast growth factor 3	FGF3	P11487	1662
15390-3	0.0583264	5.28747e-05	0.00937846	0.043351	Galanin	Galanin	GAL	P22466	1663
11647-6	0.0554202	5.33373e-05	0.0707101	0.0452698	Frizzled-10	Frizzled-10	FZD10	Q9ULW2	1664
14645-253	0.0589989	5.33499e-05	0.00545331	0.0363079	GSTA4	Glutathione S-transferase A4	GSTA4	O15217	1665
11425-31	0.0593375	5.33751e-05	0.0790241	0.0465033	RUFY1	RUN and FYVE domain-containing protein 1	RUFY1	Q96T51	1666
3470-1	0.0604379	5.37544e-05	0.865184	0.0443648	sE-Selectin	E-selectin	SELE	P16581	1667
16756-30	0.0530123	5.4006e-05	0.417073	0.044457	GDF7	Growth/differentiation factor 7	GDF7	Q7Z4P5	1668
16792-4	0.0655862	5.41919e-05	1.08416e-08	0.0460691	Siglec-5	Sialic acid-binding Ig-like lectin 5	SIGLEC5	O15389	1669
3494-71	0.0539835	5.49878e-05	0.0104804	0.0415884	FGF-17	Fibroblast growth factor 17	FGF17	O60258	1670
14128-121	0.0535104	5.52737e-05	0.137348	0.0425401	IFN10	Interferon alpha-10	IFNA10	P01566	1671
9249-17	0.0475514	5.53113e-05	0.394499	0.0411761	TMEM9	Transmembrane protein 9	TMEM9	Q9P0T7	1672
6494-60	0.0530219	5.62043e-05	0.076795	0.0429052	sperm acrosome associated 5	Sperm acrosome-associated protein 5	SPACA5	Q96QH8	1673
9315-16	0.0519197	5.68404e-05	0.280879	0.0534355	MUL1	Mitochondrial ubiquitin ligase activator of NFKB 1	MUL1	Q969V5	1674
12681-63	0.0569516	5.68713e-05	0.258458	0.0447786	UBP21	Ubiquitin carboxyl-terminal hydrolase 21	USP21	Q9UK80	1675
6079-59	0.0559025	5.69393e-05	0.0474009	0.0427936	ACPL2	2-phosphoxylose phosphatase 1	ACPL2	Q8TE99	1676
15495-9	0.0560959	5.69937e-05	0.348658	0.0475285	FOLR3	Folate receptor gamma	FOLR3	P41439	1677
5102-55	0.0520429	5.72016e-05	3.75984e-05	0.0458754	MICB	MHC class I polypeptide-related sequence B	MICB	Q29980	1678
11164-7	0.0571305	5.74462e-05	0.285882	0.0435696	TEN2	Teneurin-2	TENM2	Q9NT68	1679
18297-8	0.0553235	5.85338e-05	0.00628758	0.0373237	RASM	Ras-related protein M-Ras	MRAS	O14807	1680
14095-1	0.0523256	5.92046e-05	0.129702	0.0439613	NKG2D	NKG2-D type II integral membrane protein	KLRK1	P26718	1681
3640-14	0.056308	5.93656e-05	0.00440751	0.0399836	RAP	alpha-2-macroglobulin receptor-associated protein	LRPAP1	P30533	1682
11593-21	0.0534291	5.96787e-05	0.014637	0.0470018	MIG	C-X-C motif chemokine 9	CXCL9	Q07325	1683
7155-46	0.0564995	5.98895e-05	0.536367	0.046789	C4b-binding protein beta chain	C4b-binding protein beta chain	C4BPB	P20851	1684
11237-49	0.0600835	6.00534e-05	0.072006	0.0496468	PCOC1	Procollagen C-endopeptidase enhancer 1	PCOLCE	Q15113	1685
12684-5	0.0528536	6.04754e-05	0.024998	0.0407247	ADSV	Adseverin	SCIN	Q9Y6U3	1686
18837-9	0.0529411	6.06446e-05	0.125522	0.0453741	SGTB	Small glutamine-rich tetratricopeptide repeat-containing protein beta	SGTB	Q96EQ0	1687
13681-173	0.056426	6.07794e-05	0.00534394	0.0407283	CSK22	Casein kinase II subunit alpha'	CSNK2A2	P19784	1688
10917-40	0.0500375	6.15289e-05	0.147353	0.0487255	GBGT2	Guanine nucleotide-binding protein G(I)/G(S)/G(O) subunit gamma-T2	GNGT2	O14610	1689
13711-10	0.0533802	6.15813e-05	0.00243758	0.0432325	CLH1	Clathrin heavy chain 1	CLTC	Q00610	1690
15361-37	0.055398	6.33918e-05	0.133028	0.0437906	ANKR1	Ankyrin repeat domain-containing protein 1	ANKRD1	Q15327	1691
4708-3	0.0504771	6.38118e-05	0.128117	0.0482201	17-beta-HSD 1	Estradiol 17-beta-dehydrogenase 1	HSD17B1	P14061	1692
9064-12	0.0580735	6.39433e-05	0.00442781	0.0417055	RN215	RING finger protein 215	RNF215	Q9Y6U7	1693
3823-9	0.0507218	6.41381e-05	0.105567	0.0470149	MATK	Megakaryocyte-associated tyrosine-protein kinase	MATK	P42679	1694
17796-15	0.0500359	6.48369e-05	2.47465e-05	0.0597253	IMPA1	Inositol monophosphatase 1	IMPA1	P29218	1695
13423-94	0.0544999	6.49289e-05	0.517382	0.037525	CJ058	Redox-regulatory protein FAM213A	FAM213A	Q9BRX8	1696
19116-1	0.0510004	6.5084e-05	0.0880357	0.0527391	MUTED	Biogenesis of lysosome-related organelles complex 1 subunit 5	MUTED	Q8TDH9	1697
11560-76	0.0515274	6.51034e-05	0.0864152	0.0448356	NFAC4	Nuclear factor of activated T-cells, cytoplasmic 4	NFATC4	Q14934	1698
13692-154	-0.0579979	6.52635e-05	0.0299328	0.0516207	WISP-1	WNT1-inducible-signaling pathway protein 1	WISP1	O95388	1699
2333-72	0.0560351	6.58886e-05	0.000272967	0.0440555	TGF-b1	Transforming growth factor beta-1	TGFB1	P01137	1700
8959-61	0.0560749	6.60702e-05	0.00770837	0.0412079	ADAM 17	Disintegrin and metalloproteinase domain-containing protein 17	ADAM17	P78536	1701
13955-33	0.0515331	6.61726e-05	0.365457	0.0459827	DAPK1	Death-associated protein kinase 1	DAPK1	P53355	1702
5957-30	0.0558616	6.61775e-05	0.0713591	0.0437289	Somatostatin-28	Somatostatin-28	SST	P61278	1703
2906-55	0.0560436	6.62719e-05	0.0511275	0.0409522	IL-4	Interleukin-4	IL4	P05112	1704
9867-23	0.059375	6.68227e-05	0.141113	0.0389991	F16P2	Fructose-1,6-bisphosphatase isozyme 2	FBP2	O00757	1705
19557-3	0.0606915	6.69909e-05	0.876845	0.0448065	KLOTB	Beta-klotho	KLB	Q86Z14	1706
19111-10	0.0488716	6.72438e-05	0.251285	0.0549228	UBC12	NEDD8-conjugating enzyme Ubc12	UBE2M	P61081	1707
15430-165	0.0539652	6.75649e-05	0.0161177	0.0440908	OPT	Opticin	OPTC	Q9UBM4	1708
9995-6	0.0578331	6.7675e-05	1.8138e-05	0.0416117	DUT	Deoxyuridine 5'-triphosphate nucleotidohydrolase, mitochondrial	DUT	P33316	1709
5340-24	0.0532805	6.78474e-05	0.0432399	0.0469286	Caspase-10	Caspase-10	CASP10	Q92851	1710
18896-23	-0.057395	6.83997e-05	0.678265	0.0513705	H6ST3	Heparan-sulfate 6-O-sulfotransferase 3	HS6ST3	Q8IZP7	1711
13698-28	0.056272	6.84301e-05	0.00167625	0.0385093	K319L	Dyslexia-associated protein KIAA0319-like protein	KIAA0319L	Q8IZA0	1712
11432-11	0.0501976	6.8472e-05	0.133058	0.0507349	PQBP1	Polyglutamine-binding protein 1	PQBP1	O60828	1713
14028-22	0.0559434	6.85072e-05	0.0982812	0.04035	P3C2A	Phosphatidylinositol 4-phosphate 3-kinase C2 domain-containing subunit alpha	PIK3C2A	O00443	1714
7251-64	-0.067435	6.90511e-05	0.000238519	0.0603702	C1QT3	Complement C1q tumor necrosis factor-related protein 3	C1QTNF3	Q9BXJ4	1715
17827-53	0.0547669	6.94325e-05	0.201047	0.0449172	DLRB2	Dynein light chain roadblock-type 2	DYNLRB2	Q8TF09	1716
3081-70	0.0546413	6.96763e-05	0.0231402	0.0466911	ULBP-1	NKG2D ligand 1	ULBP1	Q9BZM6	1717
13618-15	0.0502949	6.98841e-05	0.0996197	0.0418136	MD1L1	Mitotic spindle assembly checkpoint protein MAD1	MAD1L1	Q9Y6D9	1718
6933-20	0.0535526	7.01202e-05	0.0154163	0.0431738	RM34	39S ribosomal protein L34, mitochondrial	MRPL34	Q9BQ48	1719
10945-11	0.0563994	7.04209e-05	0.102119	0.0438474	Syntaxin-6	Syntaxin-6	STX6	O43752	1720
6377-54	0.0544476	7.05167e-05	0.0329718	0.0468261	LYZL2	Lysozyme-like protein 2	LYZL2	Q7Z4W2	1721
17153-46	0.0549886	7.06454e-05	0.0099801	0.0434624	KI2L3	Killer cell immunoglobulin-like receptor 2DL3	KIR2DL3	P43628	1722
19215-7	0.0533302	7.06482e-05	6.87948e-05	0.0407027	NDRG1	Protein NDRG1	NDRG1	Q92597	1723
15460-9	0.0571609	7.10518e-05	0.0298865	0.0403657	CD26	Dipeptidyl peptidase 4	DPP4	P27487	1724
18897-31	0.0567821	7.12004e-05	0.111314	0.0450151	HDAC2	Histone deacetylase 2	HDAC2	Q92769	1725
5004-69	0.0482551	7.18092e-05	0.689246	0.0512597	MK11	Mitogen-activated protein kinase 11	MAPK11	Q15759	1726
18824-7	0.0539053	7.20353e-05	0.418266	0.0500513	IF4A2	Eukaryotic initiation factor 4A-II	EIF4A2	Q14240	1727
12664-19	0.0532858	7.22519e-05	0.000829077	0.046724	PTN13	Tyrosine-protein phosphatase non-receptor type 13	PTPN13	Q12923	1728
19291-2	0.0510876	7.22641e-05	0.262651	0.0427794	CASQ2	Calsequestrin-2	CASQ2	O14958	1729
19168-71	0.0491881	7.2278e-05	0.410444	0.0512596	PPIP1	Proline-serine-threonine phosphatase-interacting protein 1	PSTPIP1	O43586	1730
19242-21	0.0531072	7.24333e-05	0.0174807	0.0435629	PFD1	Prefoldin subunit 1	PFDN1	O60925	1731
8357-43	0.0533621	7.32332e-05	0.0421387	0.0423947	ST4A1	Sulfotransferase 4A1	SULT4A1	Q9BR01	1732
13979-3	0.0562755	7.32798e-05	0.040259	0.0471938	S26A7	Anion exchange transporter	SLC26A7	Q8TE54	1733
17751-68	0.0577415	7.33023e-05	0.00543036	0.0412518	CRBB1	Beta-crystallin B1	CRYBB1	P53674	1734
10616-67	0.0524696	7.34487e-05	0.569693	0.0494859	PDXL2	Podocalyxin-like protein 2	PODXL2	Q9NZ53	1735
12546-1	0.0573492	7.37818e-05	0.00443406	0.0452136	SMTN	Smoothelin	SMTN	P53814	1736
7879-12	0.0533935	7.43416e-05	0.202012	0.0442113	Cytochrome P450 3A4	Cytochrome P450 3A4	CYP3A4	P08684	1737
7769-29	0.0528767	7.50075e-05	0.505929	0.0464196	3BP2	SH3 domain-binding protein 2	SH3BP2	P78314	1738
12332-7	0.0549729	7.54159e-05	0.248083	0.0513544	EF2K	Eukaryotic elongation factor 2 kinase	EEF2K	O00418	1739
17829-2	0.0522084	7.54597e-05	0.0118249	0.0410546	TREX2	Three prime repair exonuclease 2	TREX2	Q9BQ50	1740
6992-67	0.0565146	7.56181e-05	0.00408965	0.0355852	HBD	Hemoglobin subunit delta	HBD	P02042	1741
9767-22	0.0504695	7.67514e-05	0.000916081	0.0407291	RIPP1	Protein ripply1	RIPPLY1	Q0D2K3	1742
6027-31	0.0565917	7.68148e-05	0.0754251	0.0441388	REL3	Relaxin-3	RLN3	Q8WXF3	1743
18417-3	0.0541397	7.70991e-05	0.0944871	0.0443579	AS3MT	Arsenite methyltransferase	AS3MT	Q9HBK9	1744
8863-3	0.0528572	7.74791e-05	0.128264	0.0472668	P85A	Phosphatidylinositol 3-kinase regulatory subunit alpha	PIK3R1	P27986	1745
7803-4	0.0540463	7.77737e-05	0.061186	0.0446794	CHST1	Carbohydrate sulfotransferase 1	CHST1	O43916	1746
14687-6	0.0476698	7.82823e-05	0.0961789	0.0429704	M6PBP	Perilipin-3	PLIN3	O60664	1747
4886-3	0.0527007	7.82863e-05	0.0109136	0.0402904	MCP-3	C-C motif chemokine 7	CCL7	P80098	1748
11286-78	0.0557078	7.85233e-05	0.0185411	0.0377531	SELS	Selenoprotein S	VIMP	Q9BQE4	1749
4840-73	0.0519959	7.90389e-05	0.000189563	0.0387453	G-CSF	Granulocyte colony-stimulating factor	CSF3	P09919	1750
13512-28	0.0523656	7.92378e-05	0.0683713	0.0448415	HNRPR	Heterogeneous nuclear ribonucleoprotein R	HNRNPR	O43390	1751
5024-67	0.0536897	7.95754e-05	0.407101	0.0448502	Rb	Retinoblastoma-associated protein	RB1	P06400	1752
8221-19	0.056494	7.96896e-05	0.824913	0.0494653	MIF	Macrophage migration inhibitory factor	MIF	P14174	1753
16593-3	0.0580056	8.02566e-05	0.377875	0.0446064	FADD	FAS-associated death domain protein	FADD	Q13158	1754
8918-64	0.058037	8.05359e-05	0.0145229	0.0416513	FAK2	Protein-tyrosine kinase 2-beta	PTK2B	Q14289	1755
10023-32	0.0560786	8.09926e-05	0.114821	0.0429476	VDR	Vitamin D3 receptor	VDR	P11473	1756
18917-53	-0.0554694	8.10853e-05	0.983679	0.0470113	Pancreatic alpha-amylase	Pancreatic alpha-amylase	AMY2A	P04746	1757
4150-75	0.0513907	8.13334e-05	0.000734079	0.0428243	Plasmin	Plasmin	PLG	P00747	1758
15403-53	0.0496534	8.13771e-05	0.0359801	0.0447182	ID2	DNA-binding protein inhibitor ID-2	ID2	Q02363	1759
8999-19	0.0542201	8.26387e-05	0.0218203	0.041266	CEAM3	Carcinoembryonic antigen-related cell adhesion molecule 3	CEACAM3	P40198	1760
17680-12	0.0501084	8.37011e-05	0.0189146	0.0425338	EPHB1	Ephrin type-B receptor 1	EPHB1	P54762	1761
9385-4	0.057105	8.37208e-05	0.0735293	0.0501144	GAA	Lysosomal alpha-glucosidase	GAA	P10253	1762
8893-29	0.0507987	8.38861e-05	0.270713	0.0466005	PARP	Poly [ADP-ribose] polymerase 1	PARP1	P09874	1763
12386-11	0.0534516	8.44904e-05	0.177562	0.0566335	AMPB	Aminopeptidase B	RNPEP	Q9H4A4	1764
3423-59	0.0545359	8.53674e-05	0.0456802	0.0422902	Chymase	Chymase	CMA1	P23946	1765
9271-101	0.0580912	8.54549e-05	0.0217024	0.036641	STIM1	Stromal interaction molecule 1	STIM1	Q13586	1766
12650-43	0.0569842	8.54946e-05	0.026939	0.042479	GNAI3	Guanine nucleotide-binding protein G(k) subunit alpha	GNAI3	P08754	1767
18933-4	0.053599	8.55385e-05	0.0813715	0.0464384	TGM4	Protein-glutamine gamma-glutamyltransferase 4	TGM4	P49221	1768
9547-29	0.0502261	8.67284e-05	0.185786	0.0476461	EMID1	EMI domain-containing protein 1	EMID1	Q96A84	1769
8772-5	0.0545224	8.67549e-05	0.152059	0.044071	EFNB2	Ephrin-B2	EFNB2	P52799	1770
5259-2	0.0542952	8.67805e-05	0.0286363	0.041624	TAK1-TAB1	Mitogen-activated protein kinase kinase kinase 7:TGF-beta-activated kinase 1 and MAP3K7-binding protein 1 fusion	MAP3K7|TAB1	O43318|Q15750	1771
15370-5	0.0576643	8.70136e-05	0.116105	0.0411223	BOLA1	BolA-like protein 1	BOLA1	Q9Y3E2	1772
15634-139	0.0513627	8.72132e-05	0.0535537	0.0442817	SLIT1	Slit homolog 1 protein	SLIT1	O75093	1773
5656-53	0.0521012	8.78398e-05	0.00784319	0.0462448	PP11	Poly(U)-specific endoribonuclease	ENDOU	P21128	1774
3366-51	-0.0549879	8.81462e-05	0.781875	0.0538428	ECM1	Extracellular matrix protein 1	ECM1	Q16610	1775
17822-57	0.0541158	8.81752e-05	0.245031	0.0431186	RERG	Ras-related and estrogen-regulated growth inhibitor	RERG	Q96A58	1776
6912-6	0.052727	8.82767e-05	0.327311	0.0467729	EFHA2	Calcium uptake protein 3, mitochondrial	EFHA2	Q86XE3	1777
4960-72	0.0529911	8.92087e-05	0.751144	0.0497371	annexin I	Annexin A1	ANXA1	P04083	1778
8671-378	0.0560836	8.96577e-05	0.0188064	0.038921	TPPC5	Trafficking protein particle complex subunit 5	TRAPPC5	Q8IUR0	1779
6531-29	0.0522062	8.97325e-05	0.000551974	0.0518315	F162A	Protein FAM162A	FAM162A	Q96A26	1780
5026-66	0.0521565	9.0528e-05	0.293184	0.0482079	RS3	40S ribosomal protein S3	RPS3	P23396	1781
13536-56	0.0527967	9.06556e-05	0.112762	0.0442462	POLI	DNA polymerase iota	POLI	Q9UNA4	1782
11266-8	0.0539804	9.06749e-05	0.000111705	0.0495138	SELPL	P-selectin glycoprotein ligand 1	SELPLG	Q14242	1783
7880-9	0.054586	9.10937e-05	0.00319398	0.0384118	PSA1	Proteasome subunit alpha type-1	PSMA1	P25786	1784
17516-7	0.0534142	9.16052e-05	0.0227297	0.0389126	Rab3A	Ras-related protein Rab-3A	RAB3A	P20336	1785
4763-31	-0.0544101	9.29253e-05	5.95937e-05	0.0599812	Afamin	Afamin	AFM	P43652	1786
18884-22	0.0579387	9.31744e-05	0.122111	0.0430418	DNJB4	DnaJ homolog subfamily B member 4	DNAJB4	Q9UDY4	1787
13972-4	0.0488336	9.37166e-05	0.234062	0.0402175	DHB14	17-beta-hydroxysteroid dehydrogenase 14	HSD17B14	Q9BPX1	1788
17766-5	0.0524989	9.42213e-05	0.448744	0.0460933	NCF-1	Neutrophil cytosol factor 1	NCF1	P14598	1789
2741-22	0.0514751	9.46069e-05	0.47427	0.0480821	Siglec-6	Sialic acid-binding Ig-like lectin 6	SIGLEC6	O43699	1790
7751-121	0.0561442	9.49943e-05	0.0102547	0.0417909	SARP-1	Secreted frizzled-related protein 2	SFRP2	Q96HF1	1791
9187-2	0.0503947	9.5596e-05	0.158474	0.0502643	HMGN1	Non-histone chromosomal protein HMG-14	HMGN1	P05114	1792
19261-12	0.0505342	9.62224e-05	0.74434	0.0506212	SDCB2	Syntenin-2	SDCBP2	Q9H190	1793
11537-12	0.0545676	9.65196e-05	0.172238	0.050403	TFR2	Transferrin receptor protein 2	TFR2	Q9UP52	1794
11146-4	0.0501582	9.75134e-05	0.0678499	0.0449371	TBX22	T-box transcription factor TBX22	TBX22	Q9Y458	1795
12880-1	0.0525473	9.85714e-05	0.055348	0.0438638	SV2A	Synaptic vesicle glycoprotein 2A	SV2A	Q7L0J3	1796
12800-5	-0.0610797	9.88049e-05	0.0104314	0.0686342	TPPP2	Tubulin polymerization-promoting protein family member 2	TPPP2	P59282	1797
8840-61	0.0653348	9.9461e-05	0.00819391	0.040343	C1s	Complement C1s subcomponent	C1S	P09871	1798
3348-49	-0.0589012	9.98511e-05	0.160169	0.0650441	BMP-1	Bone morphogenetic protein 1	BMP1	P13497	1799
13487-24	0.0511401	0.000100682	0.344659	0.0499644	UN93B	Protein unc-93 homolog B1	UNC93B1	Q9H1C4	1800
5494-52	0.0537309	0.000101735	0.00547418	0.0421071	RUXF	Small nuclear ribonucleoprotein F	SNRPF	P62306	1801
8389-8	0.0563877	0.000101907	0.0066599	0.0380519	CN16B	Leucine-rich repeat-containing protein 74A	LRRC74A	Q0VAA2	1802
7850-1	0.0564862	0.000102402	0.00457056	0.036659	COX42	Cytochrome c oxidase subunit 4 isoform 2, mitochondrial	COX4I2	Q96KJ9	1803
17337-1	0.0507283	0.0001029	0.100298	0.0442861	TYY1	Transcriptional repressor protein YY1	YY1	P25490	1804
11669-39	0.0525679	0.00010334	0.00288216	0.0442996	SO5A1	Solute carrier organic anion transporter family member 5A1	SLCO5A1	Q9H2Y9	1805
13535-2	0.0552308	0.000103983	0.0809975	0.0450595	C43BP	Collagen type IV alpha-3-binding protein	COL4A3BP	Q9Y5P4	1806
5719-66	0.052559	0.000104014	0.140609	0.0439691	CI061	Protein FAM189A2	FAM189A2	Q15884	1807
16814-13	0.0486878	0.000104208	0.0709909	0.0440293	SLIM 1	Four and a half LIM domains protein 1	FHL1	Q13642	1808
3367-8	0.070975	0.00010447	0.322756	0.0436356	FETUB	Fetuin-B	FETUB	Q9UGM5	1809
8589-13	0.0528389	0.00010459	0.0198157	0.0443827	CDCP1	CUB domain-containing protein 1	CDCP1	Q9H5V8	1810
8059-1	0.0539392	0.000104746	0.0866584	0.0426346	Tpo	Thrombopoietin	THPO	P40225	1811
17805-35	0.0505751	0.000105072	0.715113	0.0487815	SPF30	Survival of motor neuron-related-splicing factor 30	SMNDC1	O75940	1812
14197-2	0.0555424	0.000106155	0.0142777	0.0375032	PRDM1	PR domain zinc finger protein 1	PRDM1	O75626	1813
6558-5	0.0540197	0.000106293	0.0123001	0.0382341	COL10	Collectin-10	COLEC10	Q9Y6Z7	1814
3067-67	0.0522687	0.000106318	0.256311	0.045652	GDF-9	Growth/differentiation factor 9	GDF9	O60383	1815
15668-19	0.0573109	0.000106648	0.00041313	0.0361843	BMP-8	Bone morphogenetic protein 8B	BMP8B	P34820	1816
13932-45	0.0534874	0.000106659	0.0270607	0.0396834	COOL-1	Rho guanine nucleotide exchange factor 7	ARHGEF7	Q14155	1817
15413-3	0.0547913	0.000107002	0.861546	0.0445496	LCAT	Phosphatidylcholine-sterol acyltransferase	LCAT	P04180	1818
9044-1	0.049705	0.000108413	0.366885	0.0469801	CNTP5	Contactin-associated protein-like 5	CNTNAP5	Q8WYK1	1819
12439-67	0.0516006	0.000108824	0.0330678	0.0454307	ISGF3	Interferon regulatory factor 9	IRF9	Q00978	1820
17703-40	0.048678	0.000108985	0.0124667	0.0461661	GEMI	Geminin	GMNN	O75496	1821
4261-55	0.0511326	0.000110036	0.104766	0.0435946	paraoxonase 1	Serum paraoxonase/arylesterase 1	PON1	P27169	1822
8933-84	0.0487197	0.000110216	0.00299567	0.0414668	MEF2C	Myocyte-specific enhancer factor 2C	MEF2C	Q06413	1823
13378-80	0.052847	0.000111286	0.0141602	0.0456692	YD286	Glutaredoxin-like protein C5orf63	C5orf63	A6NC05	1824
5745-64	0.0541512	0.000112596	0.145948	0.0411361	PI15	Peptidase inhibitor 15	PI15	O43692	1825
4355-13	0.0506747	0.000113442	0.287809	0.0463916	DAPK2	Death-associated protein kinase 2	DAPK2	Q9UIK4	1826
7231-37	0.0507537	0.000115002	0.105407	0.0408364	TM11A	Transmembrane protease serine 11A	TMPRSS11A	Q6ZMR5	1827
8299-66	-0.0572828	0.000117244	0.307451	0.0524237	LIRA4	Leukocyte immunoglobulin-like receptor subfamily A member 4	LILRA4	P59901	1828
14088-38	0.0677275	0.000117938	0.124336	0.0416684	IGFBP-6	Insulin-like growth factor-binding protein 6	IGFBP6	P24592	1829
17196-5	0.0532726	0.000119213	0.0182135	0.0419517	ClpP endopeptidase	ATP-dependent Clp protease proteolytic subunit, mitochondrial	CLPP	Q16740	1830
7246-4	0.0544565	0.000119345	0.00214674	0.0392587	FREM2	FRAS1-related extracellular matrix protein 2	FREM2	Q5SZK8	1831
8409-3	0.049808	0.000119749	0.148947	0.0406682	RSPO2	R-spondin-2	RSPO2	Q6UXX9	1832
16606-85	0.0569276	0.000120291	0.0535482	0.0401366	Aldose reductase	Aldose reductase	AKR1B1	P15121	1833
14268-4	0.0492914	0.000120915	0.00347247	0.0472168	SRXN1	Sulfiredoxin-1	SRXN1	Q9BYN0	1834
12726-3	0.0509662	0.000120969	0.0140309	0.044784	RFXAP	Regulatory factor X-associated protein	RFXAP	O00287	1835
4322-28	0.0500126	0.000121272	0.0540562	0.0450032	AMNLS	Protein amnionless	AMN	Q9BXJ7	1836
7202-107	0.0537493	0.000122687	0.00951115	0.0369998	SEMA6C	Semaphorin-6C	SEMA6C	Q9H3T2	1837
8922-4	0.0561805	0.000123367	0.00402846	0.0360582	TMCC3	Transmembrane and coiled-coil domains protein 3	TMCC3	Q9ULS5	1838
6521-35	0.058011	0.000125388	0.000159282	0.0369027	NPTX2	Neuronal pentraxin-2	NPTX2	P47972	1839
17782-23	0.0555899	0.000125516	0.00150008	0.0401231	THIK	3-ketoacyl-CoA thiolase, peroxisomal	ACAA1	P09110	1840
13490-1	0.0560633	0.00012672	0.0120772	0.0396124	MPP6	MAGUK p55 subfamily member 6	MPP6	Q9NZW5	1841
17158-17	0.0503868	0.000126843	0.468688	0.0505362	UB2G1	Ubiquitin-conjugating enzyme E2 G1	UBE2G1	P62253	1842
15437-11	0.0491615	0.000127599	0.0894571	0.043471	RAMP3	Receptor activity-modifying protein 3	RAMP3	O60896	1843
11406-82	0.0479437	0.000128658	0.0353776	0.042884	ACAD8	Isobutyryl-CoA dehydrogenase, mitochondrial	ACAD8	Q9UKU7	1844
19264-6	0.0495735	0.00012998	0.00461057	0.044688	RFA2	Replication protein A 32 kDa subunit	RPA2	P15927	1845
10042-8	0.0532793	0.000130308	0.123659	0.0428075	SGK3	Serine/threonine-protein kinase Sgk3	SGK3	Q96BR1	1846
13460-4	-0.0564574	0.00013193	0.0196644	0.0553916	CHAD	Chondroadherin	CHAD	O15335	1847
17152-10	0.0514387	0.000132905	0.0414624	0.0424103	KI2S4	Killer cell immunoglobulin-like receptor 2DS4	KIR2DS4	P43632	1848
9378-6	0.0546889	0.00013304	0.343675	0.0411915	FBCD1	Fibrinogen C domain-containing protein 1	FIBCD1	Q8N539	1849
3806-55	0.053184	0.000135787	0.0950096	0.0419341	EphA5	Ephrin type-A receptor 5	EPHA5	P54756	1850
11486-26	0.048852	0.000135829	0.00463506	0.0447771	ZN174	Zinc finger protein 174	ZNF174	Q15697	1851
15588-17	0.0527312	0.000139177	0.546492	0.0431856	galactosidase, alpha	Alpha-galactosidase A	GLA	P06280	1852
8646-61	0.0532827	0.000140169	0.0354578	0.0384842	LRRT4	Leucine-rich repeat transmembrane neuronal protein 4	LRRTM4	Q86VH4	1853
11838-130	0.0522571	0.000140598	0.191929	0.0425972	FA38A	Piezo-type mechanosensitive ion channel component 1	PIEZO1	Q92508	1854
11692-21	0.0518122	0.000140951	0.000645817	0.0429771	SHC4	SHC-transforming protein 4	SHC4	Q6S5L8	1855
8970-9	0.0532622	0.000141109	0.000169914	0.042251	RIPK2	Receptor-interacting serine/threonine-protein kinase 2	RIPK2	O43353	1856
3195-50	0.0526612	0.000142755	0.75525	0.0522357	Granulysin	Granulysin	GNLY	P22749	1857
10814-7	0.0536547	0.00014291	0.0279591	0.0400984	CD1A	T-cell surface glycoprotein CD1a	CD1A	P06126	1858
8951-162	0.049645	0.000143027	0.0748702	0.0425871	CSPG4	Chondroitin sulfate proteoglycan 4	CSPG4	Q6UVK1	1859
4254-6	0.0520716	0.000143623	0.0176514	0.0452521	NUDC3	NudC domain-containing protein 3	NUDCD3	Q8IVD9	1860
11465-4	0.0541225	0.00014373	0.0306728	0.0408548	GP135	Probable G-protein coupled receptor 135	GPR135	Q8IZ08	1861
3723-1	0.0490432	0.000147899	0.0201371	0.045173	BNP-32	Brain natriuretic peptide 32	NPPB	P16860	1862
7827-20	0.0497658	0.00014792	0.588475	0.0443021	ADA32	Disintegrin and metalloproteinase domain-containing protein 32	ADAM32	Q8TC27	1863
9170-24	0.0487601	0.000148117	0.986776	0.0467821	IL-17	Interleukin-17A	IL17A	Q16552	1864
19237-17	0.0527349	0.000148128	0.217957	0.0456828	D-dopachrome decarboxylase	D-dopachrome decarboxylase	DDT	P30046	1865
9910-9	0.0579406	0.000149044	0.82798	0.046508	MTAP	S-methyl-5'-thioadenosine phosphorylase	MTAP	Q13126	1866
13386-248	0.0520279	0.000149072	0.361776	0.0432351	RNF34	E3 ubiquitin-protein ligase RNF34	RNF34	Q969K3	1867
9962-1	0.0540161	0.00014936	0.0183816	0.0389016	MUCDL	Cadherin-related family member 5	CDHR5	Q9HBB8	1868
6119-14	0.0519667	0.000149608	0.0110983	0.0476927	MAMC2	MAM domain-containing protein 2	MAMDC2	Q7Z304	1869
17850-42	0.0497074	0.000149945	0.0361248	0.0450448	KLF4	Krueppel-like factor 4	KLF4	O43474	1870
8248-222	0.0614256	0.00015074	3.66112e-07	0.0499449	SIG14	Sialic acid-binding Ig-like lectin 14	SIGLEC14	Q08ET2	1871
13557-3	0.052649	0.000150826	0.0747441	0.0418424	Nectin 3	Nectin-3	PVRL3	Q9NQS3	1872
10432-3	0.0474368	0.00015251	0.00356227	0.0462977	K1644	Uncharacterized protein KIAA1644	KIAA1644	Q3SXP7	1873
9772-153	0.0541174	0.000152891	0.00881631	0.0467611	NLGN2	Neuroligin-2	NLGN2	Q8NFZ4	1874
18273-14	0.0494806	0.000155122	0.0525677	0.0481175	GGE2D	G antigen 2D	GAGE2D	Q9UEU5	1875
18415-16	0.0545514	0.000155346	0.0762995	0.0467174	ARL6	ADP-ribosylation factor-like protein 6	ARL6	Q9H0F7	1876
18322-15	0.0551288	0.000155528	0.276133	0.0458845	JMJD6	Bifunctional arginine demethylase and lysyl-hydroxylase JMJD6	JMJD6	Q6NYC1	1877
7864-3	0.0514479	0.000155762	0.000401797	0.0409917	SIGL8	Sialic acid-binding Ig-like lectin 8	SIGLEC8	Q9NYZ4	1878
7944-1	0.052462	0.000156246	0.125462	0.0439126	KI3L3	Killer cell immunoglobulin-like receptor 3DL3	KIR3DL3	Q8N743	1879
8931-124	0.0504263	0.000156342	0.0078051	0.0504196	G0S2	G0/G1 switch protein 2	G0S2	P27469	1880
11303-7	0.0496899	0.000156718	0.563494	0.0494002	SAMH1	Deoxynucleoside triphosphate triphosphohydrolase SAMHD1	SAMHD1	Q9Y3Z3	1881
6706-18	0.0528927	0.000156799	0.357612	0.0458155	PPBN	Alkaline phosphatase, placental-like	ALPPL2	P10696	1882
16875-13	0.049412	0.000157988	0.195344	0.0459787	MGN2	Protein mago nashi homolog 2	MAGOHB	Q96A72	1883
11666-72	0.0561471	0.000158036	0.0105855	0.0380685	RGS8	Regulator of G-protein signaling 8	RGS8	P57771	1884
5106-52	0.0481698	0.000158129	0.965509	0.0446859	NOTC2	Neurogenic locus notch homolog protein 2	NOTCH2	Q04721	1885
13602-6	0.0489427	0.000159117	0.557152	0.0499181	NH2L1	NHP2-like protein 1	NHP2L1	P55769	1886
7199-3	0.0516535	0.000159175	0.117451	0.0425339	SYN3	Synapsin-3	SYN3	O14994	1887
5614-44	0.0475535	0.000160666	0.188487	0.0478442	CRH	Corticoliberin	CRH	P06850	1888
2640-3	0.0538936	0.000162311	0.0138871	0.0383364	MSP R	Macrophage-stimulating protein receptor	MST1R	Q04912	1889
2625-53	0.0551067	0.000162973	0.00770164	0.0418247	HSP 90a/b	Heat shock protein HSP 90-alpha/beta	HSP90AA1|HSP90AB1	P07900|P08238	1890
3343-1	0.0570843	0.000164159	0.0823024	0.0392084	Aminoacylase-1	Aminoacylase-1	ACY1	Q03154	1891
17329-2	0.0486431	0.000164935	0.24806	0.0480797	BDH2	3-hydroxybutyrate dehydrogenase type 2	BDH2	Q9BUT1	1892
4697-59	0.0487734	0.000165436	0.0273136	0.0488489	GM-CSF	Granulocyte-macrophage colony-stimulating factor	CSF2	P04141	1893
13510-7	0.0537371	0.000165687	0.0812841	0.0402295	AT2A3	Sarcoplasmic/endoplasmic reticulum calcium ATPase 3	ATP2A3	Q93084	1894
12425-104	0.0535227	0.000166352	0.0238531	0.0465155	ARF6	ADP-ribosylation factor 6	ARF6	P62330	1895
16922-53	0.0524721	0.000167117	0.000308587	0.0407071	PLXB3	Plexin-B3	PLXNB3	Q9ULL4	1896
7846-44	0.0527774	0.000168114	0.130452	0.0426628	PSG11	Pregnancy-specific beta-1-glycoprotein 11	PSG11	Q9UQ72	1897
3317-33	0.0568135	0.000168209	1.41916e-06	0.0328524	HTRA2	Serine protease HTRA2, mitochondrial	HTRA2	O43464	1898
7185-29	-0.055057	0.000170479	0.199673	0.0490958	GPV	Platelet glycoprotein V	GP5	P40197	1899
12524-18	0.0510638	0.000170564	0.0162722	0.0403551	SAT2	Diamine acetyltransferase 2	SAT2	Q96F10	1900
18909-11	0.0501921	0.000171282	0.148641	0.0391923	EXOS8	Exosome complex component RRP43	EXOSC8	Q96B26	1901
4144-13	0.0471786	0.000171318	0.172816	0.044409	MCP-4	C-C motif chemokine 13	CCL13	Q99616	1902
8758-2	0.0518461	0.00017168	0.0138119	0.0529647	PCDA7	Protocadherin alpha-7	PCDHA7	Q9UN72	1903
9040-144	0.0527745	0.000172127	0.0523294	0.042291	EPDR1	Mammalian ependymin-related protein 1	EPDR1	Q9UM22	1904
15333-11	0.0498442	0.00017264	0.00351576	0.0481109	SDF2	Stromal cell-derived factor 2	SDF2	Q99470	1905
4965-27	0.051859	0.000173244	0.024656	0.0407308	ATP synthase beta chain	ATP synthase subunit beta, mitochondrial	ATP5B	P06576	1906
6398-12	0.0539081	0.000173293	0.00635915	0.0424216	LONM	Lon protease homolog, mitochondrial	LONP1	P36776	1907
16865-62	0.053202	0.000175311	0.0276067	0.0452542	RBP56	TATA-binding protein-associated factor 2N	TAF15	Q92804	1908
17377-1	0.053029	0.000175399	0.669029	0.0427811	Aldose reductase-like C3	Aldo-keto reductase family 1 member C3	AKR1C3	P42330	1909
7054-87	0.053398	0.000177578	0.0365397	0.0380284	CLC2D	C-type lectin domain family 2 member D	CLEC2D	Q9UHP7	1910
9296-15	-0.0570347	0.000180891	0.461405	0.0532376	PTPRD	Receptor-type tyrosine-protein phosphatase delta	PTPRD	P23468	1911
8039-41	-0.0551635	0.000182375	0.00181339	0.0688755	F177A	Protein FAM177A1	FAM177A1	Q8N128	1912
9341-1	0.0554609	0.000182476	0.013226	0.0426969	PDGFD	Platelet-derived growth factor D	PDGFD	Q9GZP0	1913
2558-51	0.0509068	0.000183154	0.395094	0.0435593	b-Endorphin	Beta-endorphin	POMC	P01189	1914
17468-1	0.0524652	0.000183678	0.147761	0.041235	SUFU	Suppressor of fused homolog	SUFU	Q9UMX1	1915
7991-54	0.0522449	0.000183723	0.379594	0.0469454	IQCF1	IQ domain-containing protein F1	IQCF1	Q8N6M8	1916
12463-7	0.0496566	0.000184268	0.00177633	0.0433028	KLH13	Kelch-like protein 13	KLHL13	Q9P2N7	1917
7960-53	0.0491686	0.000184673	0.251041	0.0427039	POTEG	POTE ankyrin domain family member G	POTEG	Q6S5H5	1918
13519-112	0.051461	0.000185967	0.0205876	0.0455163	ARHGP	Rho guanine nucleotide exchange factor 25	ARHGEF25	Q86VW2	1919
6574-11	0.048822	0.000187848	0.139636	0.0508786	FAIM3	Fas apoptotic inhibitory molecule 3	FAIM3	O60667	1920
9398-30	0.0517855	0.000188097	0.17931	0.0466263	GALP	Galanin-like peptide	GALP	Q9UBC7	1921
6969-14	0.0509483	0.000188316	2.22604e-05	0.0383532	WFDC5	WAP four-disulfide core domain protein 5	WFDC5	Q8TCV5	1922
18302-204	0.0551686	0.000189516	0.00197354	0.0353099	ZWILC	Protein zwilch homolog	ZWILCH	Q9H900	1923
11324-3	0.0496423	0.000189649	0.225703	0.046009	PXDNL	Peroxidasin-like protein	PXDNL	A1KZ92	1924
14599-18	0.0537871	0.000190002	0.00893234	0.0418524	STAB1	Stabilin-1	STAB1	Q9NY15	1925
19467-3	0.0503348	0.000195133	0.0018702	0.0389919	RBSK	Ribokinase	RBKS	Q9H477	1926
19257-11	0.0509304	0.000195406	0.00606487	0.0503122	CLCA	Clathrin light chain A	CLTA	P09496	1927
12814-17	0.0481617	0.000197583	0.0248524	0.0418846	RBM40	RNA-binding protein 40	RNPC3	Q96LT9	1928
8923-94	0.0550253	0.000198745	0.0625804	0.0486114	GLTL1	Polypeptide N-acetylgalactosaminyltransferase 16	GALNT16	Q8N428	1929
9927-96	0.0504577	0.000199531	0.0309661	0.0492304	TENS4	Tensin-4	TNS4	Q8IZW8	1930
11440-58	0.0477377	0.000201105	0.607083	0.0451281	SOCS-3	Suppressor of cytokine signaling 3	SOCS3	O14543	1931
19142-39	0.0497495	0.00020114	0.262522	0.0449046	DNM3L	DNA (cytosine-5)-methyltransferase 3-like	DNMT3L	Q9UJW3	1932
7856-51	-0.0570083	0.000203172	0.0891688	0.0334654	F151A	Protein FAM151A	FAM151A	Q8WW52	1933
14012-17	0.0504117	0.0002034	0.580378	0.0484079	LGP2	Probable ATP-dependent RNA helicase DHX58	DHX58	Q96C10	1934
10449-31	0.0543467	0.000205237	0.00742033	0.0369919	TMM46	Protein shisa-2 homolog	SHISA2	Q6UWI4	1935
13242-134	0.0556658	0.000206354	0.205952	0.0426997	SHAN3	SH3 and multiple ankyrin repeat domains protein 3	SHANK3	Q9BYB0	1936
10589-7	0.0486279	0.000206976	0.00471548	0.0391112	RET1L	Retinoic acid early transcript 1L protein	RAET1L	Q5VY80	1937
9894-13	0.0511988	0.000208032	0.0206333	0.0442117	MYO6	Unconventional myosin-VI	MYO6	Q9UM54	1938
19332-1	0.0544519	0.000209159	0.000501941	0.0391833	MOBL3	MOB-like protein phocein	MOBKL3	Q9Y3A3	1939
4560-34	0.046045	0.000209939	0.138789	0.0493544	LCK	Tyrosine-protein kinase Lck	LCK	P06239	1940
19317-114	0.043755	0.000212364	1.72481e-06	0.0431817	Prostatic acid phosphatase	Prostatic acid phosphatase	ACPP	P15309	1941
12633-3	0.0514742	0.00021439	0.312004	0.0431765	PTN9	Tyrosine-protein phosphatase non-receptor type 9	PTPN9	P43378	1942
12667-2	0.0457148	0.00021631	0.00479238	0.0487919	GUAD	Guanine deaminase	GDA	Q9Y2T3	1943
11328-9	0.049899	0.000217078	0.25582	0.0474571	USB1	U6 snRNA phosphodiesterase	USB1	Q9BQ65	1944
6578-29	0.0464802	0.000219018	0.0481022	0.0393919	TNMD	Tenomodulin	TNMD	Q9H2S6	1945
18317-111	0.043295	0.000219958	0.0684959	0.0444207	ZFAN5	AN1-type zinc finger protein 5	ZFAND5	O76080	1946
7755-37	0.0491959	0.000220425	0.010944	0.0428717	ITB5	Integrin beta-5	ITGB5	P18084	1947
12827-37	0.0509608	0.000220809	0.0220232	0.0407128	RGS3	Regulator of G-protein signaling 3	RGS3	P49796	1948
6280-11	0.0499193	0.000221296	0.0304014	0.0461931	PCDH8	Protocadherin-8	PCDH8	O95206	1949
7943-16	0.0487343	0.000222971	0.31048	0.0458674	CUZD1	CUB and zona pellucida-like domain-containing protein 1	CUZD1	Q86UP6	1950
7242-14	0.0522314	0.000223893	0.0719256	0.0398481	CJ072	V-set and transmembrane domain-containing protein 4	VSTM4	Q8IW00	1951
11107-25	0.0469106	0.00022485	0.157897	0.0449568	TEN3	Teneurin-3	TENM3	Q9P273	1952
8878-48	0.0462256	0.000226123	0.0792674	0.0492339	YTDC1	YTH domain-containing protein 1	YTHDC1	Q96MU7	1953
8364-74	-0.057057	0.000226149	0.420479	0.0499243	UST	Uronyl 2-sulfotransferase	UST	Q9Y2C2	1954
2754-50	0.0547739	0.000228636	0.0159326	0.0539993	C3	Complement C3	C3	P01024	1955
9263-57	0.0541997	0.000229546	0.0118596	0.0452044	SIAE	Sialate O-acetylesterase	SIAE	Q9HAT2	1956
6273-58	0.0512356	0.000234144	0.000244684	0.0375973	P3H1	Prolyl 3-hydroxylase 1	LEPRE1	Q32P28	1957
2705-5	0.0527912	0.000234623	0.876227	0.041911	TECK	C-C motif chemokine 25	CCL25	O15444	1958
5085-18	0.0462155	0.000234881	0.00781049	0.0402504	IL-20 Ra	Interleukin-20 receptor subunit alpha	IL20RA	Q9UHF4	1959
3346-72	0.050824	0.000236719	0.0593122	0.040839	AURKB	Aurora kinase B	AURKB	Q96GD4	1960
6369-82	0.0540159	0.000237275	0.0736839	0.0409061	DEAF1	Deformed epidermal autoregulatory factor 1 homolog	DEAF1	O75398	1961
9959-60	0.0523855	0.000238644	0.0564913	0.0440199	TM59L	Transmembrane protein 59-like	TMEM59L	Q9UK28	1962
13107-9	0.0454783	0.000238668	0.00655196	0.0462243	LYPD3	Ly6/PLAUR domain-containing protein 3	LYPD3	O95274	1963
3629-60	0.0541495	0.000238927	0.00277022	0.0344134	MRCKB	Serine/threonine-protein kinase MRCK beta	CDC42BPB	Q9Y5S2	1964
4359-87	0.0479303	0.000239314	0.0268589	0.0380898	DYRK3	Dual specificity tyrosine-phosphorylation-regulated kinase 3	DYRK3	O43781	1965
7886-26	0.0488929	0.000239828	0.51695	0.0445368	SPTC1	Serine palmitoyltransferase 1	SPTLC1	O15269	1966
9412-52	0.0480466	0.000240617	0.0822072	0.0456665	Activin RIIB	Activin receptor type-2B	ACVR2B	Q13705	1967
7782-34	0.0472367	0.000241305	0.155788	0.0523396	EP3B	Epididymal secretory protein E3-beta	EDDM3B	P56851	1968
9511-61	-0.0562358	0.000241429	0.319312	0.0516915	NXPH2	Neurexophilin-2	NXPH2	O95156	1969
6526-77	0.0489524	0.000241782	0.00641618	0.0415237	OBP2A	Odorant-binding protein 2a	OBP2A	Q9NY56	1970
6421-52	0.0488795	0.000243106	0.00991109	0.0464634	IFN16	Interferon alpha-16	IFNA16	P05015	1971
16060-99	0.0541002	0.00024347	0.0304048	0.0420839	NID2	Nidogen-2	NID2	Q14112	1972
14149-9	0.049451	0.000245596	0.436219	0.0475686	IL-1F8	Interleukin-36 beta	IL36B	Q9NZH7	1973
7805-52	0.0504617	0.000245934	0.000688315	0.0384575	GOS-28	Golgi SNAP receptor complex member 1	GOSR1	O95249	1974
9773-15	0.0487788	0.000247712	0.206029	0.0417493	RN149	E3 ubiquitin-protein ligase RNF149	RNF149	Q8NC42	1975
7797-11	0.0500937	0.000248573	0.0103484	0.0456532	CC167	Coiled-coil domain-containing protein 167	CCDC167	Q9P0B6	1976
6237-11	0.0481838	0.000249152	0.00504534	0.0415358	FGRL1	Fibroblast growth factor receptor-like 1	FGFRL1	Q8N441	1977
14051-54	0.0415181	0.000251001	0.288061	0.0480435	FOXC2	Forkhead box protein C2	FOXC2	Q99958	1978
4959-2	0.0492244	0.000252158	0.132012	0.0448095	AGR2	Anterior gradient protein 2 homolog	AGR2	O95994	1979
12490-92	0.0526132	0.000252537	0.290277	0.0426384	LTOR3	Ragulator complex protein LAMTOR3	LAMTOR3	Q9UHA4	1980
12484-67	0.0528806	0.000252911	0.00238455	0.0373923	PIPNB	Phosphatidylinositol transfer protein beta isoform	PITPNB	P48739	1981
12815-9	0.051505	0.000253142	0.00241247	0.0491604	SYIC	Isoleucine--tRNA ligase, cytoplasmic	IARS	P41252	1982
17742-2	0.0512017	0.000254775	0.00088528	0.0460978	RRAS	Ras-related protein R-Ras	RRAS	P10301	1983
5981-6	0.0521604	0.000254916	0.00164659	0.0415831	ES1	ES1 protein homolog, mitochondrial	C21orf33	P30042	1984
7911-29	0.053025	0.000255978	0.106399	0.0476725	SCN4B	Sodium channel subunit beta-4	SCN4B	Q8IWT1	1985
13494-6	0.0510417	0.000256532	0.0506467	0.0422165	CERS5	Ceramide synthase 5	CERS5	Q8N5B7	1986
17812-2	0.0512848	0.000259466	0.0235714	0.0373316	TP4A1	Protein tyrosine phosphatase type IVA 1	PTP4A1	Q93096	1987
14120-2	0.0492634	0.000260811	0.387418	0.0402918	RNF43	E3 ubiquitin-protein ligase RNF43	RNF43	Q68DV7	1988
9215-117	0.0503628	0.000263117	0.0286979	0.0409061	UBP25	Ubiquitin carboxyl-terminal hydrolase 25	USP25	Q9UHP3	1989
4984-83	0.0508862	0.000264754	0.289237	0.0499952	Esterase D	S-formylglutathione hydrolase	ESD	P10768	1990
7082-2	0.0492079	0.000265194	0.0134123	0.0415922	B3GN6	UDP-GlcNAc:betaGal beta-1,3-N-acetylglucosaminyltransferase 6	B3GNT6	Q6ZMB0	1991
16927-9	0.0568982	0.000268814	0.102647	0.0403426	Coagulation factor XIII	Coagulation factor XIII	F13A1|F13B	P00488|P05160	1992
19333-4	0.0504145	0.000269307	0.357588	0.0480895	hnRNP K	Heterogeneous nuclear ribonucleoprotein K	HNRNPK	P61978	1993
12856-14	0.0483769	0.000270219	0.00350031	0.0410849	TM237	Transmembrane protein 237	TMEM237	Q96Q45	1994
7181-17	0.0496742	0.000271761	0.199779	0.0461825	VAPB	Vesicle-associated membrane protein-associated protein B/C	VAPB	O95292	1995
11174-8	0.0481587	0.000272023	0.0180029	0.0463376	THS7A	Thrombospondin type-1 domain-containing protein 7A	THSD7A	Q9UPZ6	1996
12363-70	0.0516871	0.000273443	0.0703263	0.0461981	TRIB2	Tribbles homolog 2	TRIB2	Q92519	1997
8942-2	0.0521601	0.00027451	0.290236	0.0466154	RM21	39S ribosomal protein L21, mitochondrial	MRPL21	Q7Z2W9	1998
15545-13	0.0528468	0.000278901	0.00533773	0.0424151	Calcineurin B a	Calcineurin subunit B type 1	PPP3R1	P63098	1999
[truncated: 2,906 more rows]
