# Supplementary material for: Predicting the probability of death using proteomics
Source: Commun Biol. 2021 Jun 18;4:758. doi: 10.1038/s42003-021-02289-6 (PMC8213855; doi:10.1038/s42003-021-02289-6)
Supplement: Supplementary file 8 — Supplementary Data 5 [file 42003_2021_2289_MOESM8_ESM.xlsx]

## Sheet: Supplementary Data 5
Analysis Type:	PANTHER Overrepresentation Test (Released 20200728)
Annotation Version and Release Date:	Reactome version 65 Released 2020-11-17
Analyzed List:	death_18105_boruta_ascorr_y4.txt (Homo sapiens), death_18105_boruta_y4.txt (Homo sapiens), death_18105_uni_y4.txt (Homo sapiens)
Reference List:	Uniprot_all_reference_proteins.txt (Homo sapiens)
Test Type:	FISHER
Correction:	FDR
		5-year mortality relevant - age and sex corrected						5-year mortality relevant - no correction						5-year mortality univariate associations - age and sex correction
Reactome pathways	Reference proteins in pathway (4619)	Proteins in pathway (238)	Expected number of proteins in pathway	Over/under	Fold enrichment	raw P-value	FDR	Proteins in pathway (244)	Expected number of proteins in pathway	Over/under	Fold enrichment	raw P-value	FDR	Proteins in pathway (1314)	Expected number of proteins in pathway	Over/under	Fold enrichment	raw P-value	FDR
Regulation of Insulin-like Growth Factor (IGF) transport and uptake by Insulin-like Growth Factor Binding Proteins (IGFBPs) (R-HSA-381426)	91	16	4.69	+	3.41	5.28e-05	0.104	17	4.81	+	3.54	2.1e-05	0.0208	46	25.89	+	1.78	0.00172	1
Neutrophil degranulation (R-HSA-6798695)	267	28	13.76	+	2.04	0.000666	0.263	20	14.1	+	1.42	0.124	1	104	75.96	+	1.37	0.00657	0.812
Assembly of collagen fibrils and other multimeric structures (R-HSA-2022090)	28	8	1.44	+	5.55	0.000271	0.267	8	1.48	+	5.41	0.000318	0.157	17	7.97	+	2.13	0.0177	1
Collagen chain trimerization (R-HSA-8948216)	18	6	0.93	+	6.47	0.00083	0.273	5	0.95	+	5.26	0.00488	0.803	9	5.12	+	1.76	0.166	1
Collagen formation (R-HSA-1474290)	45	9	2.32	+	3.88	0.00107	0.303	10	2.38	+	4.21	0.000333	0.132	23	12.8	+	1.8	0.0266	1
EPH-ephrin mediated repulsion of cells (R-HSA-3928665)	31	8	1.6	+	5.01	0.000484	0.319	5	1.64	+	3.05	0.0322	1	17	8.82	+	1.93	0.0349	1
Degradation of the extracellular matrix (R-HSA-1474228)	82	13	4.23	+	3.08	0.00065	0.321	15	4.33	+	3.46	8.01e-05	0.0528	39	23.33	+	1.67	0.0105	0.901
Metabolism of RNA (R-HSA-8953854)	138	0	7.11	-	< 0.01	0.00192	0.422	2	7.29	-	0.27	0.0474	1	33	39.26	-	0.84	0.401	1
Cargo concentration in the ER (R-HSA-5694530)	14	5	0.72	+	6.93	0.00179	0.442	5	0.74	+	6.76	0.00199	0.491	8	3.98	+	2.01	0.122	1
Extracellular matrix organization (R-HSA-1474244)	187	20	9.64	+	2.08	0.00282	0.558	26	9.88	+	2.63	1.73e-05	0.0342	86	53.2	+	1.62	0.000242	0.478
Collagen degradation (R-HSA-1442490)	37	7	1.91	+	3.67	0.00503	0.71	8	1.95	+	4.09	0.00153	0.433	20	10.53	+	1.9	0.024	1
Integrin cell surface interactions (R-HSA-216083)	53	8	2.73	+	2.93	0.00916	0.905	7	2.8	+	2.5	0.0293	1	34	15.08	+	2.26	0.000358	0.354
Post-translational protein phosphorylation (R-HSA-8957275)	76	10	3.92	+	2.55	0.00879	0.914	12	4.01	+	2.99	0.00133	0.437	38	21.62	+	1.76	0.00591	0.779
Diseases of signal transduction (R-HSA-5663202)	176	2	9.07	-	0.22	0.012	0.989	3	9.3	-	0.32	0.0346	1	28	50.07	-	0.56	0.00258	0.849
Signaling by NTRK1 (TRKA) (R-HSA-187037)	44	0	2.27	-	< 0.01	0.276	1	1	2.32	-	0.43	0.726	1	2	12.52	-	0.16	0.00192	0.947
Insulin receptor signalling cascade (R-HSA-74751)	33	0	1.7	-	< 0.01	0.408	1	0	1.74	-	< 0.01	0.41	1	1	9.39	-	0.11	0.00321	0.793
Signaling by Insulin receptor (R-HSA-74752)	33	0	1.7	-	< 0.01	0.408	1	0	1.74	-	< 0.01	0.41	1	1	9.39	-	0.11	0.00321	0.906
Metabolism (R-HSA-1430728)	722	32	37.2	-	0.86	0.409	1	21	38.14	-	0.55	0.00244	0.537	164	205.39	-	0.8	0.00435	0.86
Platelet degranulation (R-HSA-114608)	88	6	4.53	+	1.32	0.465	1	12	4.65	+	2.58	0.00397	0.785	37	25.03	+	1.48	0.0496	1
VEGFA-VEGFR2 Pathway (R-HSA-4420097)	49	1	2.52	-	0.4	0.517	1	1	2.59	-	0.39	0.517	1	3	13.94	-	0.22	0.00222	0.876
Immunoregulatory interactions between a Lymphoid and a non-Lymphoid cell (R-HSA-198933)	101	6	5.2	+	1.15	0.65	1	5	5.34	-	0.94	1	1	48	28.73	+	1.67	0.0037	0.813
