# Supplementary material for: Predicting the probability of death using proteomics
Source: Commun Biol. 2021 Jun 18;4:758. doi: 10.1038/s42003-021-02289-6 (PMC8213855; doi:10.1038/s42003-021-02289-6)
Supplement: Supplementary file 9 — Supplementary Data 6 [file 42003_2021_2289_MOESM9_ESM.xlsx]

## Sheet: Supplementary Data 6
	ICP + VSP1 18 + (22913) 2000-2006			dHS 18+ (8814) 2016-2019			VSP2 18+ (6798) 2010-2019
Phenotype	Available	Missing	% Available	Available	Missing	% Available	Available	Missing	% Available	First date	Last date	Comment
CAD	22913	0	1	8733	81	0.99081	6707	91	0.986614	1975-07-01	2018-12-28	Only information on events from January 2019 are missing.
MI	22913	0	1	8814	0	1	6798	0	1	1960-04-19	2019-01-13
Cancer	22913	0	1	8733	81	0.99081	6707	91	0.986614	January 1953	December 2018	Assume diagnosis first day of month. If diagnosis is less than a month from plasma collection we assume diagnosis before the time of plasma collection because sometimes surgeries were performed before the day of diagnosis and surgeries can affect plasma protein levels.
Stroke	22913	0	1	8733	81	0.99081	6707	91	0.986614	1971-01-02	2019-01-04	Only information on events from January 2019 are missing.
Smoker	21345	1568	0.931567	7385	1429	0.837872	1928	4870	0.283613	-	-	Any available information about smoking at any time of participants life
Current smoking status estimate	22913	0	1	8814	0	1	6798	0	1	-	-	Estimated from available information and the protein measurements, the estimator was developed in the dHS data where current smoking status was available.
T2D	22913	0	1	8786	28	0.996823	1819	4979	0.267579	-	des 2017 (2019 for dHS)	There are probably some undiagnosed cases here
Statin	7610	15303	0.332126	8733	81	0.99081	6707	91	0.986614	2003-01-01	2018-12-31	Missing estimated with the proteins
Hyper tension	7610	15303	0.332126	8733	81	0.99081	6707	91	0.986614	2003-01-01	2018-12-31	Missing estimated from first available information
Clonal heamatopoesis	5860	17053	0.25575	5897	2917	0.669049	2208	4590	0.324801	-	-	Dates were not included, therefore this variable only indicates if clonal heamatopoesis had been diagnosed at some point before September 2018.
SBP	8075	14838	0.35242	5076	3768	0.573948	3375	3423	0.49647	2000-08-24	2019-01-11	Time of measurment as close as possible to plasma collection
HDL	6324	16589	0.276001	7923	891	0.898911	5528	1270	0.81318	2000-08-24	2019-01-11	Time of measurment as close as possible to plasma collection
TC	6612	16301	0.28857	7974	840	0.904697	5592	1206	0.822595	2000-08-24	2019-01-11	Time of measurment as close as possible to plasma collection
BMI	22458	455	0.980142	8812	2	0.999773	5415	1384	0.796441	1969-01-01	2019-11-15
BMI within 1 year	20363	2550	0.888709	8807	7	0.999206	2056	4742	0.302442			When BMI was not available within 1 year of sample collection it was estimated with the median of existing BMI measurements for the individual excluding measurments done when younger than 18.
Death	22913	0	1	8733	81	0.99081	6707	91	0.986614	1996-01-01	2018-12-31
	Missing means that Information at time of sample collection were not available but information 1-3 years later was available which should in most cases be close to the truth at sample collection.
	Missing only means we don't have all event and medication history until sample collection.
