# Supplementary material for: Predicting the probability of death using proteomics
Source: Commun Biol. 2021 Jun 18;4:758. doi: 10.1038/s42003-021-02289-6 (PMC8213855; doi:10.1038/s42003-021-02289-6)
Supplement: Supplementary file 10 — Supplementary Data 7 [file 42003_2021_2289_MOESM10_ESM.xlsx]

## Sheet: Figure1_a,c.
		18+ participants, (Figure 1a)				60+ participants (Figure 1c)
	Event within years	Age+sex	Baseline	Age+sex+GDF15	Age+sex+Protein	Age+sex	Baseline	Age+sex+GDF15	Age+sex+Protein
	1	0.846769	0.905495	0.915643	0.939736	0.754612	0.840821	0.848537	0.886671
	2	0.842298	0.893557	0.911668	0.932259	0.737483	0.811103	0.841137	0.873503
	3	0.84521	0.88939	0.905971	0.929445	0.740097	0.804801	0.83039	0.865932
	4	0.849264	0.887878	0.900437	0.922546	0.744386	0.801895	0.822619	0.857024
	5	0.852169	0.885095	0.893425	0.914892	0.750306	0.800739	0.819559	0.85328
	6	0.856657	0.889071	0.892091	0.913703	0.749732	0.800266	0.81451	0.852503
	7	0.865582	0.893798	0.897362	0.91815	0.76253	0.808045	0.821019	0.855814
	8	0.872574	0.89592	0.89984	0.920135	0.767311	0.80543	0.818346	0.851024
	9	0.878927	0.899417	0.903303	0.922749	0.769691	0.805369	0.818154	0.853686
	10	0.882948	0.901211	0.904782	0.922808	0.77369	0.805507	0.818606	0.85086
	11	0.884237	0.902321	0.904835	0.922288	0.776189	0.80927	0.819932	0.854409
	12	0.890589	0.90732	0.908508	0.92441	0.784635	0.816475	0.822791	0.854357
	13	0.893977	0.909336	0.911443	0.926436	0.786025	0.815728	0.824582	0.857546
	14	0.898449	0.914198	0.914598	0.929956	0.793894	0.825625	0.829793	0.863714
	15	0.903173	0.917368	0.917683	0.932472	0.796185	0.824609	0.831005	0.863372

## Sheet: Figure1_b
Age+Sex			Baseline			Age+Sex+GDF15			Age+Sex+Protein
fpr	tpr		fpr	tpr		fpr	tpr		fpr	tpr
0	0		0	0		0	0		0	0
0	0.00157729		0	0.00157729		0	0.00157729		0	0.00157729
0	0.00788644		0	0.0252366		0	0.0189274		0	0.0567823
0.00015977	0.00788644		0.00015977	0.0252366		0.00015977	0.0189274		0.00015977	0.0567823
0.00015977	0.0252366		0.00015977	0.0283912		0.00015977	0.0362776		0.00015977	0.0804416
0.00047931	0.0252366		0.00031954	0.0283912		0.00031954	0.0362776		0.00047931	0.0804416
0.00047931	0.0347003		0.00031954	0.0362776		0.00031954	0.0473186		0.00047931	0.0899054
0.00063908	0.0347003		0.00047931	0.0362776		0.00047931	0.0473186		0.00063908	0.0899054
0.00063908	0.0567823		0.00047931	0.044164		0.00047931	0.0488959		0.00063908	0.113565
0.00079885	0.0567823		0.00063908	0.044164		0.00063908	0.0488959		0.00079885	0.113565
0.00079885	0.0630915		0.00063908	0.0457413		0.00063908	0.0567823		0.00079885	0.116719
0.00095862	0.0630915		0.00079885	0.0457413		0.00079885	0.0567823		0.00095862	0.116719
0.00095862	0.0646688		0.00079885	0.0646688		0.00079885	0.105678		0.00095862	0.121451
0.00111839	0.0646688		0.00095862	0.0646688		0.00095862	0.105678		0.00127816	0.121451
0.00111839	0.0662461		0.00095862	0.0725552		0.00095862	0.111987		0.00127816	0.129338
0.0015977	0.0662461		0.00143793	0.0725552		0.00111839	0.111987		0.0015977	0.129338
0.00191724	0.0694006		0.00143793	0.0820189		0.00111839	0.113565		0.0015977	0.141956
0.00191724	0.0725552		0.00175747	0.0820189		0.00143793	0.113565		0.00175747	0.141956
0.00207701	0.0725552		0.00175747	0.0867508		0.00143793	0.115142		0.00175747	0.143533
0.00207701	0.0741325		0.00191724	0.0867508		0.0015977	0.115142		0.00191724	0.143533
0.00287586	0.0741325		0.00191724	0.0899054		0.0015977	0.116719		0.00191724	0.14511
0.00287586	0.0757098		0.00207701	0.0899054		0.00175747	0.116719		0.00207701	0.14511
0.00303563	0.0757098		0.00207701	0.0977918		0.00175747	0.123028		0.00207701	0.152997
0.00303563	0.0772871		0.00223678	0.0977918		0.00191724	0.123028		0.00223678	0.152997
0.0031954	0.0772871		0.00223678	0.100946		0.00191724	0.124606		0.00223678	0.167192
0.0031954	0.0835962		0.00239655	0.100946		0.00207701	0.124606		0.00239655	0.167192
0.00335517	0.0835962		0.00239655	0.105678		0.00207701	0.137224		0.00239655	0.179811
0.00335517	0.0899054		0.00255632	0.105678		0.00223678	0.137224		0.00255632	0.179811
0.00367471	0.0899054		0.00255632	0.113565		0.00223678	0.141956		0.00255632	0.195584
0.00367471	0.0946372		0.00271609	0.113565		0.00255632	0.141956		0.00287586	0.195584
0.00383448	0.0946372		0.00271609	0.115142		0.00255632	0.146688		0.00287586	0.201893
0.00383448	0.0962145		0.00287586	0.115142		0.00287586	0.146688		0.00303563	0.201893
0.00399425	0.0962145		0.00287586	0.118297		0.00287586	0.148265		0.00303563	0.20347
0.00399425	0.107256		0.00351494	0.118297		0.00303563	0.148265		0.0031954	0.20347
0.00415402	0.107256		0.00351494	0.124606		0.00303563	0.149842		0.0031954	0.214511
0.00415402	0.111987		0.00383448	0.124606		0.0031954	0.149842		0.00335517	0.214511
0.00447356	0.111987		0.00383448	0.126183		0.0031954	0.160883		0.00335517	0.219243
0.00463333	0.113565		0.00399425	0.126183		0.00335517	0.160883		0.00351494	0.219243
0.00463333	0.115142		0.00399425	0.129338		0.00335517	0.165615		0.00351494	0.239748
0.00511264	0.115142		0.00415402	0.129338		0.00351494	0.165615		0.00383448	0.239748
0.00511264	0.123028		0.00415402	0.135647		0.00351494	0.170347		0.00383448	0.241325
0.00527241	0.123028		0.00431379	0.135647		0.00367471	0.170347		0.00399425	0.241325
0.00527241	0.129338		0.00431379	0.137224		0.00367471	0.173502		0.00399425	0.242902
0.00543218	0.129338		0.00495287	0.137224		0.00399425	0.173502		0.00431379	0.242902
0.00543218	0.130915		0.00495287	0.138801		0.00399425	0.178233		0.00431379	0.244479
0.00559195	0.130915		0.00527241	0.138801		0.00415402	0.178233		0.00447356	0.244479
0.00559195	0.137224		0.00527241	0.140379		0.00415402	0.179811		0.00447356	0.246057
0.00575172	0.137224		0.00559195	0.140379		0.00431379	0.179811		0.00463333	0.246057
0.00575172	0.141956		0.00559195	0.143533		0.00431379	0.187697		0.00463333	0.249211
0.00607126	0.141956		0.00575172	0.143533		0.00463333	0.187697		0.00527241	0.249211
0.00607126	0.146688		0.00575172	0.146688		0.00463333	0.192429		0.00527241	0.257098
0.00623103	0.149842		0.00591149	0.146688		0.00495287	0.192429		0.00623103	0.257098
0.00623103	0.154574		0.00591149	0.148265		0.00495287	0.194006		0.00623103	0.258675
0.0063908	0.154574		0.00655057	0.148265		0.00511264	0.194006		0.0063908	0.258675
0.0063908	0.162461		0.00655057	0.152997		0.00511264	0.195584		0.0063908	0.268139
0.00655057	0.162461		0.00687011	0.152997		0.00543218	0.195584		0.00655057	0.268139
0.00655057	0.164038		0.00687011	0.159306		0.00543218	0.198738		0.00655057	0.269716
0.00671034	0.164038		0.00702988	0.159306		0.00559195	0.198738		0.00671034	0.269716
0.00671034	0.16877		0.00702988	0.170347		0.00559195	0.20347		0.00671034	0.271293
0.00718965	0.16877		0.00718965	0.170347		0.00575172	0.20347		0.00687011	0.271293
0.00718965	0.171924		0.00718965	0.171924		0.00575172	0.206625		0.00687011	0.274448
0.00734942	0.171924		0.00734942	0.171924		0.0063908	0.206625		0.00718965	0.274448
0.00734942	0.173502		0.00734942	0.175079		0.0063908	0.208202		0.00718965	0.285489
0.00750919	0.173502		0.00750919	0.175079		0.00655057	0.208202		0.00734942	0.285489
0.00750919	0.175079		0.00750919	0.178233		0.00655057	0.223975		0.00734942	0.290221
0.00862758	0.175079		0.00782873	0.178233		0.00671034	0.223975		0.00766896	0.290221
0.00862758	0.182965		0.00782873	0.18612		0.00671034	0.225552		0.00766896	0.294953
0.00878735	0.182965		0.00814827	0.18612		0.00687011	0.225552		0.00782873	0.294953
0.00878735	0.18612		0.00814827	0.187697		0.00687011	0.228707		0.00782873	0.298107
0.00894712	0.18612		0.00846781	0.187697		0.00702988	0.228707		0.00814827	0.298107
0.00894712	0.189274		0.00846781	0.194006		0.00702988	0.236593		0.00814827	0.301262
0.00910689	0.189274		0.00862758	0.194006		0.00718965	0.236593		0.00830804	0.301262
0.00910689	0.190852		0.00862758	0.200315		0.00718965	0.239748		0.00830804	0.310726
0.00926666	0.190852		0.00878735	0.200315		0.00734942	0.239748		0.00846781	0.310726
0.00926666	0.194006		0.00878735	0.208202		0.00734942	0.242902		0.00846781	0.317035
0.00942643	0.195584		0.00894712	0.208202		0.00750919	0.242902		0.00862758	0.317035
0.0100655	0.195584		0.00894712	0.209779		0.00750919	0.244479		0.00862758	0.328076
0.0100655	0.200315		0.00910689	0.209779		0.00766896	0.244479		0.00894712	0.328076
0.0102253	0.200315		0.00910689	0.211356		0.00766896	0.246057		0.00894712	0.33123
0.0102253	0.20347		0.00926666	0.211356		0.0079885	0.246057		0.00910689	0.33123
0.0105448	0.20347		0.00926666	0.214511		0.0079885	0.249211		0.00910689	0.337539
0.0108644	0.20347		0.00990574	0.214511		0.00814827	0.249211		0.0095862	0.337539
0.0110241	0.20347		0.00990574	0.216088		0.00814827	0.250789		0.0095862	0.347003
0.0110241	0.206625		0.0100655	0.216088		0.00830804	0.250789		0.00974597	0.347003
0.0111839	0.206625		0.0100655	0.222397		0.00830804	0.253943		0.00974597	0.34858
0.0111839	0.211356		0.0102253	0.222397		0.00862758	0.253943		0.00990574	0.34858
0.0113437	0.211356		0.0102253	0.225552		0.00862758	0.257098		0.00990574	0.350158
0.0113437	0.212934		0.0108644	0.225552		0.00878735	0.257098		0.0100655	0.350158
0.0115034	0.212934		0.0108644	0.227129		0.00878735	0.266562		0.0100655	0.353312
0.0115034	0.219243		0.0110241	0.227129		0.00910689	0.266562		0.0102253	0.353312
0.0116632	0.219243		0.0110241	0.228707		0.00910689	0.268139		0.0102253	0.35489
0.0116632	0.22082		0.0113437	0.228707		0.00926666	0.268139		0.010385	0.35489
0.0124621	0.22082		0.0113437	0.233438		0.00926666	0.269716		0.010385	0.356467
0.0124621	0.227129		0.0115034	0.233438		0.00942643	0.269716		0.0105448	0.356467
0.0126218	0.227129		0.0115034	0.236593		0.00942643	0.272871		0.0105448	0.362776
0.0126218	0.228707		0.0116632	0.236593		0.0095862	0.272871		0.0110241	0.362776
0.0132609	0.228707		0.0116632	0.23817		0.0095862	0.277603		0.0110241	0.365931
0.0132609	0.230284		0.0119827	0.23817		0.0110241	0.277603		0.0115034	0.365931
0.0139	0.230284		0.0119827	0.244479		0.0110241	0.283912		0.0115034	0.369085
0.0142195	0.230284		0.0123023	0.244479		0.0111839	0.283912		0.0116632	0.369085
0.0143793	0.230284		0.0123023	0.247634		0.0111839	0.287066		0.0116632	0.373817
0.0143793	0.231861		0.0131011	0.247634		0.0113437	0.287066		0.011823	0.373817
0.0151781	0.231861		0.0131011	0.252366		0.0113437	0.288644		0.011823	0.391167
0.0151781	0.233438		0.0132609	0.252366		0.0116632	0.288644		0.0119827	0.391167
0.0153379	0.233438		0.0132609	0.257098		0.0116632	0.291798		0.0119827	0.392744
0.0153379	0.23817		0.0135804	0.257098		0.0119827	0.291798		0.0121425	0.392744
0.0154977	0.23817		0.0135804	0.26183		0.0119827	0.302839		0.0121425	0.395899
0.0154977	0.239748		0.0145391	0.26183		0.0121425	0.302839		0.0124621	0.395899
0.0158172	0.239748		0.0145391	0.263407		0.0121425	0.304416		0.0124621	0.397476
0.0158172	0.242902		0.0148586	0.263407		0.0126218	0.304416		0.0126218	0.397476
0.015977	0.242902		0.0148586	0.264984		0.0126218	0.31388		0.0126218	0.399054
0.015977	0.247634		0.0150184	0.264984		0.0127816	0.31388		0.0129414	0.399054
0.0162965	0.247634		0.0150184	0.266562		0.0127816	0.317035		0.0129414	0.402208
0.0162965	0.249211		0.0153379	0.266562		0.0131011	0.317035		0.0135804	0.402208
0.0166161	0.249211		0.0153379	0.269716		0.0131011	0.318612		0.0135804	0.403785
0.0169356	0.249211		0.0154977	0.269716		0.0134207	0.318612		0.0137402	0.403785
0.0169356	0.250789		0.0154977	0.271293		0.0134207	0.320189		0.0137402	0.405363
0.0172552	0.250789		0.0158172	0.271293		0.0135804	0.320189		0.0139	0.405363
0.0172552	0.252366		0.0158172	0.272871		0.0135804	0.323344		0.0139	0.411672
0.0175747	0.252366		0.015977	0.272871		0.0137402	0.323344		0.0140598	0.411672
0.0177345	0.252366		0.015977	0.274448		0.0137402	0.324921		0.0140598	0.421136
0.0177345	0.258675		0.0167758	0.274448		0.0142195	0.324921		0.0143793	0.421136
0.0182138	0.258675		0.0167758	0.277603		0.0142195	0.326498		0.0143793	0.422713
0.0182138	0.260252		0.0175747	0.277603		0.0143793	0.326498		0.0146988	0.422713
0.0185333	0.260252		0.0175747	0.283912		0.0143793	0.33123		0.0146988	0.425868
0.0185333	0.263407		0.0177345	0.283912		0.0146988	0.33123		0.0150184	0.425868
0.0190126	0.263407		0.0177345	0.285489		0.0146988	0.339117		0.0150184	0.427445
0.0190126	0.268139		0.0178942	0.285489		0.0148586	0.339117		0.0151781	0.427445
0.0191724	0.268139		0.0178942	0.287066		0.0148586	0.340694		0.0151781	0.429022
0.0191724	0.271293		0.018054	0.287066		0.0150184	0.340694		0.0153379	0.429022
0.0196517	0.271293		0.018054	0.290221		0.0150184	0.342271		0.0153379	0.430599
0.0196517	0.272871		0.0182138	0.290221		0.0154977	0.342271		0.0154977	0.430599
0.0198115	0.272871		0.0182138	0.291798		0.0154977	0.343849		0.0154977	0.435331
0.0198115	0.274448		0.0188529	0.291798		0.015977	0.343849		0.0158172	0.435331
0.0199712	0.274448		0.0188529	0.294953		0.015977	0.350158		0.0158172	0.436909
0.0199712	0.280757		0.0196517	0.294953		0.0162965	0.350158		0.015977	0.436909
0.020131	0.280757		0.0196517	0.29653		0.0162965	0.351735		0.015977	0.438486
0.020131	0.282334		0.0198115	0.29653		0.0167758	0.351735		0.0161368	0.438486
0.0202908	0.282334		0.0198115	0.299685		0.0167758	0.353312		0.0161368	0.444795
0.0206103	0.282334		0.0199712	0.299685		0.0170954	0.353312		0.0169356	0.444795
0.0206103	0.283912		0.0199712	0.301262		0.0170954	0.361199		0.0169356	0.44795
0.0207701	0.283912		0.020131	0.301262		0.018054	0.361199		0.0172552	0.44795
0.0210896	0.283912		0.020131	0.302839		0.018054	0.362776		0.0172552	0.449527
0.0212494	0.283912		0.0204506	0.302839		0.0183735	0.362776		0.0174149	0.449527
0.0212494	0.285489		0.0204506	0.304416		0.0183735	0.364353		0.0174149	0.451104
0.0217287	0.285489		0.0206103	0.304416		0.0186931	0.364353		0.0177345	0.451104
0.0217287	0.287066		0.0206103	0.309148		0.0186931	0.365931		0.0177345	0.452681
0.0218885	0.287066		0.0207701	0.309148		0.0188529	0.365931		0.0182138	0.452681
0.0218885	0.290221		0.0207701	0.312303		0.0188529	0.367508		0.0182138	0.454259
0.0220483	0.290221		0.0210896	0.312303		0.0193322	0.367508		0.0185333	0.454259
0.022208	0.291798		0.0210896	0.317035		0.0193322	0.370662		0.0185333	0.455836
0.0223678	0.291798		0.0214092	0.317035		0.0198115	0.370662		0.0188529	0.455836
0.0223678	0.293375		0.0214092	0.318612		0.0198115	0.37224		0.0188529	0.457413
0.0226873	0.293375		0.0217287	0.318612		0.020131	0.37224		0.0191724	0.457413
0.0234862	0.293375		0.0217287	0.321767		0.020131	0.373817		0.0191724	0.466877
0.0234862	0.294953		0.0225276	0.321767		0.0202908	0.373817		0.0193322	0.466877
0.0236459	0.294953		0.0225276	0.323344		0.0202908	0.378549		0.0193322	0.468454
0.0236459	0.298107		0.0230069	0.323344		0.0207701	0.378549		0.0194919	0.468454
0.0241253	0.298107		0.0230069	0.326498		0.0207701	0.380126		0.0194919	0.471609
0.0241253	0.299685		0.0231666	0.326498		0.0210896	0.380126		0.0196517	0.471609
0.024285	0.299685		0.0231666	0.329653		0.0210896	0.383281		0.0196517	0.474763
0.024285	0.301262		0.0236459	0.329653		0.0212494	0.383281		0.020131	0.474763
0.0250839	0.301262		0.0236459	0.332808		0.0212494	0.384858		0.020131	0.476341
0.0250839	0.302839		0.0244448	0.332808		0.0217287	0.384858		0.0202908	0.476341
0.0255632	0.302839		0.0244448	0.334385		0.0217287	0.388013		0.0202908	0.477918
0.0255632	0.305994		0.0246046	0.334385		0.0218885	0.388013		0.0209299	0.477918
0.025723	0.305994		0.0246046	0.335962		0.0218885	0.392744		0.0209299	0.481073
0.025723	0.307571		0.0274804	0.335962		0.0225276	0.392744		0.0214092	0.481073
0.0258827	0.307571		0.0274804	0.337539		0.0225276	0.394322		0.0214092	0.48265
0.0258827	0.309148		0.0293977	0.337539		0.0226873	0.394322		0.0217287	0.48265
0.0262023	0.309148		0.0293977	0.340694		0.0226873	0.397476		0.0217287	0.485804
0.0262023	0.312303		0.0297172	0.340694		0.0230069	0.397476		0.0226873	0.485804
0.0266816	0.312303		0.0297172	0.342271		0.0230069	0.399054		0.0226873	0.487382
0.0268413	0.31388		0.029877	0.342271		0.0239655	0.399054		0.0233264	0.487382
0.0271609	0.31388		0.029877	0.343849		0.0239655	0.403785		0.0233264	0.492114
0.0271609	0.318612		0.0300367	0.343849		0.0244448	0.403785		0.0239655	0.492114
0.0281195	0.318612		0.0300367	0.347003		0.0244448	0.40694		0.0239655	0.493691
0.0281195	0.323344		0.0313149	0.347003		0.0247643	0.40694		0.0241253	0.493691
0.0282793	0.323344		0.0313149	0.350158		0.0247643	0.411672		0.0241253	0.496845
0.0282793	0.324921		0.0316344	0.350158		0.0254034	0.411672		0.024285	0.496845
0.028439	0.324921		0.0316344	0.353312		0.0254034	0.414826		0.024285	0.498423
0.028439	0.33123		0.031954	0.353312		0.0255632	0.414826		0.0244448	0.498423
0.0305161	0.33123		0.031954	0.35489		0.0255632	0.416404		0.0244448	0.5
0.0305161	0.332808		0.0321138	0.35489		0.026362	0.416404		0.0246046	0.5
0.0305161	0.335962		0.0321138	0.356467		0.026362	0.419558		0.0246046	0.504732
0.0325931	0.335962		0.0325931	0.356467		0.0265218	0.419558		0.0255632	0.504732
0.0325931	0.337539		0.0325931	0.358044		0.0265218	0.421136		0.0255632	0.506309
0.0329126	0.337539		0.0330724	0.358044		0.0273207	0.421136		0.025723	0.506309
0.0329126	0.339117		0.0330724	0.361199		0.0273207	0.422713		0.025723	0.507886
0.0330724	0.340694		0.0333919	0.361199		0.0274804	0.422713		0.0262023	0.507886
0.0333919	0.340694		0.0333919	0.362776		0.0274804	0.42429		0.0262023	0.511041
0.0333919	0.342271		0.0335517	0.362776		0.0281195	0.42429		0.026362	0.511041
0.0335517	0.342271		0.0335517	0.364353		0.0281195	0.427445		0.026362	0.514196
0.0335517	0.343849		0.0338712	0.364353		0.0282793	0.427445		0.0265218	0.514196
0.034031	0.343849		0.0338712	0.367508		0.0282793	0.430599		0.0265218	0.515773
0.034031	0.345426		0.034031	0.367508		0.0289184	0.430599		0.0266816	0.515773
0.0345103	0.345426		0.034031	0.37224		0.0289184	0.432177		0.0266816	0.520505
0.0345103	0.347003		0.0341908	0.37224		0.0290781	0.432177		0.0270011	0.520505
0.0348298	0.347003		0.0341908	0.373817		0.0290781	0.433754		0.0270011	0.523659
0.0348298	0.350158		0.0346701	0.373817		0.0293977	0.433754		0.0271609	0.523659
0.0351494	0.350158		0.0346701	0.375394		0.0293977	0.435331		0.0271609	0.525237
0.0353092	0.350158		0.0348298	0.375394		0.0300367	0.435331		0.0273207	0.525237
0.0356287	0.350158		0.0348298	0.376972		0.0300367	0.436909		0.0273207	0.526814
0.0364275	0.350158		0.0351494	0.376972		0.0305161	0.436909		0.0281195	0.526814
0.0367471	0.350158		0.0351494	0.378549		0.0305161	0.438486		0.0281195	0.528391
0.0369069	0.350158		0.0353092	0.378549		0.0313149	0.438486		0.0282793	0.528391
0.0369069	0.353312		0.0353092	0.381703		0.0313149	0.443218		0.0282793	0.529968
0.0370666	0.35489		0.0354689	0.381703		0.0314747	0.443218		0.0295574	0.529968
0.0378655	0.35489		0.0354689	0.383281		0.0314747	0.446372		0.0295574	0.531546
0.0378655	0.358044		0.0357885	0.383281		0.0316344	0.446372		0.0300367	0.531546
0.0380252	0.358044		0.0357885	0.384858		0.0316344	0.44795		0.0300367	0.533123
0.0380252	0.359621		0.0367471	0.384858		0.0322735	0.44795		0.0301965	0.533123
0.0383448	0.359621		0.0367471	0.388013		0.0322735	0.449527		0.0301965	0.5347
0.0383448	0.361199		0.0369069	0.388013		0.0332321	0.449527		0.0306758	0.5347
0.0385046	0.361199		0.0369069	0.38959		0.0332321	0.451104		0.0306758	0.536278
0.0385046	0.364353		0.0370666	0.38959		0.0335517	0.451104		0.0311551	0.536278
0.0391436	0.364353		0.0370666	0.392744		0.0335517	0.455836		0.0311551	0.537855
0.0391436	0.365931		0.0380252	0.392744		0.0343505	0.455836		0.0313149	0.537855
0.0396229	0.365931		0.0380252	0.394322		0.0343505	0.460568		0.0313149	0.542587
0.0396229	0.367508		0.0383448	0.394322		0.0349896	0.460568		0.0314747	0.542587
0.0404218	0.367508		0.0383448	0.399054		0.0349896	0.462145		0.0314747	0.544164
0.0404218	0.369085		0.0389839	0.399054		0.0356287	0.462145		0.0317942	0.544164
0.0405816	0.369085		0.0389839	0.403785		0.0356287	0.463722		0.0317942	0.547319
0.0405816	0.370662		0.0394632	0.403785		0.0373862	0.463722		0.0322735	0.547319
0.0418597	0.370662		0.0394632	0.405363		0.0373862	0.4653		0.0322735	0.548896
0.0418597	0.37224		0.0397827	0.405363		0.0375459	0.4653		0.0324333	0.548896
0.0421793	0.37224		0.0397827	0.408517		0.0375459	0.466877		0.0324333	0.550473
0.0445758	0.37224		0.0399425	0.408517		0.0377057	0.466877		0.0332321	0.550473
0.0448954	0.37224		0.0399425	0.410095		0.0377057	0.468454		0.0332321	0.553628
0.0452149	0.37224		0.0404218	0.410095		0.0378655	0.468454		0.0335517	0.553628
0.0452149	0.373817		0.0404218	0.413249		0.0378655	0.470032		0.0335517	0.555205
0.0453747	0.373817		0.0407413	0.413249		0.0380252	0.470032		0.0338712	0.555205
0.0453747	0.375394		0.0407413	0.417981		0.0380252	0.473186		0.0338712	0.556782
0.045854	0.375394		0.0409011	0.417981		0.0385046	0.473186		0.034031	0.556782
0.045854	0.376972		0.0409011	0.419558		0.0385046	0.476341		0.034031	0.559937
0.0460137	0.376972		0.0413804	0.419558		0.0386643	0.476341		0.0345103	0.559937
0.0460137	0.378549		0.0413804	0.425868		0.0386643	0.479495		0.0345103	0.563091
0.0461735	0.380126		0.0418597	0.425868		0.0389839	0.479495		0.0351494	0.563091
0.0463333	0.380126		0.0418597	0.429022		0.0389839	0.481073		0.0351494	0.567823
0.0463333	0.381703		0.0420195	0.429022		0.0399425	0.481073		0.0353092	0.567823
0.0464931	0.381703		0.0420195	0.430599		0.0399425	0.487382		0.0353092	0.569401
0.0464931	0.38959		0.0421793	0.430599		0.0404218	0.487382		0.0356287	0.569401
0.0468126	0.38959		0.0421793	0.438486		0.0404218	0.488959		0.0356287	0.572555
0.0468126	0.394322		0.042339	0.438486		0.0407413	0.488959		0.0359482	0.572555
0.0471321	0.394322		0.042339	0.440063		0.0407413	0.492114		0.0359482	0.574132
0.0474517	0.394322		0.0434574	0.440063		0.0410609	0.492114		0.0365873	0.574132
0.0474517	0.395899		0.0434574	0.44164		0.0410609	0.493691		0.0365873	0.577287
0.0480907	0.395899		0.043777	0.44164		0.0412206	0.493691		0.0378655	0.577287
0.0480907	0.397476		0.043777	0.443218		0.0412206	0.496845		0.0378655	0.578864
0.0482505	0.397476		0.044416	0.443218		0.0431379	0.496845		0.0399425	0.578864
0.0482505	0.399054		0.044416	0.44795		0.0431379	0.498423		0.0399425	0.580442
0.0492091	0.399054		0.0461735	0.44795		0.044416	0.498423		0.040262	0.580442
0.0492091	0.400631		0.0461735	0.454259		0.044416	0.5		0.040262	0.582019
0.0503275	0.400631		0.0466528	0.454259		0.045854	0.5		0.0404218	0.582019
0.0503275	0.405363		0.0466528	0.457413		0.045854	0.501577		0.0404218	0.583596
0.0504873	0.405363		0.0472919	0.457413		0.0460137	0.501577		0.0405816	0.583596
0.0504873	0.40694		0.0472919	0.460568		0.0460137	0.503155		0.0405816	0.585174
0.0506471	0.40694		0.0482505	0.460568		0.0466528	0.503155		0.0410609	0.585174
0.0506471	0.410095		0.0482505	0.462145		0.0466528	0.504732		0.0410609	0.586751
0.0519252	0.410095		0.0485701	0.462145		0.0472919	0.504732		0.0413804	0.586751
0.0519252	0.411672		0.0485701	0.463722		0.0472919	0.506309		0.0413804	0.588328
0.052085	0.411672		0.0492091	0.463722		0.0476114	0.506309		0.0421793	0.588328
0.052085	0.414826		0.0492091	0.470032		0.0476114	0.512618		0.0421793	0.589905
0.0528838	0.414826		0.0495287	0.470032		0.0477712	0.512618		0.0424988	0.589905
0.0528838	0.416404		0.0495287	0.471609		0.0477712	0.514196		0.0424988	0.59306
0.0530436	0.416404		0.0496884	0.471609		0.0484103	0.514196		0.0428183	0.59306
0.0530436	0.417981		0.0496884	0.473186		0.0484103	0.515773		0.0428183	0.596215
0.0532034	0.417981		0.050008	0.473186		0.0485701	0.515773		0.0434574	0.596215
0.0532034	0.42429		0.050008	0.476341		0.0485701	0.518927		0.0434574	0.597792
0.0535229	0.42429		0.0504873	0.476341		0.0490494	0.518927		0.0445758	0.597792
0.0535229	0.425868		0.0504873	0.477918		0.0490494	0.520505		0.0445758	0.600946
0.0538425	0.425868		0.0508068	0.477918		0.0498482	0.520505		0.0455344	0.600946
0.0540022	0.425868		0.0508068	0.479495		0.0498482	0.522082		0.0455344	0.602524
0.0540022	0.429022		0.0514459	0.479495		0.0506471	0.522082		0.0460137	0.602524
0.0543218	0.429022		0.0514459	0.481073		0.0506471	0.523659		0.0460137	0.605678
0.0543218	0.430599		0.0540022	0.481073		0.0509666	0.523659		0.0461735	0.605678
0.0546413	0.430599		0.0540022	0.48265		0.0509666	0.525237		0.0461735	0.607256
0.0546413	0.435331		0.0548011	0.48265		0.0512861	0.525237		0.0474517	0.607256
0.0551206	0.435331		0.0548011	0.484227		0.0512861	0.526814		0.0474517	0.608833
0.0551206	0.436909		0.0552804	0.484227		0.0514459	0.526814		0.0485701	0.608833
0.0555999	0.436909		0.0552804	0.487382		0.0514459	0.529968		0.0485701	0.61041
0.0555999	0.438486		0.0555999	0.487382		0.0519252	0.529968		0.0487298	0.61041
0.0570379	0.438486		0.0555999	0.490536		0.0519252	0.533123		0.0487298	0.611987
0.0573574	0.438486		0.0567183	0.490536		0.052085	0.533123		0.0490494	0.611987
0.0581563	0.438486		0.0567183	0.492114		0.052085	0.536278		0.0490494	0.615142
0.0581563	0.440063		0.0579965	0.492114		0.0522448	0.536278		0.0493689	0.615142
0.058316	0.44164		0.0579965	0.493691		0.0522448	0.537855		0.0493689	0.616719
0.0584758	0.44164		0.0595942	0.493691		0.0524045	0.537855		0.0501678	0.616719
0.0584758	0.443218		0.0595942	0.495268		0.0524045	0.541009		0.0501678	0.618297
0.0586356	0.443218		0.0605528	0.495268		0.0533632	0.541009		0.0508068	0.618297
0.0592746	0.443218		0.0605528	0.496845		0.0533632	0.542587		0.0508068	0.619874
0.0594344	0.443218		0.0619907	0.496845		0.0538425	0.542587		0.0509666	0.619874
0.0594344	0.444795		0.0619907	0.5		0.0538425	0.544164		0.0509666	0.621451
0.059754	0.444795		0.0627896	0.5		0.0544815	0.544164		0.0525643	0.621451
0.059754	0.446372		0.0627896	0.501577		0.0544815	0.547319		0.0525643	0.623028
0.0599137	0.446372		0.0631091	0.501577		0.0548011	0.547319		0.0532034	0.623028
0.0599137	0.44795		0.0631091	0.503155		0.0548011	0.548896		0.0532034	0.624606
0.0602333	0.44795		0.0640677	0.503155		0.0567183	0.548896		0.0533632	0.624606
0.0602333	0.449527		0.0640677	0.504732		0.0567183	0.550473		0.0533632	0.626183
0.0607126	0.449527		0.0648666	0.504732		0.0570379	0.550473		0.0543218	0.626183
0.0607126	0.451104		0.0648666	0.506309		0.0570379	0.553628		0.0543218	0.629338
0.0608723	0.451104		0.0653459	0.506309		0.0573574	0.553628		0.0554402	0.629338
0.0608723	0.454259		0.0653459	0.507886		0.0573574	0.556782		0.0554402	0.630915
0.0623103	0.454259		0.0656654	0.507886		0.0579965	0.556782		0.0563988	0.630915
0.0623103	0.455836		0.0656654	0.509464		0.0579965	0.55836		0.0563988	0.635647
0.0635884	0.455836		0.0658252	0.509464		0.0595942	0.55836		0.0565586	0.635647
0.063908	0.455836		0.0658252	0.511041		0.0595942	0.559937		0.0565586	0.637224
0.0642275	0.455836		0.065985	0.511041		0.0600735	0.559937		0.0573574	0.637224
0.0642275	0.457413		0.065985	0.514196		0.0600735	0.564669		0.0573574	0.638801
0.0653459	0.457413		0.0667838	0.514196		0.0602333	0.564669		0.0578367	0.638801
0.0655057	0.458991		0.0667838	0.515773		0.0602333	0.566246		0.0578367	0.640379
0.0655057	0.462145		0.0669436	0.515773		0.0615114	0.566246		0.0584758	0.640379
0.0664643	0.462145		0.0669436	0.518927		0.0615114	0.570978		0.0584758	0.641956
0.0667838	0.462145		0.0672631	0.518927		0.0623103	0.570978		0.0594344	0.641956
0.0669436	0.462145		0.0672631	0.520505		0.0623103	0.574132		0.0594344	0.643533
0.0671034	0.463722		0.0679022	0.520505		0.0626298	0.574132		0.0595942	0.643533
0.0675827	0.463722		0.0679022	0.522082		0.0626298	0.57571		0.0595942	0.64511
0.0675827	0.4653		0.0683815	0.522082		0.063908	0.57571		0.0599137	0.64511
0.0687011	0.4653		0.0683815	0.523659		0.063908	0.578864		0.0599137	0.646688
0.0690206	0.4653		0.0704585	0.523659		0.0640677	0.578864		0.0600735	0.646688
0.0690206	0.466877		0.0704585	0.525237		0.0640677	0.580442		0.0600735	0.648265
0.0693402	0.466877		0.0714172	0.525237		0.0648666	0.580442		0.060393	0.648265
0.0693402	0.468454		0.0714172	0.533123		0.0648666	0.586751		0.060393	0.649842
0.0694999	0.468454		0.0720562	0.533123		0.0651861	0.586751		0.0613517	0.649842
0.0694999	0.470032		0.0720562	0.5347		0.0651861	0.588328		0.0613517	0.65142
0.0706183	0.470032		0.0725355	0.5347		0.0656654	0.588328		0.0616712	0.65142
0.0706183	0.471609		0.0725355	0.537855		0.0656654	0.589905		0.0616712	0.652997
0.0710976	0.471609		0.0726953	0.537855		0.0671034	0.589905		0.06247	0.652997
0.0710976	0.473186		0.0726953	0.539432		0.0671034	0.594637		0.06247	0.657729
0.0714172	0.473186		0.0734942	0.539432		0.0679022	0.594637		0.0626298	0.657729
0.0720562	0.473186		0.0734942	0.541009		0.0679022	0.596215		0.0626298	0.659306
0.072216	0.473186		0.074293	0.541009		0.0685413	0.596215		0.0632689	0.659306
0.0723758	0.474763		0.074293	0.542587		0.0685413	0.597792		0.0632689	0.660883
0.0726953	0.474763		0.0747723	0.542587		0.0687011	0.597792		0.0634287	0.660883
0.0726953	0.476341		0.0747723	0.544164		0.0687011	0.599369		0.0634287	0.662461
0.0728551	0.476341		0.0749321	0.544164		0.0688608	0.599369		0.0637482	0.662461
0.0728551	0.477918		0.0749321	0.545741		0.0688608	0.602524		0.0637482	0.664038
0.0731746	0.477918		0.0755712	0.545741		0.0693402	0.602524		0.0640677	0.664038
0.0731746	0.479495		0.0755712	0.547319		0.0693402	0.604101		0.0640677	0.665615
0.0734942	0.479495		0.07637	0.547319		0.0698195	0.604101		0.0650264	0.665615
0.0734942	0.481073		0.07637	0.548896		0.0698195	0.607256		0.0650264	0.667192
0.0738137	0.481073		0.0781275	0.548896		0.0699792	0.607256		0.0666241	0.667192
0.0741332	0.481073		0.0781275	0.550473		0.0699792	0.608833		0.0666241	0.670347
0.074293	0.48265		0.0786068	0.550473		0.070139	0.608833		0.0669436	0.670347
0.074293	0.484227		0.0786068	0.55205		0.070139	0.61041		0.0669436	0.673502
0.0746126	0.484227		0.0787666	0.55205		0.0706183	0.61041		0.0675827	0.673502
0.0746126	0.485804		0.0787666	0.553628		0.0706183	0.611987		0.0675827	0.676656
0.0747723	0.485804		0.0789263	0.553628		0.0717367	0.611987		0.0693402	0.676656
0.0747723	0.487382		0.0789263	0.555205		0.0717367	0.613565		0.0693402	0.679811
0.0754114	0.487382		0.0792459	0.555205		0.0718965	0.613565		0.0707781	0.679811
0.0754114	0.488959		0.0792459	0.556782		0.0718965	0.615142		0.0707781	0.681388
0.0755712	0.488959		0.0795654	0.556782		0.072216	0.615142		0.0712574	0.681388
0.0755712	0.492114		0.0795654	0.55836		0.072216	0.616719		0.0712574	0.682965
0.0760505	0.492114		0.0814827	0.55836		0.0738137	0.616719		0.0714172	0.682965
0.0760505	0.495268		0.0814827	0.559937		0.0738137	0.618297		0.0714172	0.684543
0.0774884	0.495268		0.081962	0.559937		0.0739735	0.618297		0.0733344	0.684543
0.0774884	0.498423		0.081962	0.561514		0.0739735	0.619874		0.0733344	0.68612
0.0776482	0.498423		0.0838792	0.561514		0.0741332	0.619874		0.0738137	0.68612
0.077808	0.5		0.0838792	0.563091		0.0741332	0.621451		0.0738137	0.687697
0.078447	0.5		0.0843585	0.563091		0.0749321	0.621451		0.0744528	0.687697
0.078447	0.501577		0.0843585	0.564669		0.0749321	0.623028		0.0744528	0.689274
0.0787666	0.501577		0.0845183	0.564669		0.07637	0.623028		0.0758907	0.689274
0.0790861	0.501577		0.0845183	0.567823		0.07637	0.624606		0.0758907	0.690852
0.0800447	0.501577		0.0846781	0.567823		0.0787666	0.624606		0.0765298	0.690852
0.0803643	0.501577		0.0846781	0.570978		0.0787666	0.626183		0.0765298	0.692429
0.0803643	0.503155		0.0856367	0.570978		0.0789263	0.626183		0.0771689	0.692429
0.0811631	0.503155		0.0856367	0.572555		0.0789263	0.62776		0.0771689	0.694006
0.0814827	0.503155		0.0862758	0.572555		0.0795654	0.62776		0.0781275	0.694006
0.0818022	0.503155		0.0862758	0.57571		0.0795654	0.629338		0.0781275	0.695584
0.0818022	0.504732		0.0864355	0.57571		0.0800447	0.629338		0.0782873	0.695584
0.0821217	0.504732		0.0864355	0.577287		0.0800447	0.632492		0.0782873	0.697161
0.0822815	0.506309		0.0865953	0.577287		0.0803643	0.632492		0.0810034	0.697161
0.0827608	0.506309		0.0865953	0.578864		0.0803643	0.634069		0.0810034	0.698738
0.0829206	0.507886		0.0872344	0.578864		0.080524	0.634069		0.0813229	0.698738
0.0837194	0.507886		0.0872344	0.580442		0.080524	0.637224		0.0813229	0.700315
0.084039	0.507886		0.0880332	0.580442		0.0813229	0.637224		0.0814827	0.700315
0.0846781	0.507886		0.0880332	0.582019		0.0813229	0.638801		0.0814827	0.701893
0.0846781	0.509464		0.0883528	0.582019		0.0816424	0.638801		0.0818022	0.701893
0.0856367	0.509464		0.0883528	0.583596		0.0816424	0.640379		0.0818022	0.70347
0.0857965	0.511041		0.0885125	0.583596		0.0827608	0.640379		0.084039	0.70347
0.0857965	0.512618		0.0885125	0.585174		0.0827608	0.641956		0.084039	0.705047
0.086116	0.512618		0.0889919	0.585174		0.0829206	0.641956		0.0849976	0.705047
0.086116	0.514196		0.0889919	0.586751		0.0829206	0.643533		0.0849976	0.706625
0.0867551	0.514196		0.0894712	0.586751		0.0832401	0.643533		0.0856367	0.706625
0.0867551	0.51735		0.0894712	0.588328		0.0832401	0.64511		0.0856367	0.708202
0.0899505	0.51735		0.0915482	0.588328		0.0843585	0.64511		0.0865953	0.708202
0.09027	0.51735		0.0915482	0.589905		0.0843585	0.646688		0.0865953	0.709779
0.09027	0.518927		0.0917079	0.589905		0.0846781	0.646688		0.0870746	0.709779
0.0926666	0.518927		0.0917079	0.591483		0.0846781	0.648265		0.0870746	0.711356
0.0929861	0.518927		0.0926666	0.591483		0.0851574	0.648265		0.0888321	0.711356
0.0931459	0.518927		0.0926666	0.59306		0.0851574	0.652997		0.0888321	0.712934
0.0933056	0.520505		0.0934654	0.59306		0.086116	0.652997		0.0889919	0.712934
0.0934654	0.520505		0.0934654	0.594637		0.086116	0.654574		0.0889919	0.714511
0.0941045	0.520505		0.0937849	0.594637		0.0864355	0.654574		0.0891516	0.714511
0.0941045	0.522082		0.0937849	0.597792		0.0864355	0.657729		0.0891516	0.716088
0.0947436	0.522082		0.0945838	0.597792		0.088193	0.657729		0.0897907	0.716088
0.0947436	0.523659		0.0945838	0.599369		0.088193	0.659306		0.0897907	0.717666
0.0950631	0.523659		0.0947436	0.599369		0.0885125	0.659306		0.09027	0.717666
0.0953826	0.523659		0.0947436	0.600946		0.0885125	0.662461		0.09027	0.719243
0.0953826	0.525237		0.0949033	0.600946		0.0904298	0.662461		0.0907493	0.719243
0.0955424	0.525237		0.0949033	0.602524		0.0904298	0.664038		0.0907493	0.722397
0.0955424	0.526814		0.095862	0.602524		0.0907493	0.664038		0.0921873	0.722397
0.096501	0.526814		0.095862	0.604101		0.0907493	0.667192		0.0921873	0.723975
0.096501	0.528391		0.0961815	0.604101		0.0929861	0.667192		0.0945838	0.723975
0.0968206	0.528391		0.0961815	0.608833		0.0929861	0.66877		0.0945838	0.725552
0.0968206	0.529968		0.0966608	0.608833		0.0933056	0.66877		0.0968206	0.725552
0.0976194	0.529968		0.0966608	0.61041		0.0933056	0.670347		0.0968206	0.727129
0.0977792	0.531546		0.0974597	0.61041		0.0942643	0.670347		0.0980987	0.727129
0.0977792	0.533123		0.0974597	0.611987		0.0942643	0.671924		0.0980987	0.730284
0.0990574	0.533123		0.098578	0.611987		0.094424	0.671924		0.0990574	0.730284
0.0990574	0.5347		0.098578	0.613565		0.094424	0.673502		0.0990574	0.731861
0.0992171	0.5347		0.0992171	0.613565		0.0947436	0.673502		0.0993769	0.731861
0.0992171	0.536278		0.0992171	0.616719		0.0947436	0.675079		0.0993769	0.733438
0.0996964	0.536278		0.100016	0.616719		0.0949033	0.675079		0.0995367	0.733438
0.0996964	0.537855		0.100016	0.618297		0.0949033	0.676656		0.0995367	0.735016
0.100815	0.537855		0.100975	0.618297		0.0953826	0.676656		0.100975	0.735016
0.101454	0.537855		0.100975	0.623028		0.0953826	0.678233		0.100975	0.736593
0.101454	0.539432		0.101294	0.623028		0.0969803	0.678233		0.103531	0.736593
0.101614	0.539432		0.101294	0.624606		0.0969803	0.681388		0.103531	0.73817
0.101614	0.541009		0.102572	0.624606		0.0972999	0.681388		0.104969	0.73817
0.101933	0.541009		0.102572	0.62776		0.0972999	0.682965		0.104969	0.739748
0.101933	0.542587		0.10449	0.62776		0.0980987	0.682965		0.106407	0.739748
0.102732	0.542587		0.10449	0.630915		0.0980987	0.684543		0.106407	0.741325
0.102732	0.544164		0.105288	0.630915		0.0987378	0.684543		0.106567	0.741325
0.103531	0.544164		0.105288	0.632492		0.0987378	0.68612		0.106567	0.742902
0.103531	0.547319		0.105608	0.632492		0.0988976	0.68612		0.107046	0.742902
0.10401	0.547319		0.105608	0.634069		0.0988976	0.687697		0.107046	0.744479
0.10401	0.550473		0.105768	0.634069		0.101454	0.687697		0.107206	0.744479
0.10401	0.55205		0.105768	0.635647		0.101454	0.689274		0.107206	0.746057
0.10417	0.55205		0.106567	0.635647		0.101614	0.689274		0.107365	0.746057
0.10449	0.55205		0.106567	0.638801		0.101614	0.690852		0.107365	0.749211
0.104649	0.55205		0.107206	0.638801		0.102093	0.690852		0.108164	0.749211
0.104969	0.55205		0.107206	0.640379		0.102093	0.692429		0.108164	0.750789
0.104969	0.553628		0.107845	0.640379		0.10417	0.692429		0.108324	0.750789
0.105288	0.553628		0.107845	0.641956		0.10417	0.694006		0.108324	0.752366
0.105288	0.556782		0.110721	0.641956		0.104809	0.694006		0.108963	0.752366
0.105448	0.556782		0.110721	0.646688		0.104809	0.695584		0.108963	0.753943
0.105448	0.55836		0.111519	0.646688		0.104969	0.695584		0.109123	0.753943
0.105768	0.55836		0.111519	0.648265		0.104969	0.697161		0.109123	0.757098
0.105927	0.55836		0.111679	0.648265		0.108324	0.697161		0.111999	0.757098
0.106407	0.55836		0.111679	0.649842		0.108324	0.698738		0.111999	0.758675
0.106726	0.55836		0.111839	0.649842		0.109123	0.698738		0.112638	0.758675
0.106726	0.563091		0.111839	0.65142		0.109123	0.700315		0.112638	0.760252
0.107206	0.563091		0.112158	0.65142		0.110721	0.700315		0.113117	0.760252
0.107206	0.564669		0.112158	0.652997		0.110721	0.701893		0.113117	0.76183
0.107365	0.564669		0.112478	0.652997		0.11088	0.701893		0.113756	0.76183
0.107685	0.564669		0.112478	0.656151		0.11088	0.70347		0.113756	0.763407
0.108324	0.564669		0.112638	0.656151		0.1112	0.70347		0.114076	0.763407
0.108484	0.566246		0.112638	0.657729		0.1112	0.705047		0.114076	0.764984
0.108963	0.566246		0.113596	0.657729		0.11136	0.705047		0.114875	0.764984
0.109283	0.566246		0.113596	0.660883		0.11136	0.706625		0.114875	0.766562
0.109762	0.566246		0.113916	0.660883		0.116792	0.706625		0.115673	0.766562
0.109762	0.567823		0.113916	0.662461		0.116792	0.709779		0.115673	0.768139
0.110401	0.567823		0.114875	0.662461		0.119188	0.709779		0.116313	0.768139
0.110561	0.569401		0.114875	0.664038		0.119188	0.711356		0.116313	0.769716
0.1112	0.569401		0.117431	0.664038		0.119348	0.711356		0.118549	0.769716
0.1112	0.570978		0.117431	0.665615		0.119348	0.712934		0.118549	0.771293
0.111679	0.570978		0.11791	0.665615		0.119827	0.712934		0.119508	0.771293
0.111679	0.572555		0.11791	0.667192		0.119827	0.714511		0.119508	0.772871
0.111999	0.572555		0.118549	0.667192		0.125739	0.714511		0.119827	0.772871
0.111999	0.574132		0.118549	0.66877		0.125739	0.716088		0.119827	0.774448
0.112158	0.57571		0.118869	0.66877		0.125899	0.716088		0.124301	0.774448
0.112318	0.57571		0.118869	0.670347		0.125899	0.717666		0.124301	0.776025
0.112478	0.577287		0.120946	0.670347		0.127017	0.717666		0.124461	0.776025
0.113117	0.577287		0.120946	0.671924		0.127017	0.72082		0.124461	0.77918
0.113117	0.578864		0.121265	0.671924		0.130053	0.72082		0.125579	0.77918
0.114076	0.578864		0.121265	0.673502		0.130053	0.722397		0.125579	0.782334
0.114395	0.578864		0.122064	0.673502		0.132929	0.722397		0.127496	0.782334
0.114875	0.578864		0.122064	0.675079		0.132929	0.723975		0.127496	0.783912
0.115034	0.580442		0.123662	0.675079		0.133408	0.723975		0.127816	0.783912
0.115514	0.580442		0.123662	0.676656		0.133408	0.725552		0.127816	0.785489
0.115514	0.582019		0.124301	0.676656		0.133568	0.725552		0.128615	0.785489
0.116153	0.582019		0.124301	0.678233		0.133568	0.728707		0.128615	0.787066
0.116153	0.583596		0.124621	0.678233		0.134367	0.728707		0.130532	0.787066
0.116952	0.583596		0.124621	0.679811		0.134367	0.731861		0.130532	0.788644
0.116952	0.585174		0.125419	0.679811		0.134846	0.731861		0.133248	0.788644
0.117111	0.585174		0.125419	0.681388		0.134846	0.733438		0.133248	0.790221
0.117111	0.586751		0.125579	0.681388		0.135325	0.733438		0.133727	0.790221
0.119348	0.586751		0.125579	0.682965		0.135325	0.735016		0.133727	0.791798
0.119348	0.588328		0.126378	0.682965		0.135964	0.735016		0.136763	0.791798
0.119508	0.588328		0.126378	0.684543		0.135964	0.736593		0.136763	0.793375
0.119508	0.59306		0.127177	0.684543		0.136444	0.736593		0.137562	0.793375
0.119987	0.59306		0.127177	0.687697		0.136444	0.73817		0.137562	0.794953
0.119987	0.594637		0.128135	0.687697		0.136763	0.73817		0.13868	0.794953
0.120147	0.594637		0.128135	0.689274		0.136763	0.739748		0.13868	0.79653
0.120147	0.597792		0.129733	0.689274		0.137562	0.739748		0.140757	0.79653
0.120307	0.597792		0.129733	0.690852		0.137562	0.741325		0.140757	0.798107
0.120467	0.599369		0.130532	0.690852		0.139639	0.741325		0.141237	0.798107
0.120626	0.599369		0.130532	0.692429		0.139639	0.742902		0.141237	0.799685
0.120946	0.599369		0.131331	0.692429		0.141396	0.742902		0.141396	0.799685
0.121585	0.599369		0.131331	0.697161		0.141396	0.744479		0.141396	0.801262
0.121904	0.599369		0.131491	0.697161		0.141716	0.744479		0.142035	0.801262
0.122224	0.599369		0.131491	0.698738		0.141716	0.747634		0.142035	0.802839
0.122544	0.600946		0.13181	0.698738		0.142035	0.747634		0.143953	0.802839
0.122703	0.600946		0.13181	0.700315		0.142035	0.749211		0.143953	0.804416
0.123342	0.600946		0.133248	0.700315		0.142195	0.749211		0.147148	0.804416
0.123342	0.602524		0.133248	0.70347		0.142195	0.750789		0.147148	0.805994
0.123662	0.602524		0.136603	0.70347		0.142994	0.750789		0.150024	0.805994
0.123822	0.604101		0.136603	0.705047		0.142994	0.753943		0.150024	0.807571
0.124301	0.604101		0.137402	0.705047		0.144272	0.753943		0.150663	0.807571
0.124621	0.604101		0.137402	0.706625		0.144272	0.755521		0.150663	0.809148
0.124621	0.607256		0.138041	0.706625		0.144752	0.755521		0.151142	0.809148
0.12526	0.607256		0.138041	0.708202		0.144752	0.757098		0.151142	0.810726
0.12526	0.608833		0.13884	0.708202		0.14587	0.757098		0.153858	0.810726
0.125739	0.608833		0.13884	0.709779		0.14587	0.758675		0.153858	0.812303
0.125739	0.61041		0.139319	0.709779		0.147468	0.758675		0.154018	0.812303
0.126378	0.61041		0.139319	0.711356		0.147468	0.760252		0.154018	0.81388
0.126698	0.61041		0.139479	0.711356		0.148426	0.760252		0.156095	0.81388
0.127017	0.61041		0.139479	0.712934		0.148426	0.76183		0.156095	0.815457
0.127337	0.61041		0.140598	0.712934		0.149065	0.76183		0.157373	0.815457
0.127976	0.61041		0.140598	0.714511		0.149065	0.763407		0.157373	0.818612
0.127976	0.611987		0.144752	0.714511		0.150344	0.763407		0.158012	0.818612
0.128455	0.611987		0.144752	0.716088		0.150344	0.766562		0.158012	0.820189
0.128455	0.613565		0.146349	0.716088		0.150663	0.766562		0.158332	0.820189
0.128934	0.613565		0.146349	0.719243		0.150663	0.768139		0.158332	0.821767
0.128934	0.615142		0.150503	0.719243		0.15258	0.768139		0.15945	0.821767
0.129254	0.615142		0.150503	0.72082		0.15258	0.769716		0.15945	0.823344
0.129414	0.616719		0.150983	0.72082		0.153858	0.769716		0.15977	0.823344
0.129733	0.616719		0.150983	0.722397		0.153858	0.771293		0.15977	0.824921
0.130053	0.616719		0.151142	0.722397		0.156255	0.771293		0.161208	0.824921
0.130053	0.618297		0.151142	0.723975		0.156255	0.772871		0.161208	0.828076
0.130532	0.618297		0.151941	0.723975		0.156415	0.772871		0.163604	0.828076
0.130532	0.619874		0.151941	0.725552		0.156415	0.774448		0.163604	0.829653
0.13213	0.619874		0.15306	0.725552		0.158172	0.774448		0.164723	0.829653
0.13213	0.626183		0.15306	0.730284		0.158172	0.776025		0.164723	0.834385
0.132449	0.626183		0.153219	0.730284		0.15961	0.776025		0.165202	0.834385
0.132769	0.626183		0.153219	0.731861		0.15961	0.777603		0.165202	0.835962
0.133088	0.626183		0.154018	0.731861		0.161527	0.777603		0.165681	0.835962
0.133248	0.626183		0.154018	0.733438		0.161527	0.77918		0.165681	0.837539
0.133248	0.62776		0.154498	0.733438		0.164563	0.77918		0.172392	0.837539
0.134367	0.62776		0.154498	0.735016		0.164563	0.780757		0.172392	0.839117
0.135006	0.62776		0.155776	0.735016		0.165362	0.780757		0.174469	0.839117
0.135485	0.62776		0.155776	0.736593		0.165362	0.782334		0.174469	0.840694
0.135804	0.62776		0.156255	0.736593		0.165841	0.782334		0.176226	0.840694
0.135964	0.62776		0.156255	0.73817		0.165841	0.783912		0.176226	0.842271
0.135964	0.629338		0.157693	0.73817		0.16664	0.783912		0.176865	0.842271
0.136603	0.629338		0.157693	0.739748		0.16664	0.787066		0.176865	0.843849
0.136923	0.629338		0.158012	0.739748		0.1668	0.787066		0.179422	0.843849
0.136923	0.630915		0.158012	0.742902		0.1668	0.788644		0.179422	0.845426
0.137242	0.630915		0.15961	0.742902		0.167279	0.788644		0.183895	0.845426
0.137881	0.630915		0.15961	0.744479		0.167279	0.790221		0.183895	0.847003
0.138201	0.630915		0.160409	0.744479		0.168078	0.790221		0.185333	0.847003
0.138201	0.632492		0.160409	0.746057		0.168078	0.791798		0.185333	0.84858
0.139479	0.632492		0.161208	0.746057		0.168717	0.791798		0.193481	0.84858
0.139639	0.634069		0.161208	0.747634		0.168717	0.793375		0.193481	0.850158
0.140278	0.634069		0.163125	0.747634		0.169356	0.793375		0.195079	0.850158
0.140278	0.635647		0.163125	0.749211		0.169356	0.794953		0.195079	0.853312
0.141237	0.635647		0.163445	0.749211		0.171273	0.794953		0.199393	0.853312
0.141396	0.637224		0.163445	0.750789		0.171273	0.79653		0.199393	0.85489
0.141396	0.638801		0.165042	0.750789		0.172232	0.79653		0.200192	0.85489
0.141876	0.638801		0.165042	0.752366		0.172232	0.798107		0.200192	0.856467
0.142195	0.638801		0.166001	0.752366		0.172552	0.798107		0.203387	0.856467
0.144112	0.638801		0.166001	0.753943		0.172552	0.799685		0.203387	0.859621
0.144272	0.640379		0.168717	0.753943		0.172871	0.799685		0.203547	0.859621
0.144911	0.640379		0.168717	0.755521		0.172871	0.801262		0.203547	0.861199
0.145231	0.640379		0.170315	0.755521		0.173989	0.801262		0.204825	0.861199
0.145391	0.640379		0.170315	0.757098		0.173989	0.802839		0.204825	0.862776
0.14555	0.641956		0.171433	0.757098		0.174948	0.802839		0.209299	0.862776
0.146189	0.641956		0.171433	0.758675		0.174948	0.804416		0.209299	0.864353
0.146509	0.641956		0.172072	0.758675		0.179741	0.804416		0.21521	0.864353
0.146669	0.641956		0.172072	0.760252		0.179741	0.805994		0.21521	0.865931
0.146669	0.64511		0.172711	0.760252		0.1807	0.805994		0.216169	0.865931
0.147148	0.64511		0.172711	0.76183		0.1807	0.807571		0.216169	0.867508
0.147308	0.646688		0.172871	0.76183		0.182457	0.807571		0.217447	0.867508
0.147787	0.646688		0.172871	0.766562		0.182457	0.809148		0.217447	0.869085
0.148107	0.646688		0.175747	0.766562		0.184055	0.809148		0.218725	0.869085
0.148107	0.648265		0.175747	0.768139		0.184055	0.810726		0.218725	0.870662
0.148426	0.648265		0.178942	0.768139		0.185972	0.810726		0.219204	0.870662
0.148586	0.648265		0.178942	0.772871		0.185972	0.812303		0.219204	0.87224
0.148906	0.648265		0.18054	0.772871		0.190925	0.812303		0.219684	0.87224
0.148906	0.649842		0.18054	0.774448		0.190925	0.81388		0.219684	0.875394
0.149225	0.649842		0.181499	0.774448		0.192043	0.81388		0.223039	0.875394
0.149545	0.649842		0.181499	0.776025		0.192043	0.815457		0.223039	0.876972
0.150024	0.649842		0.184854	0.776025		0.19476	0.815457		0.223838	0.876972
0.150024	0.65142		0.184854	0.777603		0.19476	0.817035		0.223838	0.878549
0.150663	0.65142		0.186611	0.777603		0.195399	0.817035		0.224956	0.878549
0.150663	0.654574		0.186611	0.77918		0.195399	0.818612		0.224956	0.880126
0.150823	0.654574		0.187889	0.77918		0.199712	0.818612		0.227033	0.880126
0.151462	0.654574		0.187889	0.780757		0.199712	0.820189		0.227033	0.881703
0.151781	0.654574		0.189008	0.780757		0.20131	0.820189		0.231826	0.881703
0.151781	0.656151		0.189008	0.782334		0.20131	0.823344		0.231826	0.883281
0.151941	0.656151		0.189647	0.782334		0.205464	0.823344		0.233104	0.883281
0.151941	0.657729		0.189647	0.783912		0.205464	0.824921		0.233104	0.884858
0.153219	0.657729		0.189807	0.783912		0.209139	0.824921		0.233424	0.884858
0.153219	0.662461		0.189807	0.785489		0.209139	0.826498		0.233424	0.886435
0.154178	0.662461		0.189966	0.785489		0.212654	0.826498		0.234063	0.886435
0.154178	0.664038		0.189966	0.787066		0.212654	0.828076		0.234063	0.888013
0.154498	0.664038		0.193002	0.787066		0.218565	0.828076		0.234702	0.888013
0.155616	0.664038		0.193002	0.788644		0.218565	0.829653		0.234702	0.88959
0.155935	0.664038		0.193801	0.788644		0.219364	0.829653		0.236939	0.88959
0.156255	0.664038		0.193801	0.790221		0.219364	0.83123		0.236939	0.891167
0.156415	0.665615		0.194919	0.790221		0.220323	0.83123		0.237258	0.891167
0.158012	0.665615		0.194919	0.791798		0.220323	0.832808		0.237258	0.892744
0.158332	0.665615		0.195558	0.791798		0.220483	0.832808		0.241093	0.892744
0.15945	0.665615		0.195558	0.793375		0.220483	0.834385		0.241093	0.894322
0.15961	0.667192		0.197795	0.793375		0.223678	0.834385		0.248282	0.894322
0.160089	0.667192		0.197795	0.794953		0.223678	0.835962		0.248282	0.895899
0.160409	0.667192		0.199553	0.794953		0.225435	0.835962		0.249561	0.895899
0.160888	0.667192		0.199553	0.79653		0.225435	0.839117		0.249561	0.897476
0.161208	0.667192		0.205304	0.79653		0.228151	0.839117		0.254993	0.897476
0.163604	0.667192		0.205304	0.798107		0.228151	0.840694		0.254993	0.899054
0.163604	0.66877		0.205464	0.798107		0.228471	0.840694		0.26362	0.899054
0.164563	0.66877		0.205464	0.799685		0.228471	0.842271		0.26362	0.900631
0.164883	0.66877		0.205784	0.799685		0.231187	0.842271		0.264899	0.900631
0.165362	0.66877		0.205784	0.801262		0.231187	0.843849		0.264899	0.902208
0.165362	0.670347		0.206263	0.801262		0.233584	0.843849		0.265857	0.902208
0.16664	0.670347		0.206263	0.802839		0.233584	0.845426		0.265857	0.903785
0.167119	0.670347		0.206583	0.802839		0.234223	0.845426		0.266177	0.903785
0.167279	0.671924		0.206583	0.804416		0.234223	0.847003		0.266177	0.905363
0.167599	0.671924		0.207381	0.804416		0.234382	0.847003		0.271289	0.905363
0.167599	0.673502		0.207381	0.805994		0.234382	0.84858		0.271289	0.90694
0.167758	0.673502		0.209778	0.805994		0.239016	0.84858		0.272248	0.90694
0.168078	0.673502		0.209778	0.807571		0.239016	0.850158		0.272248	0.908517
0.168398	0.673502		0.209938	0.807571		0.240773	0.850158		0.27752	0.908517
0.168398	0.675079		0.209938	0.809148		0.240773	0.851735		0.27752	0.910095
0.168557	0.675079		0.213293	0.809148		0.241732	0.851735		0.278479	0.910095
0.168877	0.675079		0.213293	0.810726		0.241732	0.853312		0.278479	0.913249
0.170475	0.675079		0.214092	0.810726		0.246046	0.853312		0.280236	0.913249
0.170475	0.676656		0.214092	0.812303		0.246046	0.85489		0.280236	0.914826
0.170634	0.676656		0.21537	0.812303		0.250519	0.85489		0.281674	0.914826
0.170954	0.676656		0.21537	0.81388		0.250519	0.856467		0.281674	0.916404
0.171273	0.676656		0.216488	0.81388		0.253395	0.856467		0.285669	0.916404
0.171273	0.678233		0.216488	0.815457		0.253395	0.858044		0.285669	0.917981
0.171753	0.678233		0.217447	0.815457		0.255792	0.858044		0.288544	0.917981
0.171912	0.679811		0.217447	0.817035		0.255792	0.859621		0.288544	0.919558
0.172072	0.679811		0.218565	0.817035		0.25691	0.859621		0.297492	0.919558
0.172072	0.681388		0.218565	0.818612		0.25691	0.861199		0.297492	0.921136
0.172552	0.681388		0.220003	0.818612		0.257869	0.861199		0.297651	0.921136
0.172552	0.682965		0.220003	0.820189		0.257869	0.862776		0.297651	0.922713
0.174469	0.682965		0.221281	0.820189		0.26378	0.862776		0.302125	0.922713
0.174629	0.684543		0.221281	0.821767		0.26378	0.864353		0.302125	0.92429
0.175747	0.684543		0.221761	0.821767		0.265218	0.864353		0.312989	0.92429
0.175747	0.68612		0.221761	0.823344		0.265218	0.865931		0.312989	0.925868
0.176706	0.68612		0.22192	0.823344		0.265857	0.865931		0.318581	0.925868
0.176706	0.689274		0.22192	0.824921		0.265857	0.869085		0.318581	0.927445
0.176865	0.689274		0.22224	0.824921		0.272727	0.869085		0.320978	0.927445
0.176865	0.692429		0.22224	0.826498		0.272727	0.870662		0.320978	0.929022
0.177185	0.692429		0.2224	0.826498		0.27784	0.870662		0.324173	0.929022
0.177185	0.694006		0.2224	0.828076		0.27784	0.87224		0.324173	0.930599
0.177345	0.694006		0.224796	0.828076		0.281994	0.87224		0.32641	0.930599
0.177345	0.695584		0.224796	0.829653		0.281994	0.873817		0.32641	0.932177
0.179581	0.695584		0.225755	0.829653		0.282154	0.873817		0.329605	0.932177
0.179901	0.695584		0.225755	0.83123		0.282154	0.875394		0.329605	0.933754
0.18038	0.695584		0.227992	0.83123		0.28471	0.875394		0.339192	0.933754
0.18038	0.697161		0.227992	0.832808		0.28471	0.876972		0.339192	0.935331
0.181019	0.697161		0.229589	0.832808		0.288704	0.876972		0.341269	0.935331
0.181179	0.698738		0.229589	0.834385		0.288704	0.878549		0.341269	0.936909
0.181658	0.698738		0.230708	0.834385		0.294935	0.878549		0.347659	0.936909
0.181818	0.700315		0.230708	0.835962		0.294935	0.880126		0.347659	0.938486
0.182297	0.700315		0.231027	0.835962		0.295574	0.880126		0.348938	0.938486
0.182297	0.701893		0.231027	0.837539		0.295574	0.881703		0.348938	0.940063
0.182937	0.701893		0.232945	0.837539		0.299089	0.881703		0.356287	0.940063
0.182937	0.705047		0.232945	0.839117		0.299089	0.883281		0.356287	0.94164
0.183256	0.705047		0.234223	0.839117		0.300208	0.883281		0.362997	0.94164
0.183256	0.706625		0.234223	0.840694		0.300208	0.884858		0.362997	0.943218
0.183576	0.706625		0.23582	0.840694		0.304681	0.884858		0.370347	0.943218
0.183735	0.708202		0.23582	0.842271		0.304681	0.886435		0.370347	0.944795
0.184215	0.708202		0.237897	0.842271		0.305001	0.886435		0.371625	0.944795
0.184215	0.711356		0.237897	0.843849		0.305001	0.888013		0.371625	0.946372
0.185014	0.711356		0.240614	0.843849		0.3058	0.888013		0.373862	0.946372
0.185333	0.711356		0.240614	0.845426		0.3058	0.88959		0.373862	0.94795
0.186452	0.711356		0.240773	0.845426		0.306119	0.88959		0.374181	0.94795
0.186771	0.711356		0.240773	0.847003		0.306119	0.891167		0.374181	0.949527
0.186931	0.711356		0.244608	0.847003		0.309634	0.891167		0.384886	0.949527
0.18725	0.711356		0.244608	0.84858		0.309634	0.892744		0.384886	0.951104
0.18725	0.712934		0.244927	0.84858		0.311392	0.892744		0.386164	0.951104
0.18773	0.712934		0.244927	0.850158		0.311392	0.894322		0.386164	0.952681
0.18773	0.714511		0.245407	0.850158		0.31283	0.894322		0.397348	0.952681
0.187889	0.716088		0.245407	0.851735		0.31283	0.895899		0.397348	0.955836
0.189168	0.716088		0.24988	0.851735		0.314907	0.895899		0.40949	0.955836
0.189168	0.717666		0.24988	0.853312		0.314907	0.897476		0.40949	0.957413
0.189807	0.717666		0.250679	0.853312		0.317303	0.897476		0.412686	0.957413
0.189807	0.719243		0.250679	0.85489		0.317303	0.899054		0.412686	0.958991
0.189966	0.719243		0.253235	0.85489		0.320658	0.899054		0.412846	0.958991
0.189966	0.72082		0.253235	0.856467		0.320658	0.900631		0.412846	0.960568
0.190765	0.72082		0.253555	0.856467		0.330244	0.900631		0.418917	0.960568
0.191085	0.72082		0.253555	0.858044		0.330244	0.902208		0.418917	0.962145
0.191564	0.72082		0.253715	0.858044		0.330724	0.902208		0.419396	0.962145
0.191564	0.722397		0.253715	0.859621		0.330724	0.903785		0.419396	0.963722
0.192203	0.722397		0.259466	0.859621		0.339192	0.903785		0.433296	0.963722
0.192363	0.723975		0.259466	0.861199		0.339192	0.905363		0.433296	0.9653
0.192683	0.723975		0.260745	0.861199		0.34047	0.905363		0.438568	0.9653
0.193961	0.723975		0.260745	0.862776		0.34047	0.90694		0.438568	0.966877
0.193961	0.725552		0.268413	0.862776		0.341588	0.90694		0.443841	0.966877
0.195239	0.725552		0.268413	0.864353		0.341588	0.908517		0.443841	0.970032
0.195239	0.727129		0.272887	0.864353		0.342866	0.908517		0.445279	0.970032
0.195558	0.727129		0.272887	0.865931		0.342866	0.910095		0.445279	0.971609
0.196517	0.727129		0.274804	0.865931		0.350375	0.910095		0.445918	0.971609
0.196517	0.728707		0.274804	0.867508		0.350375	0.911672		0.445918	0.973186
0.197156	0.728707		0.274964	0.867508		0.350695	0.911672		0.456942	0.973186
0.197476	0.728707		0.274964	0.869085		0.350695	0.913249		0.456942	0.974763
0.198914	0.728707		0.27768	0.869085		0.352612	0.913249		0.459498	0.974763
0.198914	0.731861		0.27768	0.870662		0.352612	0.914826		0.459498	0.976341
0.199553	0.731861		0.278319	0.870662		0.355808	0.914826		0.475475	0.976341
0.199872	0.731861		0.278319	0.87224		0.355808	0.916404		0.475475	0.977918
0.202109	0.731861		0.281195	0.87224		0.357565	0.916404		0.484582	0.977918
0.202109	0.733438		0.281195	0.873817		0.357565	0.917981		0.484582	0.979495
0.202588	0.733438		0.284231	0.873817		0.366512	0.917981		0.502157	0.979495
0.202588	0.735016		0.284231	0.876972		0.366512	0.919558		0.502157	0.981073
0.202748	0.735016		0.28439	0.876972		0.36779	0.919558		0.502476	0.981073
0.202748	0.736593		0.28439	0.878549		0.36779	0.921136		0.502476	0.98265
0.203227	0.736593		0.286467	0.878549		0.37482	0.921136		0.52804	0.98265
0.203547	0.736593		0.286467	0.880126		0.37482	0.922713		0.52804	0.984227
0.205304	0.736593		0.292219	0.880126		0.377856	0.922713		0.561751	0.984227
0.205464	0.73817		0.292219	0.881703		0.377856	0.92429		0.561751	0.985804
0.206583	0.73817		0.293977	0.881703		0.378655	0.92429		0.562071	0.985804
0.206583	0.739748		0.293977	0.883281		0.378655	0.927445		0.562071	0.987382
0.207222	0.739748		0.297012	0.883281		0.387123	0.927445		0.637162	0.987382
0.207222	0.741325		0.297012	0.884858		0.387123	0.929022		0.637162	0.988959
0.207541	0.741325		0.297651	0.884858		0.388081	0.929022		0.643873	0.988959
0.207701	0.741325		0.297651	0.886435		0.388081	0.930599		0.643873	0.990536
0.20802	0.741325		0.300527	0.886435		0.393194	0.930599		0.650743	0.990536
0.209618	0.741325		0.300527	0.888013		0.393194	0.932177		0.650743	0.992114
0.209938	0.741325		0.303243	0.888013		0.394951	0.932177		0.662087	0.992114
0.210417	0.741325		0.303243	0.891167		0.394951	0.933754		0.662087	0.993691
0.210417	0.742902		0.304202	0.891167		0.396389	0.933754		0.741972	0.993691
0.211376	0.742902		0.304202	0.892744		0.396389	0.935331		0.741972	0.995268
0.211695	0.742902		0.304521	0.892744		0.397827	0.935331		0.850775	0.995268
0.211695	0.744479		0.304521	0.894322		0.397827	0.936909		0.850775	0.996845
0.211855	0.744479		0.30532	0.894322		0.399265	0.936909		0.891836	0.996845
0.212015	0.746057		0.30532	0.895899		0.399265	0.938486		0.891836	0.998423
0.212174	0.746057		0.308196	0.895899		0.399744	0.938486		0.909091	0.998423
0.212494	0.746057		0.308196	0.897476		0.399744	0.940063		0.909091	1
0.214092	0.746057		0.309315	0.897476		0.400863	0.940063		1	1
0.214731	0.746057		0.309315	0.899054		0.400863	0.94164
0.214891	0.746057		0.309794	0.899054		0.401023	0.94164
0.214891	0.747634		0.309794	0.900631		0.401023	0.943218
0.21521	0.747634		0.309954	0.900631		0.405816	0.943218
0.21521	0.749211		0.309954	0.902208		0.405816	0.944795
0.217127	0.749211		0.310912	0.902208		0.413165	0.944795
0.217447	0.749211		0.310912	0.903785		0.413165	0.946372
0.219204	0.749211		0.314747	0.903785		0.419716	0.946372
0.219524	0.749211		0.314747	0.905363		0.419716	0.94795
0.219524	0.750789		0.315066	0.905363		0.425787	0.94795
0.220483	0.750789		0.315066	0.90694		0.425787	0.949527
0.220483	0.752366		0.316025	0.90694		0.429462	0.949527
0.221122	0.752366		0.316025	0.908517		0.429462	0.951104
0.221441	0.753943		0.317782	0.908517		0.431059	0.951104
0.221601	0.753943		0.317782	0.910095		0.431059	0.952681
0.22208	0.753943		0.325931	0.910095		0.435213	0.952681
0.2224	0.753943		0.325931	0.913249		0.435213	0.954259
0.223039	0.753943		0.330564	0.913249		0.437131	0.954259
0.223358	0.753943		0.330564	0.914826		0.437131	0.957413
0.223358	0.755521		0.331842	0.914826		0.452948	0.957413
0.225116	0.755521		0.331842	0.916404		0.452948	0.958991
0.225116	0.757098		0.332641	0.916404		0.454865	0.958991
0.225276	0.757098		0.332641	0.917981		0.454865	0.960568
0.225276	0.758675		0.338872	0.917981		0.460457	0.960568
0.225755	0.758675		0.338872	0.919558		0.460457	0.962145
0.226074	0.758675		0.341109	0.919558		0.485221	0.962145
0.227353	0.758675		0.341109	0.921136		0.485221	0.963722
0.227353	0.76183		0.341588	0.921136		0.489056	0.963722
0.228151	0.76183		0.341588	0.922713		0.489056	0.9653
0.228471	0.76183		0.343505	0.922713		0.498802	0.9653
0.22895	0.76183		0.343505	0.92429		0.498802	0.966877
0.22895	0.763407		0.344144	0.92429		0.512542	0.966877
0.230069	0.763407		0.344144	0.925868		0.512542	0.968454
0.230228	0.764984		0.349577	0.925868		0.523406	0.968454
0.231027	0.764984		0.349577	0.927445		0.523406	0.970032
0.231027	0.766562		0.352293	0.927445		0.538744	0.970032
0.231826	0.766562		0.352293	0.930599		0.538744	0.971609
0.232146	0.766562		0.352932	0.930599		0.54194	0.971609
0.232785	0.766562		0.352932	0.932177		0.54194	0.973186
0.232945	0.768139		0.356127	0.932177		0.559195	0.973186
0.233264	0.768139		0.356127	0.933754		0.559195	0.974763
0.233584	0.768139		0.357725	0.933754		0.567503	0.974763
0.234862	0.768139		0.357725	0.935331		0.567503	0.976341
0.235181	0.768139		0.358843	0.935331		0.56942	0.976341
0.23582	0.768139		0.358843	0.936909		0.56942	0.977918
0.23582	0.769716		0.362039	0.936909		0.575332	0.977918
0.23598	0.769716		0.362039	0.938486		0.575332	0.979495
0.23598	0.771293		0.362838	0.938486		0.587794	0.979495
0.2363	0.771293		0.362838	0.940063		0.587794	0.981073
0.2363	0.772871		0.363317	0.940063		0.598658	0.981073
0.236619	0.772871		0.363317	0.94164		0.598658	0.98265
0.236619	0.774448		0.367151	0.94164		0.616392	0.98265
0.237418	0.774448		0.367151	0.943218		0.616392	0.984227
0.237738	0.774448		0.369708	0.943218		0.62534	0.984227
0.238537	0.774448		0.369708	0.944795		0.62534	0.985804
0.238537	0.776025		0.372903	0.944795		0.630292	0.985804
0.239016	0.776025		0.372903	0.946372		0.630292	0.987382
0.239335	0.776025		0.376418	0.946372		0.644512	0.987382
0.239655	0.776025		0.376418	0.94795		0.644512	0.988959
0.239655	0.777603		0.384087	0.94795		0.652021	0.988959
0.239974	0.777603		0.384087	0.949527		0.652021	0.990536
0.240614	0.777603		0.38872	0.949527		0.676945	0.990536
0.240614	0.77918		0.38872	0.951104		0.676945	0.992114
0.241093	0.77918		0.389519	0.951104		0.718805	0.992114
0.241093	0.780757		0.389519	0.952681		0.718805	0.993691
0.241732	0.780757		0.391117	0.952681		0.748682	0.993691
0.241732	0.782334		0.391117	0.954259		0.748682	0.995268
0.242531	0.782334		0.394792	0.954259		0.755552	0.995268
0.24301	0.782334		0.394792	0.955836		0.755552	0.996845
0.24333	0.782334		0.415082	0.955836		0.768973	0.996845
0.244768	0.782334		0.415082	0.957413		0.768973	0.998423
0.245087	0.782334		0.415721	0.957413		0.794536	0.998423
0.246046	0.782334		0.415721	0.958991		0.794536	1
0.246046	0.783912		0.437929	0.958991		1	1
0.246685	0.783912		0.437929	0.960568
0.247004	0.783912		0.438249	0.960568
0.249081	0.783912		0.438249	0.962145
0.249081	0.785489		0.456143	0.962145
0.249561	0.785489		0.456143	0.963722
0.24972	0.788644		0.463173	0.963722
0.250999	0.788644		0.463173	0.9653
0.250999	0.790221		0.46509	0.9653
0.251318	0.790221		0.46509	0.966877
0.252916	0.790221		0.467966	0.966877
0.252916	0.791798		0.467966	0.968454
0.253874	0.791798		0.471162	0.968454
0.254034	0.793375		0.471162	0.970032
0.254833	0.793375		0.472599	0.970032
0.254993	0.79653		0.472599	0.971609
0.254993	0.798107		0.476913	0.971609
0.255472	0.798107		0.476913	0.973186
0.255472	0.801262		0.487458	0.973186
0.255792	0.801262		0.487458	0.974763
0.256431	0.801262		0.488257	0.974763
0.257549	0.801262		0.488257	0.976341
0.258028	0.801262		0.491612	0.976341
0.258188	0.801262		0.491612	0.977918
0.258668	0.801262		0.495287	0.977918
0.258827	0.801262		0.495287	0.979495
0.258827	0.802839		0.517814	0.979495
0.259147	0.802839		0.517814	0.981073
0.259147	0.804416		0.517974	0.981073
0.259466	0.804416		0.517974	0.98265
0.259786	0.804416		0.530756	0.98265
0.260105	0.804416		0.530756	0.984227
0.260105	0.805994		0.541301	0.984227
0.260265	0.805994		0.541301	0.985804
0.260585	0.805994		0.575491	0.985804
0.260585	0.807571		0.575491	0.987382
0.261384	0.807571		0.663844	0.987382
0.261703	0.807571		0.663844	0.988959
0.262502	0.807571		0.672631	0.988959
0.262822	0.809148		0.672631	0.990536
0.265058	0.809148		0.72232	0.990536
0.265058	0.810726		0.72232	0.992114
0.266336	0.810726		0.752357	0.992114
0.266336	0.812303		0.752357	0.993691
0.266816	0.812303		0.783512	0.993691
0.267135	0.812303		0.783512	0.995268
0.267615	0.812303		0.813389	0.995268
0.268254	0.812303		0.813389	0.996845
0.268413	0.812303		0.856846	0.996845
0.268413	0.81388		0.856846	0.998423
0.269212	0.81388		0.857006	0.998423
0.269372	0.815457		0.857006	1
0.27113	0.815457		1	1
0.271769	0.815457
0.271928	0.815457
0.272248	0.815457
0.272248	0.817035
0.274485	0.817035
0.274485	0.818612
0.275443	0.818612
0.275763	0.818612
0.276082	0.818612
0.276082	0.820189
0.276402	0.820189
0.276402	0.821767
0.276722	0.821767
0.277041	0.821767
0.277201	0.821767
0.277201	0.823344
0.27752	0.823344
0.27752	0.824921
0.27784	0.824921
0.280077	0.824921
0.280396	0.824921
0.281195	0.824921
0.281195	0.826498
0.281994	0.826498
0.282313	0.826498
0.283592	0.826498
0.283751	0.828076
0.284231	0.828076
0.284231	0.829653
0.28455	0.829653
0.28455	0.83123
0.285189	0.83123
0.285189	0.832808
0.286308	0.832808
0.286627	0.832808
0.287426	0.832808
0.287746	0.832808
0.287905	0.832808
0.287905	0.834385
0.288385	0.834385
0.288385	0.835962
0.288704	0.835962
0.289024	0.835962
0.289663	0.835962
0.289663	0.837539
0.292059	0.837539
0.292379	0.837539
0.292379	0.839117
0.293018	0.839117
0.295894	0.839117
0.296213	0.839117
0.296533	0.839117
0.296533	0.840694
0.296853	0.840694
0.297172	0.840694
0.300367	0.840694
0.300527	0.842271
0.301166	0.842271
0.301166	0.843849
0.301965	0.843849
0.302125	0.845426
0.302444	0.845426
0.302444	0.847003
0.30532	0.847003
0.30532	0.84858
0.306119	0.84858
0.306439	0.84858
0.307557	0.84858
0.307877	0.84858
0.308356	0.84858
0.308356	0.850158
0.308835	0.850158
0.309155	0.850158
0.309474	0.850158
0.309794	0.850158
0.31267	0.850158
0.31267	0.851735
0.313149	0.851735
0.313469	0.851735
0.316185	0.851735
0.316504	0.851735
0.317782	0.851735
0.318102	0.851735
0.318262	0.851735
0.318581	0.851735
0.318741	0.851735
0.319061	0.851735
0.320019	0.851735
0.320339	0.851735
0.322256	0.851735
0.322575	0.851735
0.323055	0.851735
0.323055	0.853312
0.324013	0.853312
0.324333	0.853312
0.326889	0.853312
0.327209	0.853312
0.327688	0.853312
0.327688	0.85489
0.328327	0.85489
0.328647	0.85489
0.329126	0.85489
0.329286	0.856467
0.329446	0.856467
0.329765	0.856467
0.330564	0.856467
0.330564	0.858044
0.331363	0.858044
0.331682	0.858044
0.332162	0.858044
0.332162	0.859621
0.33344	0.859621
0.333759	0.859621
0.333919	0.859621
0.334239	0.859621
0.335677	0.859621
0.335677	0.861199
0.336316	0.861199
0.336635	0.861199
0.337115	0.861199
0.337434	0.861199
0.339831	0.861199
0.339831	0.862776
0.34031	0.862776
0.34047	0.864353
0.343346	0.864353
0.343346	0.865931
0.343505	0.865931
0.343665	0.867508
0.346062	0.867508
0.346381	0.867508
0.346861	0.867508
0.348618	0.867508
0.348618	0.869085
0.349257	0.869085
0.349736	0.869085
0.350855	0.869085
0.351174	0.869085
0.355488	0.869085
0.355808	0.869085
0.355967	0.869085
0.356287	0.869085
0.356766	0.869085
0.356766	0.870662
0.357246	0.870662
0.357405	0.870662
0.357725	0.870662
0.361879	0.870662
0.362198	0.870662
0.362678	0.870662
0.362678	0.87224
0.362838	0.87224
0.362838	0.873817
0.363157	0.873817
0.363477	0.873817
0.364116	0.873817
0.364435	0.873817
0.364595	0.873817
0.364915	0.873817
0.365554	0.873817
0.366193	0.873817
0.36779	0.873817
0.36795	0.875394
0.36827	0.875394
0.368589	0.875394
0.369228	0.875394
0.369548	0.875394
0.369708	0.875394
0.370027	0.875394
0.370986	0.875394
0.370986	0.876972
0.372264	0.876972
0.372583	0.876972
0.373542	0.876972
0.373542	0.878549
0.374021	0.878549
0.374341	0.878549
0.376258	0.878549
0.376258	0.880126
0.376578	0.880126
0.376578	0.881703
0.376737	0.881703
0.376737	0.883281
0.378495	0.883281
0.378815	0.883281
0.380412	0.883281
0.380732	0.883281
0.380892	0.883281
0.381211	0.883281
0.382329	0.883281
0.382649	0.883281
0.382649	0.884858
0.384247	0.884858
0.384406	0.886435
0.385844	0.886435
0.386164	0.886435
0.38872	0.886435
0.38904	0.886435
0.3892	0.886435
0.3892	0.88959
0.389679	0.88959
0.389679	0.891167
0.389839	0.891167
0.389839	0.892744
0.390158	0.892744
0.390478	0.892744
0.391117	0.892744
0.391117	0.894322
0.392395	0.894322
0.392395	0.895899
0.392874	0.895899
0.393194	0.895899
0.393513	0.895899
0.393833	0.895899
0.393993	0.895899
0.394632	0.895899
0.394951	0.895899
0.395271	0.895899
0.396389	0.895899
0.397028	0.895899
0.398147	0.895899
0.398466	0.895899
0.399105	0.895899
0.399425	0.895899
0.400064	0.895899
0.400224	0.897476
0.401502	0.897476
0.401502	0.899054
0.406774	0.899054
0.407094	0.899054
0.408052	0.899054
0.408372	0.899054
0.408532	0.899054
0.408851	0.899054
0.411408	0.899054
0.411727	0.899054
0.413325	0.899054
0.413804	0.899054
0.414283	0.899054
0.414603	0.899054
0.414603	0.902208
0.414923	0.902208
0.415242	0.902208
0.417958	0.902208
0.417958	0.903785
0.418437	0.903785
0.418757	0.903785
0.419716	0.903785
0.419875	0.905363
0.419875	0.90694
0.420035	0.90694
0.420355	0.90694
0.421154	0.90694
0.421473	0.90694
0.42339	0.90694
0.42339	0.908517
0.424189	0.908517
0.424509	0.908517
0.424988	0.908517
0.425308	0.908517
0.425627	0.908517
0.425947	0.908517
0.427864	0.908517
0.428183	0.908517
0.428663	0.908517
0.428663	0.910095
0.429781	0.910095
0.43026	0.910095
0.432497	0.910095
0.432817	0.910095
0.433456	0.910095
0.433616	0.911672
0.435213	0.911672
0.435533	0.911672
0.435852	0.911672
0.435852	0.913249
0.436491	0.913249
0.436811	0.913249
0.438249	0.913249
0.438568	0.913249
0.438888	0.913249
0.439208	0.913249
0.440805	0.913249
0.441125	0.913249
0.441924	0.913249
0.442563	0.913249
0.443042	0.913249
0.443202	0.914826
0.44416	0.914826
0.44448	0.914826
0.44464	0.914826
0.44464	0.916404
0.445119	0.916404
0.445439	0.917981
0.445598	0.917981
0.446237	0.917981
0.447835	0.917981
0.448155	0.917981
0.449273	0.917981
0.449273	0.921136
0.449912	0.921136
0.449912	0.922713
0.451031	0.922713
0.451031	0.92429
0.453587	0.92429
0.453906	0.92429
0.455824	0.92429
0.456143	0.92429
0.457901	0.92429
0.45822	0.92429
0.45838	0.92429
0.458699	0.92429
0.459019	0.92429
0.459179	0.925868
0.459179	0.927445
0.459339	0.927445
0.459818	0.927445
0.460137	0.927445
0.460457	0.927445
0.465729	0.927445
0.466049	0.927445
0.466368	0.927445
0.466688	0.927445
0.467167	0.927445
0.467487	0.927445
0.468126	0.927445
0.468445	0.927445
0.468765	0.927445
0.469085	0.927445
0.47212	0.927445
0.47212	0.930599
0.47228	0.930599
0.472599	0.930599
0.474676	0.930599
0.474996	0.930599
0.475635	0.930599
0.476274	0.930599
0.477872	0.930599
0.477872	0.932177
0.478191	0.932177
0.478511	0.932177
0.47915	0.932177
0.47947	0.932177
0.479789	0.932177
0.480428	0.932177
0.481387	0.932177
0.481706	0.932177
0.481866	0.932177
0.482186	0.932177
0.483783	0.932177
0.483943	0.933754
0.489695	0.933754
0.489695	0.935331
0.490653	0.935331
0.490653	0.936909
0.491612	0.936909
0.491932	0.936909
0.49305	0.936909
0.49337	0.936909
0.495606	0.936909
0.496086	0.936909
0.496565	0.936909
0.496565	0.938486
0.497843	0.938486
0.498163	0.938486
0.49976	0.938486
0.50008	0.938486
0.501358	0.938486
0.501678	0.938486
0.502636	0.938486
0.502956	0.938486
0.503116	0.938486
0.503595	0.938486
0.503755	0.938486
0.504074	0.938486
0.504234	0.938486
0.504553	0.938486
0.505832	0.938486
0.505991	0.940063
0.506151	0.940063
0.506471	0.940063
0.50695	0.940063
0.50727	0.940063
0.508707	0.940063
0.509027	0.940063
0.513021	0.940063
0.513341	0.940063
0.514299	0.940063
0.514619	0.940063
0.515578	0.940063
0.515897	0.940063
0.516376	0.940063
0.516376	0.94164
0.516536	0.94164
0.516856	0.94164
0.517495	0.94164
0.517495	0.946372
0.518773	0.946372
0.519093	0.946372
0.519732	0.946372
0.520051	0.946372
0.521329	0.946372
0.521649	0.946372
0.522128	0.946372
0.522448	0.946372
0.525004	0.946372
0.525324	0.946372
0.526282	0.946372
0.526282	0.94795
0.526602	0.94795
0.527081	0.94795
0.52804	0.94795
0.528359	0.94795
0.528519	0.94795
0.528998	0.94795
0.529318	0.94795
0.530117	0.94795
0.530436	0.94795
0.530596	0.94795
0.530915	0.94795
0.531555	0.94795
0.531555	0.949527
0.532992	0.949527
0.533312	0.949527
0.534111	0.949527
0.53491	0.949527
0.536987	0.949527
0.537306	0.949527
0.537466	0.949527
0.538105	0.949527
0.538265	0.949527
0.538265	0.951104
0.538584	0.951104
0.538904	0.951104
0.539703	0.951104
0.539863	0.952681
0.540342	0.952681
0.540661	0.952681
0.54146	0.952681
0.54178	0.952681
0.54194	0.952681
0.54194	0.954259
0.542259	0.954259
0.544017	0.954259
0.544017	0.955836
0.544496	0.955836
0.544815	0.955836
0.545774	0.955836
0.546094	0.955836
0.546892	0.955836
0.547212	0.955836
0.54865	0.955836
0.549129	0.955836
0.549449	0.955836
0.549768	0.955836
0.551206	0.955836
0.551526	0.955836
0.551845	0.955836
0.552165	0.955836
0.553283	0.955836
0.553763	0.955836
0.554721	0.955836
0.555041	0.955836
0.55552	0.955836
0.55584	0.955836
0.557917	0.955836
0.558236	0.955836
0.558875	0.955836
0.559195	0.955836
0.559355	0.955836
0.559674	0.955836
0.559994	0.955836
0.560313	0.955836
0.560633	0.955836
0.561112	0.955836
0.561432	0.955836
0.56239	0.955836
0.563029	0.955836
0.563828	0.955836
0.564307	0.955836
0.565745	0.955836
0.566065	0.955836
0.566225	0.955836
0.566544	0.955836
0.567183	0.955836
0.567503	0.955836
0.567663	0.955836
0.567982	0.955836
0.568461	0.955836
0.568461	0.957413
0.568621	0.957413
0.568621	0.958991
0.570379	0.958991
0.570379	0.960568
0.572136	0.960568
0.572456	0.960568
0.572935	0.960568
0.572935	0.962145
0.574373	0.962145
0.574692	0.962145
0.575332	0.962145
0.575651	0.962145
0.575811	0.963722
0.578207	0.963722
0.578367	0.9653
0.578687	0.9653
0.579006	0.9653
0.579166	0.9653
0.579486	0.9653
0.58348	0.9653
0.583799	0.9653
0.584758	0.9653
0.585397	0.9653
0.586196	0.9653
0.586515	0.9653
0.586995	0.9653
0.587314	0.9653
0.587474	0.9653
0.587794	0.9653
0.588752	0.9653
0.589072	0.966877
0.590829	0.966877
0.591149	0.966877
0.591309	0.966877
0.591628	0.966877
0.591948	0.966877
0.591948	0.968454
0.592267	0.968454
0.592587	0.968454
0.594664	0.968454
0.594983	0.968454
0.59722	0.968454
0.59754	0.968454
0.600415	0.968454
0.600735	0.968454
0.602173	0.968454
0.602812	0.968454
0.603131	0.968454
0.603451	0.968454
0.60393	0.968454
0.604889	0.968454
0.606007	0.968454
0.606487	0.968454
0.609522	0.968454
0.609842	0.968454
0.61096	0.968454
0.611599	0.968454
0.612079	0.968454
0.612877	0.968454
0.612877	0.970032
0.614156	0.970032
0.614475	0.970032
0.615753	0.970032
0.616233	0.970032
0.616712	0.970032
0.617351	0.970032
0.619108	0.970032
0.619428	0.970032
0.624061	0.970032
0.624221	0.971609
0.62502	0.971609
0.62534	0.971609
0.625499	0.971609
0.625819	0.971609
0.626618	0.971609
0.626937	0.971609
0.627896	0.971609
0.628215	0.971609
0.628695	0.971609
0.629334	0.971609
0.630931	0.971609
0.631251	0.971609
0.63221	0.971609
0.632529	0.971609
0.634127	0.971609
0.634446	0.971609
0.635405	0.971609
0.635725	0.971609
0.636204	0.971609
0.636204	0.973186
0.636364	0.974763
0.637003	0.974763
0.637322	0.974763
0.638121	0.974763
0.638441	0.974763
0.639399	0.974763
0.639399	0.976341
0.639559	0.976341
0.639879	0.976341
0.641796	0.976341
0.642435	0.976341
0.643234	0.976341
0.644192	0.976341
0.645311	0.976341
0.64579	0.976341
0.64611	0.976341
0.646908	0.976341
0.647548	0.976341
0.649465	0.976341
0.649465	0.977918
0.65298	0.977918
0.653299	0.977918
0.653459	0.977918
0.653779	0.977918
0.656335	0.977918
0.656654	0.977918
0.657453	0.977918
0.657773	0.977918
0.658572	0.977918
0.658891	0.977918
0.661128	0.977918
0.661448	0.977918
0.661927	0.977918
0.661927	0.979495
0.662406	0.979495
0.662726	0.979495
0.663684	0.979495
0.664004	0.979495
0.664323	0.979495
0.664643	0.979495
0.664962	0.979495
0.665282	0.979495
0.665921	0.979495
0.666241	0.979495
0.66656	0.979495
0.66688	0.979495
0.672312	0.979495
0.672951	0.979495
0.674549	0.979495
0.674868	0.979495
0.677265	0.979495
0.677584	0.979495
0.678383	0.979495
0.679022	0.979495
0.679821	0.979495
0.680141	0.979495
0.685093	0.979495
0.685093	0.981073
0.685413	0.981073
0.685733	0.981073
0.68765	0.981073
0.688289	0.981073
0.688608	0.981073
0.688928	0.981073
0.689567	0.981073
0.689887	0.981073
0.691005	0.981073
0.691324	0.981073
0.692443	0.981073
0.692762	0.981073
0.693721	0.981073
0.694041	0.981073
0.696916	0.981073
0.697236	0.981073
0.699633	0.981073
0.699952	0.981073
0.700751	0.981073
0.70107	0.981073
0.70139	0.981073
0.70171	0.981073
0.702349	0.981073
0.702349	0.98265
0.702668	0.98265
0.703467	0.98265
0.703627	0.984227
0.704266	0.984227
0.704905	0.984227
0.706343	0.984227
0.706662	0.984227
0.707301	0.984227
0.707621	0.984227
0.708899	0.984227
0.709219	0.985804
0.709538	0.985804
0.710816	0.985804
0.711136	0.985804
0.711935	0.985804
0.712254	0.985804
0.712574	0.985804
0.713213	0.985804
0.714012	0.985804
0.714331	0.985804
0.71529	0.985804
0.71561	0.985804
0.715929	0.985804
0.716249	0.985804
0.717047	0.985804
0.717367	0.985804
0.718006	0.985804
0.718326	0.985804
0.719764	0.985804
0.720083	0.985804
0.721042	0.985804
0.721361	0.985804
0.72216	0.985804
0.722799	0.985804
0.723438	0.985804
0.723758	0.985804
0.724876	0.985804
0.724876	0.987382
0.725515	0.987382
0.725835	0.987382
0.728551	0.987382
0.72887	0.987382
0.72903	0.987382
0.72903	0.988959
0.731427	0.988959
0.731746	0.988959
0.732865	0.988959
0.733184	0.988959
0.734622	0.988959
0.734942	0.988959
0.735101	0.988959
0.735421	0.988959
0.735741	0.988959
0.73606	0.988959
0.73622	0.988959
0.736699	0.988959
0.737019	0.988959
0.737019	0.990536
0.737658	0.990536
0.737977	0.990536
0.738776	0.990536
0.738776	0.992114
0.739096	0.992114
0.740054	0.992114
0.740374	0.992114
0.742291	0.992114
0.742611	0.992114
0.746765	0.992114
0.747084	0.992114
0.748043	0.992114
0.748043	0.993691
0.748682	0.993691
0.750599	0.993691
0.750919	0.993691
0.751558	0.993691
0.751877	0.993691
0.754114	0.993691
0.754434	0.993691
0.755232	0.993691
0.755552	0.993691
0.755712	0.993691
0.756031	0.993691
0.760026	0.993691
0.760505	0.993691
0.762582	0.993691
0.762901	0.993691
0.763061	0.993691
0.763381	0.993691
0.764339	0.993691
0.764978	0.993691
0.767854	0.993691
0.768174	0.993691
0.768334	0.993691
0.768493	0.995268
0.769931	0.995268
0.77089	0.995268
0.772647	0.995268
0.772967	0.995268
0.774085	0.995268
0.774085	0.996845
0.774245	0.996845
0.774565	0.996845
0.776961	0.996845
0.77744	0.996845
0.779677	0.996845
0.779997	0.996845
0.780157	0.996845
0.780476	0.996845
0.780636	0.996845
0.780955	0.996845
0.782234	0.996845
0.782553	0.996845
0.783672	0.996845
0.783991	0.996845
0.78463	0.996845
0.785109	0.996845
0.786547	0.996845
0.786867	0.996845
0.788624	0.996845
0.788944	0.996845
0.789263	0.996845
0.789583	0.996845
0.791181	0.996845
0.79166	0.996845
0.79198	0.996845
0.792299	0.996845
0.795814	0.996845
0.796134	0.996845
0.797092	0.996845
0.797092	0.998423
0.797571	0.998423
0.797891	0.998423
0.798211	0.998423
0.79853	0.998423
0.799329	0.998423
0.799649	0.998423
0.800927	0.998423
0.801566	0.998423
0.804442	0.998423
0.804761	0.998423
0.80524	0.998423
0.80572	0.998423
0.806039	0.998423
0.811631	0.998423
0.811951	0.998423
0.812111	0.998423
0.81259	0.998423
0.814028	0.998423
0.814347	0.998423
0.817223	0.998423
0.817543	0.998423
0.819939	0.998423
0.820419	0.998423
0.823934	0.998423
0.824253	0.998423
0.82633	0.998423
0.82665	0.998423
0.830165	0.998423
0.830484	0.998423
0.831283	0.998423
0.831602	0.998423
0.83352	0.998423
0.833839	0.998423
0.834958	0.998423
0.835597	0.998423
0.836396	0.998423
0.836715	0.998423
0.837514	0.998423
0.837834	0.998423
0.838952	0.998423
0.839271	0.998423
0.839751	0.998423
0.84007	0.998423
0.841508	0.998423
0.841828	0.998423
0.844863	0.998423
0.845183	0.998423
0.846781	0.998423
0.8471	0.998423
0.85397	0.998423
0.85429	0.998423
0.85445	0.998423
0.854769	0.998423
0.856367	0.998423
0.856686	0.998423
0.857006	0.998423
0.857645	0.998423
0.860042	0.998423
0.860361	0.998423
0.861639	0.998423
0.861959	0.998423
0.866432	0.998423
0.866752	0.998423
0.870427	0.998423
0.870746	0.998423
0.871545	0.998423
0.871865	0.998423
0.872823	0.998423
0.873143	0.998423
0.877137	0.998423
0.877456	0.998423
0.881131	0.998423
0.881451	0.998423
0.882889	0.998423
0.883208	0.998423
0.883687	0.998423
0.884327	0.998423
0.890238	0.998423
0.890877	0.998423
0.893274	0.998423
0.893753	0.998423
0.894073	0.998423
0.894392	0.998423
0.896789	0.998423
0.897108	0.998423
0.897268	0.998423
0.897587	0.998423
0.901901	0.998423
0.902221	0.998423
0.903339	0.998423
0.903978	0.998423
0.909251	0.998423
0.90957	0.998423
0.912925	0.998423
0.913245	0.998423
0.915322	0.998423
0.915641	0.998423
0.917399	0.998423
0.917718	0.998423
0.919476	0.998423
0.919795	0.998423
0.92331	0.998423
0.92363	0.998423
0.932417	0.998423
0.932737	0.998423
0.935453	0.998423
0.935932	0.998423
0.93737	0.998423
0.93753	1
0.938489	1
0.938808	1
0.939607	1
0.939927	1
0.940086	1
0.940406	1
0.941045	1
0.941364	1
0.941844	1
0.942163	1
0.942323	1
0.942643	1
0.942962	1
0.943282	1
0.945998	1
0.946317	1
0.946477	1
0.946797	1
0.952229	1
0.952548	1
0.952708	1
0.953028	1
0.953187	1
0.953507	1
0.955264	1
0.955584	1
0.955903	1
0.956223	1
0.957981	1
0.9583	1
0.961655	1
0.961975	1
0.966448	1
0.966768	1
0.973478	1
0.973798	1
0.974756	1
0.975076	1
0.988816	1
0.989136	1
0.990414	1
0.990733	1
0.992171	1
0.992491	1
1	1

## Sheet: Figure1_d
Age+Sex			Baseline			Age+Sex+GDF15			Age+Sex+Protein
fpr	tpr		fpr	tpr		fpr	tpr		fpr	tpr
0	0		0	0		0	0		0	0
0	0.00176678		0	0.00176678		0	0.00176678		0	0.00176678
0	0.00706714		0	0.0300353		0	0.0265018		0	0.00530035
0.000402253	0.00706714		0.000402253	0.0300353		0.000402253	0.0265018		0.000402253	0.00530035
0.000402253	0.0265018		0.000402253	0.0441696		0.000402253	0.0282686		0.000402253	0.0477032
0.000804505	0.0265018		0.00160901	0.0441696		0.000804505	0.0282686		0.000804505	0.0477032
0.000804505	0.0300353		0.00160901	0.0724382		0.000804505	0.0530035		0.000804505	0.0706714
0.00120676	0.0300353		0.00201126	0.0724382		0.00120676	0.0530035		0.00120676	0.0706714
0.00120676	0.0388693		0.00201126	0.0742049		0.00120676	0.0618375		0.00120676	0.0777385
0.00160901	0.0388693		0.00241352	0.0742049		0.00160901	0.0618375		0.00160901	0.0777385
0.00160901	0.0636042		0.00241352	0.0848057		0.00160901	0.0724382		0.00160901	0.0795053
0.00201126	0.0636042		0.00281577	0.0848057		0.00201126	0.0724382		0.00201126	0.0795053
0.00201126	0.0724382		0.00281577	0.0883392		0.00201126	0.0971731		0.00201126	0.0883392
0.00281577	0.0724382		0.00321802	0.0883392		0.00241352	0.0971731		0.00321802	0.0883392
0.00281577	0.0742049		0.00321802	0.090106		0.00241352	0.107774		0.00321802	0.116608
0.00402253	0.0742049		0.00442478	0.090106		0.00281577	0.107774		0.00362027	0.116608
0.00482703	0.0777385		0.00442478	0.0936396		0.00281577	0.113074		0.00362027	0.127208
0.00482703	0.0812721		0.00482703	0.0936396		0.00321802	0.113074		0.00442478	0.127208
0.00522928	0.0812721		0.00482703	0.10424		0.00321802	0.123675		0.00442478	0.130742
0.00522928	0.0830389		0.00522928	0.10424		0.00362027	0.123675		0.00482703	0.130742
0.00563154	0.0830389		0.00522928	0.116608		0.00362027	0.132509		0.00482703	0.14841
0.00563154	0.0865724		0.00563154	0.116608		0.00402253	0.132509		0.00522928	0.14841
0.00804505	0.0865724		0.00563154	0.125442		0.00402253	0.136042		0.00522928	0.150177
0.00804505	0.0954064		0.00603379	0.125442		0.00442478	0.136042		0.00563154	0.150177
0.0084473	0.0954064		0.00603379	0.130742		0.00442478	0.137809		0.00563154	0.187279
0.0084473	0.100707		0.00683829	0.130742		0.00482703	0.137809		0.00643604	0.187279
0.00965406	0.100707		0.00683829	0.132509		0.00482703	0.146643		0.00643604	0.190813
0.00965406	0.106007		0.00724055	0.132509		0.00522928	0.146643		0.00683829	0.190813
0.0100563	0.106007		0.00724055	0.136042		0.00522928	0.155477		0.00683829	0.194346
0.0100563	0.113074		0.0076428	0.136042		0.00563154	0.155477		0.00724055	0.194346
0.0104586	0.113074		0.0076428	0.139576		0.00563154	0.162544		0.00724055	0.212014
0.0104586	0.116608		0.00804505	0.139576		0.00603379	0.162544		0.0076428	0.212014
0.0108608	0.116608		0.00804505	0.144876		0.00603379	0.164311		0.0076428	0.220848
0.0108608	0.118375		0.0084473	0.144876		0.00683829	0.164311		0.00804505	0.220848
0.0112631	0.118375		0.0084473	0.14841		0.00683829	0.166078		0.00804505	0.222615
0.0112631	0.125442		0.00965406	0.14841		0.0076428	0.166078		0.0084473	0.222615
0.0116653	0.125442		0.00965406	0.151943		0.0076428	0.180212		0.0084473	0.226148
0.0116653	0.128975		0.0108608	0.151943		0.00884956	0.180212		0.00884956	0.226148
0.0120676	0.128975		0.0108608	0.15371		0.00884956	0.190813		0.00884956	0.233216
0.0124698	0.130742		0.0112631	0.15371		0.00925181	0.190813		0.00925181	0.233216
0.0124698	0.132509		0.0112631	0.155477		0.00925181	0.194346		0.00925181	0.236749
0.0132743	0.132509		0.0124698	0.155477		0.00965406	0.194346		0.00965406	0.236749
0.0132743	0.146643		0.0124698	0.157244		0.00965406	0.19788		0.00965406	0.24735
0.0136766	0.146643		0.0132743	0.157244		0.0100563	0.19788		0.0112631	0.24735
0.0136766	0.15371		0.0132743	0.160777		0.0100563	0.199647		0.0112631	0.250883
0.0140788	0.15371		0.0136766	0.160777		0.0104586	0.199647		0.0116653	0.250883
0.0144811	0.157244		0.0136766	0.164311		0.0104586	0.201413		0.0116653	0.257951
0.0144811	0.162544		0.0152856	0.164311		0.0112631	0.201413		0.0120676	0.257951
0.0148833	0.162544		0.0152856	0.166078		0.0112631	0.210247		0.0120676	0.268551
0.0148833	0.166078		0.0164924	0.166078		0.0116653	0.210247		0.0128721	0.268551
0.0152856	0.166078		0.0164924	0.174912		0.0116653	0.219081		0.0128721	0.270318
0.0152856	0.169611		0.0168946	0.174912		0.0120676	0.219081		0.0132743	0.270318
0.0156879	0.169611		0.0168946	0.187279		0.0120676	0.222615		0.0132743	0.272085
0.0156879	0.171378		0.0172969	0.187279		0.0124698	0.222615		0.0140788	0.272085
0.0160901	0.171378		0.0172969	0.189046		0.0124698	0.224382		0.0140788	0.275618
0.0160901	0.176678		0.0181014	0.189046		0.0132743	0.224382		0.0148833	0.275618
0.0164924	0.176678		0.0181014	0.194346		0.0132743	0.226148		0.0148833	0.277385
0.0164924	0.187279		0.0185036	0.194346		0.0148833	0.226148		0.0152856	0.277385
0.0168946	0.187279		0.0185036	0.196113		0.0148833	0.227915		0.0152856	0.284452
0.0168946	0.189046		0.0189059	0.196113		0.0152856	0.227915		0.0156879	0.284452
0.0172969	0.189046		0.0189059	0.212014		0.0152856	0.233216		0.0156879	0.286219
0.0172969	0.190813		0.0205149	0.212014		0.0156879	0.233216		0.0160901	0.286219
0.0176991	0.190813		0.0205149	0.215548		0.0156879	0.238516		0.0160901	0.298587
0.0176991	0.19258		0.0213194	0.215548		0.0160901	0.238516		0.0168946	0.298587
0.0185036	0.19258		0.0213194	0.220848		0.0160901	0.240283		0.0168946	0.300353
0.0185036	0.194346		0.0217216	0.220848		0.0164924	0.240283		0.0172969	0.300353
0.0193081	0.194346		0.0217216	0.222615		0.0164924	0.243816		0.0172969	0.305654
0.0193081	0.196113		0.0225261	0.222615		0.0168946	0.243816		0.0181014	0.305654
0.0197104	0.196113		0.0225261	0.238516		0.0168946	0.24735		0.0181014	0.310954
0.0197104	0.201413		0.0229284	0.238516		0.0172969	0.24735		0.0189059	0.310954
0.0221239	0.201413		0.0229284	0.240283		0.0172969	0.249117		0.0189059	0.319788
0.0221239	0.208481		0.0233307	0.240283		0.0181014	0.249117		0.0201126	0.319788
0.0225261	0.208481		0.0233307	0.245583		0.0181014	0.250883		0.0201126	0.342756
0.0225261	0.212014		0.0237329	0.245583		0.0185036	0.250883		0.0205149	0.342756
0.0229284	0.212014		0.0237329	0.249117		0.0185036	0.25265		0.0205149	0.344523
0.0229284	0.215548		0.0261464	0.249117		0.0193081	0.25265		0.0221239	0.344523
0.0233307	0.215548		0.0261464	0.250883		0.0193081	0.254417		0.0221239	0.34629
0.0233307	0.217314		0.0273532	0.250883		0.0201126	0.254417		0.0225261	0.34629
0.0237329	0.217314		0.0273532	0.256184		0.0201126	0.259717		0.0225261	0.348057
0.0237329	0.219081		0.0281577	0.256184		0.0209171	0.259717		0.0229284	0.348057
0.0241352	0.219081		0.0281577	0.257951		0.0209171	0.275618		0.0229284	0.35159
0.0241352	0.222615		0.0285599	0.257951		0.0213194	0.275618		0.0245374	0.35159
0.0245374	0.222615		0.0285599	0.261484		0.0213194	0.277385		0.0245374	0.353357
0.0245374	0.231449		0.0293644	0.261484		0.0217216	0.277385		0.0249397	0.353357
0.0249397	0.233216		0.0293644	0.268551		0.0217216	0.279152		0.0249397	0.355124
0.0265487	0.233216		0.0297667	0.268551		0.0225261	0.279152		0.0253419	0.355124
0.0265487	0.234982		0.0297667	0.272085		0.0225261	0.284452		0.0253419	0.374558
0.0269509	0.234982		0.0309735	0.272085		0.0229284	0.284452		0.0261464	0.374558
0.0269509	0.236749		0.0309735	0.273852		0.0229284	0.287986		0.0261464	0.378092
0.0273532	0.236749		0.031778	0.273852		0.0233307	0.287986		0.0269509	0.378092
0.0273532	0.238516		0.031778	0.275618		0.0233307	0.289753		0.0269509	0.379859
0.0281577	0.238516		0.0321802	0.275618		0.0241352	0.289753		0.0273532	0.379859
0.0281577	0.243816		0.0321802	0.280919		0.0241352	0.295053		0.0273532	0.385159
0.0285599	0.243816		0.0325825	0.280919		0.0249397	0.295053		0.0277554	0.385159
0.0285599	0.245583		0.0325825	0.282686		0.0249397	0.29682		0.0277554	0.388693
0.0293644	0.245583		0.0341915	0.282686		0.0253419	0.29682		0.0281577	0.388693
0.0301689	0.245583		0.0341915	0.286219		0.0253419	0.300353		0.0281577	0.40636
0.0305712	0.245583		0.034996	0.286219		0.0257442	0.300353		0.0285599	0.40636
0.0305712	0.249117		0.034996	0.293286		0.0257442	0.303887		0.0285599	0.409894
0.0313757	0.249117		0.0362027	0.293286		0.0273532	0.303887		0.0293644	0.409894
0.0313757	0.254417		0.0362027	0.29682		0.0273532	0.305654		0.0293644	0.411661
0.031778	0.254417		0.036605	0.29682		0.0277554	0.305654		0.0305712	0.411661
0.031778	0.256184		0.036605	0.298587		0.0277554	0.314488		0.0305712	0.413428
0.0329847	0.256184		0.0370072	0.298587		0.0285599	0.314488		0.0309735	0.413428
0.0329847	0.257951		0.0370072	0.300353		0.0285599	0.319788		0.0309735	0.415194
0.033387	0.257951		0.0378117	0.300353		0.0293644	0.319788		0.0313757	0.415194
0.033387	0.259717		0.0378117	0.303887		0.0293644	0.321555		0.0313757	0.416961
0.0337892	0.259717		0.038214	0.303887		0.0297667	0.321555		0.0325825	0.416961
0.0337892	0.263251		0.038214	0.305654		0.0297667	0.328622		0.0325825	0.418728
0.0345937	0.263251		0.0390185	0.305654		0.0301689	0.328622		0.033387	0.418728
0.0345937	0.265018		0.0390185	0.30742		0.0301689	0.337456		0.033387	0.425795
0.0358005	0.265018		0.039823	0.30742		0.0305712	0.337456		0.0337892	0.425795
0.0358005	0.266784		0.039823	0.309187		0.0305712	0.342756		0.0337892	0.429329
0.036605	0.266784		0.0402253	0.309187		0.0309735	0.342756		0.0341915	0.429329
0.036605	0.268551		0.0402253	0.314488		0.0309735	0.35159		0.0341915	0.432862
0.0374095	0.268551		0.0426388	0.314488		0.0313757	0.35159		0.034996	0.432862
0.038214	0.268551		0.0426388	0.316254		0.0313757	0.353357		0.034996	0.436396
0.0386163	0.268551		0.0434433	0.316254		0.0325825	0.353357		0.0353982	0.436396
0.0386163	0.270318		0.0434433	0.326855		0.0325825	0.358657		0.0353982	0.439929
0.0410298	0.270318		0.0438455	0.326855		0.0337892	0.358657		0.0358005	0.439929
0.0410298	0.272085		0.0438455	0.330389		0.0337892	0.362191		0.0358005	0.443463
0.041432	0.272085		0.0454545	0.330389		0.0345937	0.362191		0.0362027	0.443463
0.041432	0.275618		0.0454545	0.332155		0.0345937	0.369258		0.0362027	0.452297
0.0422365	0.275618		0.0462591	0.332155		0.034996	0.369258		0.0370072	0.452297
0.0422365	0.277385		0.0462591	0.333922		0.034996	0.372792		0.0370072	0.45583
0.043041	0.277385		0.0466613	0.333922		0.0353982	0.372792		0.038214	0.45583
0.043041	0.280919		0.0466613	0.339223		0.0353982	0.374558		0.038214	0.457597
0.0434433	0.280919		0.0474658	0.339223		0.0358005	0.374558		0.0386163	0.457597
0.0434433	0.284452		0.0474658	0.342756		0.0358005	0.376325		0.0386163	0.459364
0.0442478	0.284452		0.0486726	0.342756		0.0362027	0.376325		0.0394208	0.459364
0.0450523	0.284452		0.0486726	0.344523		0.0362027	0.378092		0.0394208	0.461131
0.0450523	0.286219		0.0506838	0.344523		0.0378117	0.378092		0.0402253	0.461131
0.0454545	0.286219		0.0506838	0.348057		0.0378117	0.379859		0.0402253	0.462898
0.0462591	0.286219		0.0514883	0.348057		0.0386163	0.379859		0.0406275	0.462898
0.0462591	0.289753		0.0514883	0.349823		0.0386163	0.381625		0.0406275	0.466431
0.0478681	0.289753		0.0518906	0.349823		0.0390185	0.381625		0.0410298	0.466431
0.0482703	0.289753		0.0518906	0.35159		0.0390185	0.386926		0.0410298	0.469965
0.0482703	0.29682		0.0522928	0.35159		0.0394208	0.386926		0.0422365	0.469965
0.0498793	0.29682		0.0522928	0.353357		0.0394208	0.390459		0.0422365	0.473498
0.0498793	0.298587		0.0526951	0.353357		0.039823	0.390459		0.0442478	0.473498
0.0502816	0.298587		0.0526951	0.355124		0.039823	0.393993		0.0442478	0.480565
0.0502816	0.300353		0.0534996	0.355124		0.0402253	0.393993		0.0454545	0.480565
0.0506838	0.300353		0.0534996	0.35689		0.0402253	0.399293		0.0454545	0.482332
0.0506838	0.30212		0.0543041	0.35689		0.0418343	0.399293		0.0458568	0.482332
0.0518906	0.30212		0.0543041	0.358657		0.0418343	0.40106		0.0458568	0.487633
0.0518906	0.303887		0.0551086	0.358657		0.0426388	0.40106		0.0462591	0.487633
0.0522928	0.303887		0.0551086	0.360424		0.0426388	0.404594		0.0462591	0.489399
0.0522928	0.309187		0.0567176	0.360424		0.043041	0.404594		0.0466613	0.489399
0.0526951	0.309187		0.0567176	0.362191		0.043041	0.40636		0.0466613	0.491166
0.0526951	0.312721		0.0579244	0.362191		0.0454545	0.40636		0.0474658	0.491166
0.0530973	0.312721		0.0579244	0.365724		0.0454545	0.411661		0.0474658	0.492933
0.0530973	0.314488		0.0595334	0.365724		0.0458568	0.411661		0.0482703	0.492933
0.0534996	0.314488		0.0595334	0.369258		0.0458568	0.415194		0.0482703	0.4947
0.0534996	0.316254		0.0599356	0.369258		0.0466613	0.415194		0.0486726	0.4947
0.0539019	0.316254		0.0599356	0.372792		0.0466613	0.416961		0.0486726	0.496466
0.0539019	0.323322		0.0603379	0.372792		0.0470636	0.416961		0.0498793	0.496466
0.0543041	0.323322		0.0603379	0.374558		0.0470636	0.420495		0.0498793	0.501767
0.0543041	0.326855		0.0643604	0.374558		0.0506838	0.420495		0.0522928	0.501767
0.0547064	0.326855		0.0643604	0.378092		0.0506838	0.422261		0.0522928	0.514134
0.0547064	0.332155		0.0659694	0.378092		0.0510861	0.422261		0.0526951	0.514134
0.0575221	0.332155		0.0659694	0.381625		0.0510861	0.425795		0.0526951	0.515901
0.0575221	0.337456		0.0687852	0.381625		0.0522928	0.425795		0.0530973	0.515901
0.0579244	0.337456		0.0687852	0.385159		0.0522928	0.431095		0.0530973	0.517668
0.0583266	0.339223		0.0707965	0.385159		0.0530973	0.431095		0.0534996	0.517668
0.0587289	0.339223		0.0707965	0.388693		0.0530973	0.432862		0.0534996	0.522968
0.0587289	0.340989		0.071601	0.388693		0.0534996	0.432862		0.0543041	0.522968
0.0595334	0.340989		0.071601	0.392226		0.0534996	0.434629		0.0543041	0.524735
0.0611424	0.340989		0.07321	0.392226		0.0547064	0.434629		0.0555109	0.524735
0.0611424	0.342756		0.07321	0.399293		0.0547064	0.436396		0.0555109	0.526502
0.0615447	0.342756		0.074819	0.399293		0.0571199	0.436396		0.0567176	0.526502
0.0615447	0.349823		0.074819	0.402827		0.0571199	0.438163		0.0567176	0.528269
0.0627514	0.349823		0.0756235	0.402827		0.0599356	0.438163		0.0571199	0.528269
0.0627514	0.35159		0.0756235	0.40636		0.0599356	0.439929		0.0571199	0.535336
0.0671762	0.35159		0.0788415	0.40636		0.0607401	0.439929		0.0583266	0.535336
0.0671762	0.353357		0.0788415	0.408127		0.0607401	0.446996		0.0583266	0.537102
0.0671762	0.35689		0.081255	0.408127		0.0619469	0.446996		0.0587289	0.537102
0.0671762	0.358657		0.081255	0.411661		0.0619469	0.448763		0.0587289	0.538869
0.0675784	0.358657		0.0820595	0.411661		0.0627514	0.448763		0.0595334	0.538869
0.0675784	0.360424		0.0820595	0.416961		0.0627514	0.45053		0.0595334	0.542403
0.0679807	0.360424		0.0824618	0.416961		0.0639582	0.45053		0.0599356	0.542403
0.0679807	0.362191		0.0824618	0.424028		0.0639582	0.462898		0.0599356	0.54417
0.0687852	0.362191		0.0836685	0.424028		0.0647627	0.462898		0.0607401	0.54417
0.0695897	0.362191		0.0836685	0.425795		0.0647627	0.466431		0.0607401	0.54947
0.069992	0.363958		0.0864843	0.425795		0.0651649	0.466431		0.0615447	0.54947
0.071601	0.363958		0.0864843	0.427562		0.0651649	0.468198		0.0615447	0.553004
0.071601	0.369258		0.0868866	0.427562		0.0655672	0.468198		0.0635559	0.553004
0.0744167	0.369258		0.0868866	0.429329		0.0655672	0.469965		0.0635559	0.55477
0.0744167	0.372792		0.0884956	0.429329		0.0667739	0.469965		0.0643604	0.55477
0.074819	0.372792		0.0884956	0.436396		0.0667739	0.471731		0.0643604	0.556537
0.074819	0.374558		0.0888978	0.436396		0.0675784	0.471731		0.0651649	0.556537
0.0756235	0.374558		0.0888978	0.438163		0.0675784	0.473498		0.0651649	0.561837
0.0756235	0.376325		0.0913113	0.438163		0.0679807	0.473498		0.0659694	0.561837
0.0776348	0.376325		0.0913113	0.441696		0.0679807	0.475265		0.0659694	0.563604
0.0776348	0.379859		0.0945294	0.441696		0.0683829	0.475265		0.0671762	0.563604
0.0808528	0.379859		0.0945294	0.446996		0.0683829	0.477032		0.0671762	0.565371
0.0808528	0.383392		0.0973451	0.446996		0.0695897	0.477032		0.0683829	0.565371
0.0860821	0.383392		0.0973451	0.448763		0.0695897	0.482332		0.0683829	0.568905
0.0860821	0.386926		0.0989541	0.448763		0.0703942	0.482332		0.0711987	0.568905
0.0864843	0.388693		0.0989541	0.454064		0.0703942	0.485866		0.0711987	0.572438
0.0872888	0.388693		0.0993564	0.454064		0.0707965	0.485866		0.071601	0.572438
0.0872888	0.392226		0.0993564	0.461131		0.0707965	0.487633		0.071601	0.574205
0.0880933	0.392226		0.0997586	0.461131		0.0711987	0.487633		0.0720032	0.574205
0.0880933	0.393993		0.0997586	0.464664		0.0711987	0.4947		0.0720032	0.577739
0.0893001	0.393993		0.100965	0.464664		0.071601	0.4947		0.0724055	0.577739
0.0893001	0.39576		0.100965	0.466431		0.071601	0.496466		0.0724055	0.583039
0.0905068	0.39576		0.101368	0.466431		0.0720032	0.496466		0.0728077	0.583039
0.0905068	0.397527		0.101368	0.471731		0.0720032	0.498233		0.0728077	0.584806
0.0913113	0.397527		0.102172	0.471731		0.0756235	0.498233		0.0736122	0.584806
0.0929204	0.397527		0.102172	0.475265		0.0756235	0.5		0.0736122	0.586572
0.0937249	0.397527		0.102977	0.475265		0.0792438	0.5		0.0740145	0.586572
0.0945294	0.397527		0.102977	0.482332		0.0792438	0.503534		0.0740145	0.588339
0.0965406	0.397527		0.103781	0.482332		0.0816573	0.503534		0.0752212	0.588339
0.0973451	0.397527		0.103781	0.484099		0.0816573	0.5053		0.0752212	0.590106
0.0977474	0.397527		0.104183	0.484099		0.0824618	0.5053		0.0756235	0.590106
0.0981496	0.399293		0.104183	0.485866		0.0824618	0.507067		0.0756235	0.591873
0.0993564	0.399293		0.105792	0.485866		0.084473	0.507067		0.0760257	0.591873
0.0993564	0.402827		0.105792	0.487633		0.084473	0.510601		0.0760257	0.59364
0.0997586	0.402827		0.107401	0.487633		0.0852776	0.510601		0.0768302	0.59364
0.0997586	0.40636		0.107401	0.489399		0.0852776	0.514134		0.0768302	0.595406
0.101368	0.40636		0.108206	0.489399		0.0864843	0.514134		0.0784393	0.595406
0.101368	0.409894		0.108206	0.491166		0.0864843	0.517668		0.0784393	0.59894
0.10177	0.411661		0.110217	0.491166		0.0868866	0.517668		0.079646	0.59894
0.10177	0.415194		0.110217	0.492933		0.0868866	0.519435		0.079646	0.600707
0.102172	0.415194		0.110619	0.492933		0.0893001	0.519435		0.0800483	0.600707
0.102172	0.418728		0.110619	0.4947		0.0893001	0.521201		0.0800483	0.60424
0.103379	0.418728		0.112631	0.4947		0.0905068	0.521201		0.0804505	0.60424
0.103379	0.422261		0.112631	0.498233		0.0905068	0.522968		0.0804505	0.606007
0.103781	0.422261		0.11424	0.498233		0.0933226	0.522968		0.0808528	0.606007
0.103781	0.424028		0.11424	0.501767		0.0933226	0.530035		0.0808528	0.607774
0.10539	0.424028		0.115044	0.501767		0.0937249	0.530035		0.081255	0.607774
0.10539	0.425795		0.115044	0.503534		0.0937249	0.531802		0.081255	0.611307
0.105792	0.425795		0.115849	0.503534		0.0945294	0.531802		0.0832663	0.611307
0.105792	0.427562		0.115849	0.507067		0.0945294	0.533569		0.0832663	0.613074
0.107401	0.427562		0.116251	0.507067		0.0977474	0.533569		0.0840708	0.613074
0.107401	0.431095		0.116251	0.508834		0.0977474	0.535336		0.0840708	0.614841
0.109413	0.431095		0.117458	0.508834		0.102574	0.535336		0.0856798	0.614841
0.109413	0.432862		0.117458	0.510601		0.102574	0.537102		0.0856798	0.616608
0.110619	0.432862		0.119067	0.510601		0.102977	0.537102		0.0860821	0.616608
0.110619	0.436396		0.119067	0.512367		0.102977	0.538869		0.0860821	0.618375
0.116653	0.436396		0.120274	0.512367		0.103379	0.538869		0.0876911	0.618375
0.117458	0.436396		0.120274	0.514134		0.103379	0.540636		0.0876911	0.621908
0.117458	0.438163		0.122285	0.514134		0.104183	0.540636		0.0897023	0.621908
0.11786	0.438163		0.122285	0.515901		0.104183	0.542403		0.0897023	0.623675
0.11786	0.439929		0.122687	0.515901		0.107804	0.542403		0.0905068	0.623675
0.118262	0.439929		0.122687	0.517668		0.107804	0.54417		0.0905068	0.625442
0.118262	0.441696		0.123492	0.517668		0.108608	0.54417		0.0909091	0.625442
0.119469	0.441696		0.123492	0.519435		0.108608	0.545936		0.0909091	0.627208
0.119469	0.443463		0.125503	0.519435		0.109413	0.545936		0.0917136	0.627208
0.120676	0.443463		0.125503	0.521201		0.109413	0.547703		0.0917136	0.628975
0.120676	0.44523		0.126307	0.521201		0.109815	0.547703		0.0941271	0.628975
0.122285	0.44523		0.126307	0.522968		0.109815	0.54947		0.0941271	0.630742
0.122285	0.446996		0.129525	0.522968		0.110619	0.54947		0.0945294	0.630742
0.122687	0.446996		0.129525	0.524735		0.110619	0.553004		0.0945294	0.634276
0.122687	0.45053		0.130732	0.524735		0.111826	0.553004		0.0965406	0.634276
0.123089	0.45053		0.130732	0.528269		0.111826	0.55477		0.0965406	0.636042
0.123089	0.461131		0.132341	0.528269		0.113837	0.55477		0.0989541	0.636042
0.123894	0.461131		0.132341	0.530035		0.113837	0.556537		0.0989541	0.637809
0.123894	0.462898		0.134755	0.530035		0.115044	0.556537		0.0993564	0.637809
0.124698	0.462898		0.134755	0.531802		0.115044	0.558304		0.0993564	0.64311
0.125101	0.462898		0.138375	0.531802		0.117056	0.558304		0.101368	0.64311
0.125905	0.462898		0.138375	0.533569		0.117056	0.560071		0.101368	0.64841
0.127514	0.462898		0.139179	0.533569		0.11786	0.560071		0.105792	0.64841
0.127514	0.466431		0.139179	0.535336		0.11786	0.561837		0.105792	0.650177
0.129123	0.466431		0.139582	0.535336		0.118262	0.561837		0.107401	0.650177
0.129123	0.469965		0.139582	0.537102		0.118262	0.563604		0.107401	0.651943
0.134755	0.469965		0.142397	0.537102		0.119871	0.563604		0.108608	0.651943
0.135559	0.469965		0.142397	0.538869		0.119871	0.565371		0.108608	0.65371
0.136364	0.469965		0.1428	0.538869		0.120274	0.565371		0.10901	0.65371
0.136364	0.475265		0.1428	0.542403		0.120274	0.567138		0.10901	0.655477
0.136766	0.477032		0.143202	0.542403		0.121078	0.567138		0.110217	0.655477
0.137168	0.477032		0.143202	0.54417		0.121078	0.568905		0.110217	0.657244
0.137168	0.478799		0.145615	0.54417		0.123089	0.568905		0.112228	0.657244
0.13757	0.478799		0.145615	0.547703		0.123089	0.570671		0.112228	0.659011
0.138375	0.478799		0.148431	0.547703		0.123894	0.570671		0.113033	0.659011
0.138777	0.478799		0.148431	0.54947		0.123894	0.572438		0.113033	0.660777
0.138777	0.480565		0.148833	0.54947		0.127916	0.572438		0.113435	0.660777
0.139984	0.480565		0.148833	0.551237		0.127916	0.575972		0.113435	0.662544
0.139984	0.482332		0.149236	0.551237		0.129123	0.575972		0.11786	0.662544
0.140788	0.482332		0.149236	0.553004		0.129123	0.579505		0.11786	0.664311
0.140788	0.487633		0.152051	0.553004		0.129525	0.579505		0.118262	0.664311
0.141191	0.487633		0.152051	0.558304		0.129525	0.581272		0.118262	0.666078
0.141191	0.489399		0.152454	0.558304		0.13033	0.581272		0.119067	0.666078
0.143202	0.489399		0.152454	0.561837		0.13033	0.583039		0.119067	0.667845
0.143202	0.492933		0.160499	0.561837		0.131134	0.583039		0.12148	0.667845
0.143604	0.492933		0.160499	0.565371		0.131134	0.584806		0.12148	0.669611
0.143604	0.4947		0.160901	0.565371		0.131939	0.584806		0.122687	0.669611
0.144006	0.4947		0.160901	0.567138		0.131939	0.586572		0.122687	0.671378
0.144006	0.496466		0.162108	0.567138		0.133146	0.586572		0.123894	0.671378
0.144811	0.496466		0.162108	0.572438		0.133146	0.588339		0.123894	0.673145
0.144811	0.5		0.166935	0.572438		0.134755	0.588339		0.126307	0.673145
0.146018	0.5		0.166935	0.574205		0.134755	0.590106		0.126307	0.676678
0.146018	0.501767		0.167739	0.574205		0.136364	0.590106		0.128721	0.676678
0.14642	0.501767		0.167739	0.575972		0.136364	0.591873		0.128721	0.680212
0.14642	0.503534		0.168544	0.575972		0.13757	0.591873		0.129123	0.680212
0.146822	0.503534		0.168544	0.577739		0.13757	0.595406		0.129123	0.683746
0.146822	0.5053		0.169348	0.577739		0.137973	0.595406		0.13033	0.683746
0.151649	0.5053		0.169348	0.581272		0.137973	0.597173		0.13033	0.685512
0.152454	0.5053		0.17136	0.581272		0.139179	0.597173		0.133548	0.685512
0.15366	0.5053		0.17136	0.583039		0.139179	0.602473		0.133548	0.690813
0.15366	0.507067		0.172164	0.583039		0.141995	0.602473		0.142397	0.690813
0.154465	0.507067		0.172164	0.584806		0.141995	0.60424		0.142397	0.696113
0.15527	0.507067		0.172566	0.584806		0.142397	0.60424		0.146822	0.696113
0.156879	0.507067		0.172566	0.586572		0.142397	0.607774		0.146822	0.69788
0.156879	0.508834		0.176589	0.586572		0.144409	0.607774		0.148029	0.69788
0.158488	0.508834		0.176589	0.588339		0.144409	0.611307		0.148029	0.701413
0.15889	0.510601		0.179002	0.588339		0.144811	0.611307		0.155672	0.701413
0.16251	0.510601		0.179002	0.595406		0.144811	0.613074		0.155672	0.70318
0.16251	0.512367		0.180611	0.595406		0.146018	0.613074		0.161303	0.70318
0.165326	0.512367		0.180611	0.597173		0.146018	0.614841		0.161303	0.704947
0.165326	0.514134		0.181014	0.597173		0.147627	0.614841		0.164119	0.704947
0.166533	0.514134		0.181014	0.59894		0.147627	0.616608		0.164119	0.706714
0.166533	0.515901		0.183427	0.59894		0.148431	0.616608		0.167337	0.706714
0.168946	0.515901		0.183427	0.600707		0.148431	0.618375		0.167337	0.708481
0.168946	0.517668		0.184634	0.600707		0.15004	0.618375		0.172566	0.708481
0.170153	0.517668		0.184634	0.602473		0.15004	0.620141		0.172566	0.710247
0.170153	0.519435		0.189863	0.602473		0.152051	0.620141		0.174578	0.710247
0.17136	0.519435		0.189863	0.606007		0.152051	0.625442		0.174578	0.712014
0.17136	0.521201		0.190668	0.606007		0.15527	0.625442		0.17498	0.712014
0.171762	0.521201		0.190668	0.609541		0.15527	0.627208		0.17498	0.715548
0.171762	0.524735		0.19107	0.609541		0.155672	0.627208		0.175784	0.715548
0.172566	0.524735		0.19107	0.613074		0.155672	0.630742		0.175784	0.717314
0.172969	0.526502		0.192679	0.613074		0.15889	0.630742		0.176991	0.717314
0.172969	0.528269		0.192679	0.614841		0.15889	0.632509		0.176991	0.719081
0.174578	0.528269		0.194288	0.614841		0.159292	0.632509		0.181014	0.719081
0.175382	0.528269		0.194288	0.616608		0.159292	0.634276		0.181014	0.720848
0.175382	0.530035		0.19469	0.616608		0.159694	0.634276		0.18222	0.720848
0.176589	0.530035		0.19469	0.618375		0.159694	0.636042		0.18222	0.722615
0.176589	0.531802		0.195093	0.618375		0.160499	0.636042		0.183427	0.722615
0.178198	0.531802		0.195093	0.620141		0.160499	0.639576		0.183427	0.724382
0.179002	0.531802		0.197908	0.620141		0.161303	0.639576		0.183829	0.724382
0.179002	0.533569		0.197908	0.621908		0.161303	0.641343		0.183829	0.726148
0.179405	0.533569		0.201931	0.621908		0.161706	0.641343		0.185036	0.726148
0.179405	0.537102		0.201931	0.623675		0.161706	0.64311		0.185036	0.727915
0.181014	0.537102		0.203138	0.623675		0.16251	0.64311		0.187852	0.727915
0.181416	0.538869		0.203138	0.625442		0.16251	0.644876		0.187852	0.729682
0.183427	0.538869		0.203942	0.625442		0.162912	0.644876		0.191874	0.729682
0.183427	0.540636		0.203942	0.627208		0.162912	0.646643		0.191874	0.731449
0.185036	0.540636		0.208367	0.627208		0.163315	0.646643		0.199115	0.731449
0.185036	0.542403		0.208367	0.628975		0.163315	0.650177		0.199115	0.734982
0.186243	0.542403		0.209171	0.628975		0.164924	0.650177		0.202735	0.734982
0.187047	0.542403		0.209171	0.630742		0.164924	0.651943		0.202735	0.736749
0.18745	0.542403		0.209574	0.630742		0.16613	0.651943		0.206758	0.736749
0.188254	0.542403		0.209574	0.634276		0.16613	0.657244		0.206758	0.740283
0.188656	0.542403		0.210378	0.634276		0.166935	0.657244		0.207965	0.740283
0.189059	0.54417		0.210378	0.636042		0.166935	0.659011		0.207965	0.743816
0.189461	0.54417		0.21078	0.636042		0.170153	0.659011		0.209574	0.743816
0.189461	0.545936		0.21078	0.639576		0.170153	0.660777		0.209574	0.745583
0.19107	0.545936		0.218021	0.639576		0.172164	0.660777		0.210378	0.745583
0.19107	0.547703		0.218021	0.641343		0.172164	0.664311		0.210378	0.74735
0.192277	0.547703		0.218825	0.641343		0.172969	0.664311		0.21078	0.74735
0.192277	0.54947		0.218825	0.646643		0.172969	0.666078		0.21078	0.75265
0.193081	0.54947		0.219228	0.646643		0.17498	0.666078		0.213596	0.75265
0.194288	0.54947		0.219228	0.650177		0.17498	0.667845		0.213596	0.756184
0.194288	0.551237		0.220032	0.650177		0.175382	0.667845		0.214401	0.756184
0.195093	0.551237		0.220032	0.651943		0.175382	0.671378		0.214401	0.757951
0.195495	0.551237		0.222043	0.651943		0.176589	0.671378		0.214803	0.757951
0.195897	0.553004		0.222043	0.65371		0.176589	0.673145		0.214803	0.759717
0.197104	0.553004		0.222848	0.65371		0.178198	0.673145		0.215607	0.759717
0.197908	0.553004		0.222848	0.655477		0.178198	0.676678		0.215607	0.761484
0.198311	0.553004		0.223652	0.655477		0.179807	0.676678		0.219228	0.761484
0.198311	0.55477		0.223652	0.659011		0.179807	0.678445		0.219228	0.763251
0.198713	0.55477		0.226468	0.659011		0.180209	0.678445		0.220434	0.763251
0.198713	0.558304		0.226468	0.662544		0.180209	0.680212		0.220434	0.765018
0.201126	0.558304		0.228479	0.662544		0.185438	0.680212		0.221239	0.765018
0.201126	0.560071		0.228479	0.664311		0.185438	0.681979		0.221239	0.766784
0.203942	0.560071		0.229284	0.664311		0.189863	0.681979		0.222043	0.766784
0.203942	0.563604		0.229284	0.666078		0.189863	0.685512		0.222043	0.768551
0.205149	0.563604		0.229686	0.666078		0.190265	0.685512		0.228479	0.768551
0.205149	0.565371		0.229686	0.671378		0.190265	0.687279		0.228479	0.770318
0.206758	0.565371		0.234111	0.671378		0.191472	0.687279		0.229284	0.770318
0.207562	0.565371		0.234111	0.673145		0.191472	0.689046		0.229284	0.772085
0.209976	0.565371		0.234513	0.673145		0.195495	0.689046		0.230088	0.772085
0.21078	0.565371		0.234513	0.674912		0.195495	0.690813		0.230088	0.773852
0.211183	0.565371		0.23572	0.674912		0.199115	0.690813		0.231698	0.773852
0.211183	0.567138		0.23572	0.676678		0.199115	0.69258		0.231698	0.775618
0.215205	0.567138		0.236122	0.676678		0.19992	0.69258		0.2321	0.775618
0.215607	0.568905		0.236122	0.678445		0.19992	0.694346		0.2321	0.777385
0.217619	0.568905		0.238536	0.678445		0.200322	0.694346		0.233307	0.777385
0.218021	0.570671		0.238536	0.680212		0.200322	0.696113		0.233307	0.779152
0.21963	0.570671		0.244167	0.680212		0.203942	0.696113		0.234916	0.779152
0.220434	0.570671		0.244167	0.683746		0.203942	0.69788		0.234916	0.782686
0.220837	0.570671		0.246983	0.683746		0.204344	0.69788		0.23934	0.782686
0.220837	0.572438		0.246983	0.685512		0.204344	0.699647		0.23934	0.784452
0.221641	0.572438		0.247385	0.685512		0.205551	0.699647		0.241754	0.784452
0.221641	0.574205		0.247385	0.687279		0.205551	0.70318		0.241754	0.786219
0.22325	0.574205		0.24819	0.687279		0.206356	0.70318		0.242558	0.786219
0.223652	0.575972		0.24819	0.689046		0.206356	0.704947		0.242558	0.787986
0.223652	0.579505		0.248994	0.689046		0.209976	0.704947		0.244167	0.787986
0.225664	0.579505		0.248994	0.690813		0.209976	0.706714		0.244167	0.789753
0.226468	0.579505		0.250603	0.690813		0.213194	0.706714		0.247385	0.789753
0.226468	0.584806		0.250603	0.69258		0.213194	0.710247		0.247385	0.791519
0.230893	0.584806		0.253017	0.69258		0.217216	0.710247		0.250603	0.791519
0.230893	0.586572		0.253017	0.69788		0.217216	0.712014		0.250603	0.793286
0.231698	0.586572		0.256637	0.69788		0.219228	0.712014		0.259051	0.793286
0.234916	0.586572		0.256637	0.699647		0.219228	0.715548		0.259051	0.795053
0.23572	0.586572		0.258246	0.699647		0.221641	0.715548		0.263878	0.795053
0.23572	0.588339		0.258246	0.70318		0.221641	0.717314		0.263878	0.79682
0.241352	0.588339		0.260257	0.70318		0.222043	0.717314		0.264682	0.79682
0.241352	0.590106		0.260257	0.704947		0.222043	0.720848		0.264682	0.798587
0.241754	0.590106		0.263878	0.704947		0.226468	0.720848		0.266291	0.798587
0.242558	0.590106		0.263878	0.708481		0.226468	0.726148		0.266291	0.80212
0.243363	0.590106		0.26428	0.708481		0.230491	0.726148		0.271118	0.80212
0.243765	0.591873		0.26428	0.710247		0.230491	0.729682		0.271118	0.803887
0.243765	0.59364		0.269107	0.710247		0.231295	0.729682		0.273934	0.803887
0.244972	0.59364		0.269107	0.712014		0.231295	0.731449		0.273934	0.805654
0.246581	0.59364		0.272727	0.712014		0.232904	0.731449		0.277554	0.805654
0.247385	0.59364		0.272727	0.713781		0.232904	0.734982		0.277554	0.80742
0.24819	0.59364		0.273532	0.713781		0.238536	0.734982		0.279968	0.80742
0.249397	0.59364		0.273532	0.719081		0.238536	0.736749		0.279968	0.809187
0.249397	0.595406		0.273934	0.719081		0.240145	0.736749		0.28399	0.809187
0.250201	0.595406		0.273934	0.720848		0.240145	0.738516		0.28399	0.810954
0.250201	0.597173		0.274336	0.720848		0.241754	0.738516		0.290024	0.810954
0.25181	0.597173		0.274336	0.722615		0.241754	0.740283		0.290024	0.812721
0.25181	0.59894		0.275945	0.722615		0.242961	0.740283		0.297265	0.812721
0.254626	0.59894		0.275945	0.724382		0.242961	0.743816		0.297265	0.814488
0.255028	0.600707		0.277554	0.724382		0.243363	0.743816		0.301287	0.814488
0.255028	0.602473		0.277554	0.726148		0.243363	0.745583		0.301287	0.816254
0.255833	0.602473		0.278359	0.726148		0.244167	0.745583		0.30531	0.816254
0.255833	0.60424		0.278359	0.727915		0.244167	0.74735		0.30531	0.818021
0.256637	0.60424		0.279968	0.727915		0.24819	0.74735		0.305712	0.818021
0.256637	0.606007		0.279968	0.731449		0.24819	0.749117		0.305712	0.819788
0.257039	0.606007		0.28037	0.731449		0.249799	0.749117		0.307321	0.819788
0.257039	0.607774		0.28037	0.734982		0.249799	0.750883		0.307321	0.823322
0.258246	0.607774		0.280772	0.734982		0.253821	0.750883		0.315768	0.823322
0.258246	0.611307		0.280772	0.736749		0.253821	0.754417		0.315768	0.825088
0.259453	0.611307		0.282381	0.736749		0.258246	0.754417		0.318584	0.825088
0.260257	0.611307		0.282381	0.738516		0.258246	0.756184		0.318584	0.826855
0.260257	0.613074		0.283186	0.738516		0.259855	0.756184		0.319791	0.826855
0.26066	0.613074		0.283186	0.740283		0.259855	0.757951		0.319791	0.828622
0.26066	0.614841		0.28399	0.740283		0.260257	0.757951		0.320595	0.828622
0.262269	0.614841		0.28399	0.742049		0.260257	0.759717		0.320595	0.832155
0.262269	0.616608		0.288415	0.742049		0.261866	0.759717		0.323009	0.832155
0.26428	0.616608		0.288415	0.745583		0.261866	0.761484		0.323009	0.833922
0.26428	0.618375		0.28922	0.745583		0.263475	0.761484		0.32502	0.833922
0.265487	0.618375		0.28922	0.74735		0.263475	0.763251		0.32502	0.835689
0.265487	0.620141		0.290426	0.74735		0.263878	0.763251		0.325825	0.835689
0.265487	0.623675		0.290426	0.749117		0.263878	0.765018		0.325825	0.837456
0.266693	0.623675		0.292035	0.749117		0.26428	0.765018		0.337088	0.837456
0.266693	0.627208		0.292035	0.75265		0.26428	0.766784		0.337088	0.839223
0.266693	0.628975		0.298069	0.75265		0.2679	0.766784		0.337892	0.839223
0.267096	0.628975		0.298069	0.754417		0.2679	0.772085		0.337892	0.842756
0.2679	0.628975		0.298471	0.754417		0.269509	0.772085		0.339099	0.842756
0.268302	0.628975		0.298471	0.757951		0.269509	0.773852		0.339099	0.844523
0.269107	0.628975		0.301287	0.757951		0.269912	0.773852		0.342719	0.844523
0.269912	0.628975		0.301287	0.759717		0.269912	0.775618		0.342719	0.84629
0.269912	0.630742		0.303298	0.759717		0.270314	0.775618		0.347144	0.84629
0.270716	0.630742		0.303298	0.761484		0.270314	0.777385		0.347144	0.848057
0.270716	0.632509		0.304505	0.761484		0.280772	0.777385		0.348753	0.848057
0.271521	0.636042		0.304505	0.765018		0.280772	0.779152		0.348753	0.849823
0.272325	0.636042		0.30531	0.765018		0.281175	0.779152		0.352776	0.849823
0.272727	0.636042		0.30531	0.766784		0.281175	0.780919		0.352776	0.85159
0.273934	0.636042		0.311746	0.766784		0.314159	0.780919		0.355189	0.85159
0.274739	0.636042		0.311746	0.768551		0.314159	0.782686		0.355189	0.853357
0.274739	0.637809		0.316573	0.768551		0.314964	0.782686		0.360821	0.853357
0.276348	0.637809		0.316573	0.770318		0.314964	0.786219		0.360821	0.855124
0.277152	0.637809		0.318986	0.770318		0.3214	0.786219		0.365245	0.855124
0.278761	0.637809		0.318986	0.772085		0.3214	0.789753		0.365245	0.85689
0.279163	0.639576		0.323813	0.772085		0.323009	0.789753		0.372486	0.85689
0.281175	0.639576		0.323813	0.773852		0.323009	0.791519		0.372486	0.858657
0.281979	0.639576		0.329445	0.773852		0.327031	0.791519		0.372888	0.858657
0.283186	0.639576		0.329445	0.775618		0.327031	0.793286		0.372888	0.860424
0.283186	0.641343		0.334272	0.775618		0.328238	0.793286		0.379726	0.860424
0.284795	0.641343		0.334272	0.777385		0.328238	0.795053		0.379726	0.865724
0.285599	0.644876		0.335479	0.777385		0.329043	0.795053		0.383749	0.865724
0.286806	0.644876		0.335479	0.782686		0.329043	0.798587		0.383749	0.867491
0.286806	0.646643		0.337088	0.782686		0.329445	0.798587		0.385358	0.867491
0.288415	0.646643		0.337088	0.784452		0.329445	0.80212		0.385358	0.869258
0.288415	0.650177		0.339501	0.784452		0.332663	0.80212		0.386565	0.869258
0.288817	0.650177		0.339501	0.786219		0.332663	0.803887		0.386565	0.871025
0.288817	0.651943		0.339903	0.786219		0.333065	0.803887		0.388576	0.871025
0.289622	0.651943		0.339903	0.787986		0.333065	0.80742		0.388576	0.874558
0.289622	0.65371		0.341512	0.787986		0.334674	0.80742		0.391392	0.874558
0.290024	0.65371		0.341512	0.789753		0.334674	0.809187		0.391392	0.878092
0.290024	0.657244		0.344328	0.789753		0.338697	0.809187		0.400241	0.878092
0.290426	0.657244		0.344328	0.791519		0.338697	0.810954		0.400241	0.879859
0.291231	0.657244		0.34473	0.791519		0.341512	0.810954		0.402253	0.879859
0.29646	0.657244		0.34473	0.793286		0.341512	0.812721		0.402253	0.881625
0.29646	0.664311		0.347546	0.793286		0.342317	0.812721		0.415125	0.881625
0.297667	0.664311		0.347546	0.795053		0.342317	0.814488		0.415125	0.883392
0.297667	0.667845		0.348351	0.795053		0.347949	0.814488		0.418745	0.883392
0.298874	0.667845		0.348351	0.79682		0.347949	0.816254		0.418745	0.885159
0.299678	0.667845		0.349558	0.79682		0.348753	0.816254		0.419549	0.885159
0.302896	0.667845		0.349558	0.798587		0.348753	0.818021		0.419549	0.886926
0.303701	0.669611		0.34996	0.798587		0.349558	0.818021		0.420354	0.886926
0.305712	0.669611		0.34996	0.800353		0.349558	0.819788		0.420354	0.888693
0.306114	0.671378		0.352373	0.800353		0.350764	0.819788		0.422365	0.888693
0.307321	0.671378		0.352373	0.80212		0.350764	0.821555		0.422365	0.890459
0.307321	0.673145		0.35358	0.80212		0.3572	0.821555		0.424779	0.890459
0.307723	0.673145		0.35358	0.803887		0.3572	0.823322		0.424779	0.892226
0.307723	0.676678		0.355189	0.803887		0.358005	0.823322		0.425583	0.892226
0.308126	0.676678		0.355189	0.805654		0.358005	0.825088		0.425583	0.893993
0.308528	0.678445		0.358809	0.805654		0.364843	0.825088		0.426388	0.893993
0.309735	0.678445		0.358809	0.80742		0.364843	0.826855		0.426388	0.89576
0.309735	0.680212		0.36243	0.80742		0.36605	0.826855		0.427595	0.89576
0.310137	0.680212		0.36243	0.809187		0.36605	0.828622		0.427595	0.897527
0.310941	0.680212		0.366452	0.809187		0.366452	0.828622		0.427997	0.897527
0.311746	0.680212		0.366452	0.810954		0.366452	0.830389		0.427997	0.899293
0.313355	0.680212		0.374497	0.810954		0.367257	0.830389		0.428399	0.899293
0.313355	0.681979		0.374497	0.812721		0.367257	0.832155		0.428399	0.90106
0.314562	0.681979		0.378117	0.812721		0.367659	0.832155		0.454143	0.90106
0.315366	0.681979		0.378117	0.814488		0.367659	0.833922		0.454143	0.902827
0.316573	0.681979		0.384553	0.814488		0.36967	0.833922		0.459775	0.902827
0.31778	0.681979		0.384553	0.816254		0.36967	0.835689		0.459775	0.90636
0.31778	0.685512		0.387772	0.816254		0.374899	0.835689		0.462591	0.90636
0.318986	0.685512		0.387772	0.818021		0.374899	0.837456		0.462591	0.908127
0.319791	0.685512		0.388174	0.818021		0.380531	0.837456		0.465406	0.908127
0.320193	0.685512		0.388174	0.819788		0.380531	0.839223		0.465406	0.909894
0.320998	0.685512		0.403459	0.819788		0.387772	0.839223		0.470636	0.909894
0.323411	0.685512		0.403459	0.821555		0.387772	0.840989		0.470636	0.911661
0.323411	0.687279		0.406275	0.821555		0.388174	0.840989		0.471038	0.911661
0.323813	0.687279		0.406275	0.823322		0.388174	0.842756		0.471038	0.913428
0.324618	0.687279		0.409895	0.823322		0.397023	0.842756		0.476267	0.913428
0.324618	0.689046		0.409895	0.826855		0.397023	0.84629		0.476267	0.915194
0.327031	0.689046		0.421158	0.826855		0.402253	0.84629		0.481094	0.915194
0.327031	0.690813		0.421158	0.828622		0.402253	0.848057		0.481094	0.916961
0.327434	0.690813		0.421561	0.828622		0.402655	0.848057		0.482301	0.916961
0.327434	0.69258		0.421561	0.830389		0.402655	0.849823		0.482301	0.918728
0.327836	0.69258		0.42317	0.830389		0.404264	0.849823		0.486726	0.918728
0.328238	0.694346		0.42317	0.832155		0.404264	0.853357		0.486726	0.920495
0.332261	0.694346		0.425181	0.832155		0.405873	0.853357		0.490346	0.920495
0.332261	0.696113		0.425181	0.833922		0.405873	0.855124		0.490346	0.922261
0.33387	0.696113		0.428801	0.833922		0.406275	0.855124		0.495575	0.922261
0.33387	0.701413		0.428801	0.835689		0.406275	0.85689		0.495575	0.924028
0.334674	0.701413		0.429606	0.835689		0.406677	0.85689		0.500402	0.924028
0.335479	0.701413		0.429606	0.839223		0.406677	0.860424		0.500402	0.925795
0.336283	0.701413		0.43041	0.839223		0.415125	0.860424		0.510459	0.925795
0.336685	0.701413		0.43041	0.840989		0.415125	0.862191		0.510459	0.927562
0.336685	0.70318		0.432824	0.840989		0.42317	0.862191		0.512872	0.927562
0.338294	0.70318		0.432824	0.842756		0.42317	0.863958		0.512872	0.929329
0.339903	0.70318		0.434031	0.842756		0.425181	0.863958		0.513677	0.929329
0.340708	0.70318		0.434031	0.844523		0.425181	0.865724		0.513677	0.931095
0.341512	0.70318		0.440064	0.844523		0.427595	0.865724		0.52856	0.931095
0.341915	0.70318		0.440064	0.84629		0.427595	0.867491		0.52856	0.932862
0.341915	0.704947		0.440869	0.84629		0.427997	0.867491		0.53218	0.932862
0.343121	0.704947		0.440869	0.848057		0.427997	0.869258		0.53218	0.936396
0.343926	0.704947		0.444489	0.848057		0.449316	0.869258		0.564763	0.936396
0.34473	0.704947		0.444489	0.849823		0.449316	0.871025		0.564763	0.938163
0.34473	0.706714		0.446098	0.849823		0.45535	0.871025		0.566774	0.938163
0.345535	0.706714		0.446098	0.85159		0.45535	0.872792		0.566774	0.939929
0.347144	0.706714		0.451327	0.85159		0.455752	0.872792		0.568785	0.939929
0.347949	0.706714		0.451327	0.853357		0.455752	0.874558		0.568785	0.941696
0.347949	0.708481		0.45173	0.853357		0.467015	0.874558		0.59292	0.941696
0.351167	0.708481		0.45173	0.85689		0.467015	0.876325		0.59292	0.943463
0.351569	0.710247		0.454545	0.85689		0.469831	0.876325		0.593725	0.943463
0.352776	0.710247		0.454545	0.858657		0.469831	0.878092		0.593725	0.94523
0.352776	0.712014		0.45535	0.858657		0.476267	0.878092		0.594127	0.94523
0.355591	0.712014		0.45535	0.860424		0.476267	0.879859		0.594127	0.946996
0.355994	0.713781		0.456557	0.860424		0.484312	0.879859		0.597747	0.946996
0.355994	0.715548		0.456557	0.862191		0.484312	0.881625		0.597747	0.948763
0.3572	0.715548		0.462993	0.862191		0.486726	0.881625		0.604586	0.948763
0.358005	0.715548		0.462993	0.865724		0.486726	0.883392		0.604586	0.95053
0.360418	0.715548		0.473451	0.865724		0.489139	0.883392		0.617458	0.95053
0.360821	0.717314		0.473451	0.867491		0.489139	0.885159		0.617458	0.952297
0.362027	0.717314		0.476267	0.867491		0.495575	0.885159		0.631939	0.952297
0.362832	0.717314		0.476267	0.869258		0.495575	0.886926		0.631939	0.954064
0.364039	0.717314		0.479887	0.869258		0.502011	0.886926		0.636766	0.954064
0.364441	0.719081		0.479887	0.871025		0.502011	0.888693		0.636766	0.95583
0.366854	0.719081		0.48029	0.871025		0.50885	0.888693		0.640788	0.95583
0.367659	0.719081		0.48029	0.872792		0.50885	0.890459		0.640788	0.957597
0.368463	0.719081		0.482301	0.872792		0.520113	0.890459		0.656476	0.957597
0.368463	0.720848		0.482301	0.874558		0.520113	0.892226		0.656476	0.959364
0.369268	0.720848		0.483508	0.874558		0.52494	0.892226		0.657683	0.959364
0.36967	0.722615		0.483508	0.876325		0.52494	0.893993		0.657683	0.961131
0.370475	0.722615		0.485519	0.876325		0.52856	0.893993		0.658488	0.961131
0.370475	0.724382		0.485519	0.878092		0.52856	0.89576		0.658488	0.962898
0.370877	0.724382		0.486726	0.878092		0.537409	0.89576		0.716814	0.962898
0.370877	0.726148		0.486726	0.879859		0.537409	0.897527		0.716814	0.964664
0.371279	0.726148		0.495977	0.879859		0.540628	0.897527		0.720837	0.964664
0.371279	0.727915		0.495977	0.883392		0.540628	0.899293		0.720837	0.966431
0.372486	0.727915		0.50362	0.883392		0.548673	0.899293		0.739743	0.966431
0.37329	0.727915		0.50362	0.885159		0.548673	0.90106		0.739743	0.968198
0.373693	0.727915		0.506034	0.885159		0.550282	0.90106		0.771923	0.968198
0.374497	0.727915		0.506034	0.886926		0.550282	0.902827		0.771923	0.969965
0.374497	0.729682		0.509252	0.886926		0.550684	0.902827		0.786806	0.969965
0.374899	0.729682		0.509252	0.888693		0.550684	0.904594		0.786806	0.971731
0.374899	0.731449		0.511263	0.888693		0.554706	0.904594		0.794047	0.971731
0.375302	0.731449		0.511263	0.890459		0.554706	0.90636		0.794047	0.973498
0.376106	0.731449		0.516895	0.890459		0.556718	0.90636		0.815366	0.973498
0.376911	0.731449		0.516895	0.892226		0.556718	0.908127		0.815366	0.975265
0.379324	0.731449		0.520917	0.892226		0.558327	0.908127		0.819389	0.975265
0.380933	0.731449		0.520917	0.893993		0.558327	0.909894		0.819389	0.977032
0.380933	0.734982		0.521722	0.893993		0.561545	0.909894		0.824618	0.977032
0.384553	0.734982		0.521722	0.89576		0.561545	0.911661		0.824618	0.978799
0.384553	0.736749		0.53218	0.89576		0.562751	0.911661		0.84111	0.978799
0.387369	0.736749		0.53218	0.897527		0.562751	0.913428		0.84111	0.980565
0.387369	0.738516		0.537409	0.897527		0.584473	0.913428		0.847546	0.980565
0.388174	0.738516		0.537409	0.899293		0.584473	0.915194		0.847546	0.982332
0.388978	0.738516		0.547064	0.899293		0.592116	0.915194		0.866452	0.982332
0.389381	0.740283		0.547064	0.90106		0.592116	0.916961		0.866452	0.985866
0.391392	0.740283		0.549879	0.90106		0.612228	0.916961		0.868463	0.985866
0.391392	0.745583		0.549879	0.902827		0.612228	0.918728		0.868463	0.987633
0.395414	0.745583		0.552293	0.902827		0.617458	0.918728		0.904666	0.987633
0.396219	0.745583		0.552293	0.904594		0.617458	0.920495		0.904666	0.989399
0.397426	0.745583		0.578842	0.904594		0.618262	0.920495		0.907884	0.989399
0.397828	0.74735		0.578842	0.90636		0.618262	0.922261		0.907884	0.991166
0.39823	0.74735		0.588093	0.90636		0.625905	0.922261		0.911504	0.991166
0.399035	0.74735		0.588093	0.908127		0.625905	0.924028		0.911504	0.992933
0.404666	0.74735		0.588898	0.908127		0.641191	0.924028		0.925583	0.992933
0.404666	0.749117		0.588898	0.909894		0.641191	0.925795		0.925583	0.996466
0.405068	0.749117		0.592518	0.909894		0.6428	0.925795		0.952936	0.996466
0.405873	0.749117		0.592518	0.911661		0.6428	0.927562		0.952936	0.998233
0.411907	0.749117		0.600161	0.911661		0.646018	0.927562		0.986726	0.998233
0.413516	0.749117		0.600161	0.913428		0.646018	0.929329		0.986726	1
0.413516	0.750883		0.600563	0.913428		0.647224	0.929329		1	1
0.416331	0.750883		0.600563	0.915194		0.647224	0.931095
0.416331	0.75265		0.604586	0.915194		0.670957	0.931095
0.416734	0.75265		0.604586	0.918728		0.670957	0.932862
0.417538	0.75265		0.607401	0.918728		0.672566	0.932862
0.418343	0.75265		0.607401	0.920495		0.672566	0.936396
0.418343	0.754417		0.61786	0.920495		0.677796	0.936396
0.418745	0.754417		0.61786	0.922261		0.677796	0.938163
0.419147	0.756184		0.619469	0.922261		0.679405	0.938163
0.420354	0.756184		0.619469	0.924028		0.679405	0.939929
0.420354	0.757951		0.623894	0.924028		0.681818	0.939929
0.423974	0.757951		0.623894	0.927562		0.681818	0.941696
0.424779	0.757951		0.625905	0.927562		0.684232	0.941696
0.425583	0.757951		0.625905	0.929329		0.684232	0.943463
0.425583	0.759717		0.63033	0.929329		0.685841	0.943463
0.42679	0.759717		0.63033	0.931095		0.685841	0.94523
0.42679	0.761484		0.632743	0.931095		0.698713	0.94523
0.428801	0.761484		0.632743	0.932862		0.698713	0.946996
0.430008	0.761484		0.637168	0.932862		0.71601	0.946996
0.43041	0.763251		0.637168	0.934629		0.71601	0.948763
0.432019	0.763251		0.640386	0.934629		0.723652	0.948763
0.432019	0.766784		0.640386	0.936396		0.723652	0.952297
0.432824	0.766784		0.64642	0.936396		0.737731	0.952297
0.432824	0.768551		0.64642	0.938163		0.737731	0.954064
0.433226	0.768551		0.65004	0.938163		0.75181	0.954064
0.433226	0.770318		0.65004	0.939929		0.75181	0.95583
0.434031	0.770318		0.655672	0.939929		0.767498	0.95583
0.436042	0.770318		0.655672	0.941696		0.767498	0.957597
0.436042	0.772085		0.668946	0.941696		0.776348	0.957597
0.442076	0.772085		0.668946	0.943463		0.776348	0.959364
0.442076	0.773852		0.671762	0.943463		0.782381	0.959364
0.44288	0.773852		0.671762	0.94523		0.782381	0.961131
0.44288	0.775618		0.673371	0.94523		0.78922	0.961131
0.446903	0.775618		0.673371	0.946996		0.78922	0.962898
0.447305	0.777385		0.675784	0.946996		0.792438	0.962898
0.449316	0.777385		0.675784	0.948763		0.792438	0.964664
0.449718	0.779152		0.684232	0.948763		0.800483	0.964664
0.450523	0.779152		0.684232	0.95053		0.800483	0.966431
0.450523	0.780919		0.684634	0.95053		0.809735	0.966431
0.451327	0.780919		0.684634	0.954064		0.809735	0.968198
0.451327	0.782686		0.687047	0.954064		0.823813	0.968198
0.45173	0.782686		0.687047	0.95583		0.823813	0.969965
0.452132	0.784452		0.689461	0.95583		0.83749	0.969965
0.452936	0.784452		0.689461	0.957597		0.83749	0.971731
0.452936	0.787986		0.689863	0.957597		0.840306	0.971731
0.453741	0.787986		0.689863	0.959364		0.840306	0.973498
0.454545	0.787986		0.693081	0.959364		0.84473	0.973498
0.455752	0.787986		0.693081	0.961131		0.84473	0.975265
0.456557	0.787986		0.701931	0.961131		0.862027	0.975265
0.458166	0.787986		0.701931	0.962898		0.862027	0.977032
0.458166	0.789753		0.70716	0.962898		0.868463	0.977032
0.458568	0.789753		0.70716	0.964664		0.868463	0.978799
0.458568	0.791519		0.715205	0.964664		0.868866	0.978799
0.45897	0.793286		0.715205	0.966431		0.868866	0.980565
0.45897	0.795053		0.721641	0.966431		0.876911	0.980565
0.461384	0.795053		0.721641	0.968198		0.876911	0.982332
0.461384	0.79682		0.722848	0.968198		0.880933	0.982332
0.462188	0.79682		0.722848	0.969965		0.880933	0.984099
0.462188	0.798587		0.729284	0.969965		0.905068	0.984099
0.465004	0.798587		0.729284	0.971731		0.905068	0.985866
0.465809	0.798587		0.734513	0.971731		0.910298	0.985866
0.466613	0.798587		0.734513	0.973498		0.910298	0.987633
0.46782	0.798587		0.743765	0.973498		0.919549	0.987633
0.468624	0.798587		0.743765	0.975265		0.919549	0.989399
0.469027	0.800353		0.753821	0.975265		0.927192	0.989399
0.470636	0.800353		0.753821	0.977032		0.927192	0.991166
0.470636	0.80212		0.755028	0.977032		0.933226	0.991166
0.471038	0.80212		0.755028	0.978799		0.933226	0.992933
0.471038	0.803887		0.756235	0.978799		0.93564	0.992933
0.472647	0.803887		0.756235	0.980565		0.93564	0.9947
0.472647	0.80742		0.763878	0.980565		0.957361	0.9947
0.474658	0.80742		0.763878	0.982332		0.957361	0.996466
0.474658	0.809187		0.766693	0.982332		0.962993	0.996466
0.475865	0.809187		0.766693	0.984099		0.962993	0.998233
0.476669	0.809187		0.770314	0.984099		0.997184	0.998233
0.479887	0.809187		0.770314	0.985866		0.997184	1
0.479887	0.810954		0.797265	0.985866		1	1
0.48029	0.810954		0.797265	0.987633
0.48029	0.812721		0.810137	0.987633
0.483508	0.812721		0.810137	0.989399
0.485117	0.812721		0.818986	0.989399
0.485117	0.814488		0.818986	0.991166
0.492357	0.814488		0.836685	0.991166
0.492357	0.816254		0.836685	0.992933
0.493564	0.816254		0.888174	0.992933
0.493966	0.818021		0.888174	0.9947
0.495575	0.818021		0.912309	0.9947
0.49638	0.818021		0.912309	0.996466
0.496782	0.818021		0.913516	0.996466
0.496782	0.819788		0.913516	0.998233
0.497586	0.819788		0.950925	0.998233
0.498391	0.819788		0.950925	1
0.498391	0.821555		1	1
0.500402	0.821555
0.500805	0.823322
0.501609	0.823322
0.505632	0.823322
0.505632	0.825088
0.511665	0.825088
0.51247	0.825088
0.512872	0.825088
0.513677	0.825088
0.513677	0.826855
0.514481	0.826855
0.514481	0.828622
0.523331	0.828622
0.523331	0.830389
0.526549	0.830389
0.526549	0.832155
0.532582	0.832155
0.532582	0.833922
0.533387	0.833922
0.533387	0.835689
0.534191	0.835689
0.536203	0.835689
0.536203	0.837456
0.537409	0.837456
0.537409	0.839223
0.537812	0.839223
0.537812	0.842756
0.538214	0.842756
0.539019	0.842756
0.541834	0.842756
0.541834	0.844523
0.544248	0.844523
0.544248	0.84629
0.545455	0.84629
0.545455	0.848057
0.546259	0.848057
0.546661	0.849823
0.547466	0.849823
0.54827	0.849823
0.548673	0.849823
0.549477	0.849823
0.551891	0.849823
0.552695	0.849823
0.554304	0.849823
0.554304	0.85159
0.555109	0.85159
0.556718	0.85159
0.559131	0.85159
0.559936	0.85159
0.559936	0.853357
0.56074	0.853357
0.561545	0.853357
0.563556	0.853357
0.563556	0.855124
0.564763	0.855124
0.565567	0.855124
0.565969	0.85689
0.566774	0.85689
0.567176	0.85689
0.567981	0.85689
0.569992	0.85689
0.570796	0.85689
0.575221	0.85689
0.576026	0.85689
0.57683	0.85689
0.577635	0.85689
0.584473	0.85689
0.585278	0.85689
0.585278	0.858657
0.586082	0.858657
0.590507	0.858657
0.590507	0.860424
0.591311	0.862191
0.592518	0.862191
0.594932	0.862191
0.595736	0.862191
0.596138	0.862191
0.596943	0.862191
0.597747	0.862191
0.597747	0.863958
0.600965	0.863958
0.602574	0.863958
0.603379	0.863958
0.603379	0.865724
0.606195	0.865724
0.606195	0.867491
0.606999	0.867491
0.607804	0.869258
0.61424	0.869258
0.61424	0.871025
0.616653	0.871025
0.618262	0.871025
0.618665	0.871025
0.618665	0.872792
0.623894	0.872792
0.624296	0.874558
0.625503	0.874558
0.626307	0.874558
0.635961	0.874558
0.635961	0.876325
0.637168	0.876325
0.637168	0.878092
0.638777	0.878092
0.638777	0.879859
0.642397	0.879859
0.642397	0.881625
0.644006	0.881625
0.644006	0.883392
0.644811	0.883392
0.644811	0.885159
0.650845	0.885159
0.651247	0.886926
0.65366	0.886926
0.65366	0.888693
0.654867	0.888693
0.654867	0.890459
0.655672	0.890459
0.655672	0.892226
0.656074	0.892226
0.656879	0.892226
0.658085	0.892226
0.658085	0.893993
0.658488	0.893993
0.658488	0.89576
0.661303	0.89576
0.66251	0.89576
0.666935	0.89576
0.667739	0.89576
0.668544	0.89576
0.668544	0.897527
0.669348	0.897527
0.672164	0.897527
0.672164	0.899293
0.67498	0.899293
0.67498	0.90106
0.675784	0.90106
0.676589	0.90106
0.680209	0.90106
0.680611	0.902827
0.681818	0.902827
0.681818	0.904594
0.68222	0.904594
0.682623	0.908127
0.683427	0.908127
0.683829	0.909894
0.684232	0.909894
0.684232	0.911661
0.687047	0.911661
0.687047	0.913428
0.688254	0.913428
0.688254	0.915194
0.691874	0.915194
0.692679	0.915194
0.693886	0.915194
0.694288	0.916961
0.697104	0.916961
0.697506	0.920495
0.697506	0.922261
0.697908	0.922261
0.697908	0.924028
0.698311	0.924028
0.698311	0.925795
0.69992	0.925795
0.700724	0.925795
0.702333	0.925795
0.705953	0.925795
0.70716	0.925795
0.707562	0.925795
0.708769	0.925795
0.709171	0.925795
0.709171	0.929329
0.710378	0.929329
0.710378	0.931095
0.711585	0.931095
0.712389	0.931095
0.713194	0.931095
0.713998	0.931095
0.715607	0.931095
0.716412	0.931095
0.721641	0.931095
0.721641	0.932862
0.722446	0.932862
0.722446	0.934629
0.726468	0.934629
0.726468	0.936396
0.728882	0.936396
0.729284	0.938163
0.730088	0.938163
0.730893	0.938163
0.732904	0.938163
0.733709	0.938163
0.734111	0.938163
0.734916	0.938163
0.738536	0.938163
0.738938	0.939929
0.74457	0.939929
0.745374	0.939929
0.749397	0.939929
0.751006	0.939929
0.752212	0.939929
0.752212	0.941696
0.757442	0.941696
0.757442	0.943463
0.759051	0.943463
0.759051	0.94523
0.759453	0.946996
0.761464	0.946996
0.762269	0.946996
0.763475	0.946996
0.763475	0.948763
0.764682	0.948763
0.765487	0.948763
0.766693	0.948763
0.767498	0.948763
0.768302	0.948763
0.769107	0.948763
0.77313	0.948763
0.773934	0.948763
0.775543	0.948763
0.776348	0.948763
0.778761	0.948763
0.778761	0.95053
0.781577	0.95053
0.782381	0.95053
0.786404	0.95053
0.786404	0.954064
0.787208	0.954064
0.787208	0.95583
0.792035	0.95583
0.79284	0.95583
0.793242	0.95583
0.793242	0.957597
0.794449	0.957597
0.795253	0.957597
0.796058	0.957597
0.796058	0.959364
0.80008	0.959364
0.801689	0.959364
0.806114	0.959364
0.806919	0.959364
0.813757	0.959364
0.813757	0.961131
0.822204	0.961131
0.823009	0.961131
0.82502	0.961131
0.825825	0.961131
0.827031	0.961131
0.827031	0.962898
0.82864	0.962898
0.829445	0.962898
0.838697	0.962898
0.839501	0.962898
0.840708	0.962898
0.841512	0.962898
0.842317	0.962898
0.843121	0.962898
0.845133	0.962898
0.845937	0.962898
0.84996	0.962898
0.850764	0.962898
0.852776	0.962898
0.85358	0.962898
0.858407	0.962898
0.859212	0.962898
0.860016	0.962898
0.860821	0.962898
0.861625	0.962898
0.86243	0.962898
0.863234	0.962898
0.863234	0.964664
0.865245	0.964664
0.865245	0.966431
0.866854	0.966431
0.867659	0.966431
0.868061	0.966431
0.868866	0.966431
0.870475	0.966431
0.870475	0.968198
0.871279	0.968198
0.874497	0.968198
0.874497	0.969965
0.874899	0.969965
0.875302	0.971731
0.882542	0.971731
0.883749	0.971731
0.886565	0.971731
0.886565	0.973498
0.887772	0.973498
0.888978	0.973498
0.897023	0.973498
0.898632	0.973498
0.899839	0.973498
0.899839	0.975265
0.901046	0.975265
0.901448	0.975265
0.902253	0.975265
0.907482	0.975265
0.908286	0.975265
0.908286	0.977032
0.908689	0.977032
0.908689	0.978799
0.909091	0.978799
0.909895	0.978799
0.911504	0.978799
0.912309	0.978799
0.913918	0.978799
0.914722	0.978799
0.918343	0.978799
0.919952	0.978799
0.921158	0.978799
0.921158	0.980565
0.92317	0.980565
0.923974	0.980565
0.925181	0.980565
0.925181	0.982332
0.929204	0.982332
0.929204	0.984099
0.930008	0.984099
0.930008	0.985866
0.934835	0.985866
0.936444	0.985866
0.938053	0.985866
0.938858	0.985866
0.940467	0.985866
0.940869	0.987633
0.941673	0.987633
0.942478	0.987633
0.947305	0.987633
0.947305	0.989399
0.948109	0.989399
0.948109	0.991166
0.948512	0.991166
0.948512	0.992933
0.948914	0.992933
0.949718	0.992933
0.953339	0.992933
0.955752	0.992933
0.958568	0.992933
0.960177	0.992933
0.961384	0.992933
0.962188	0.992933
0.963797	0.992933
0.9642	0.9947
0.976267	0.9947
0.977072	0.9947
0.977474	0.9947
0.978278	0.9947
0.982301	0.9947
0.983105	0.9947
0.986323	0.9947
0.986323	0.996466
0.992759	0.996466
0.993564	0.996466
0.994771	0.996466
0.995173	0.998233
0.995173	1
0.995977	1
0.99638	1
0.997184	1
1	1

## Sheet: Figure2
Age+sex											Age+Sex+GDF15											Age+Sex+Protein											Baseline
0%-5%		5%-20%		20%-80%		80%-95%		95%-100%			0%-5%		5%-20%		20%-80%		80%-95%		95%-100%			0%-5%		5%-20%		20%-80%		80%-95%		95%-100%			0%-5%		5%-20%		20%-80%		80%-95%		95%-100%
timeline	KM_estimate	timeline	KM_estimate	timeline	KM_estimate	timeline	KM_estimate	timeline	KM_estimate		timeline	KM_estimate	timeline	KM_estimate	timeline	KM_estimate	timeline	KM_estimate	timeline	KM_estimate		timeline	KM_estimate	timeline	KM_estimate	timeline	KM_estimate	timeline	KM_estimate	timeline	KM_estimate		timeline	KM_estimate	timeline	KM_estimate	timeline	KM_estimate	timeline	KM_estimate	timeline	KM_estimate
0	1	0	1	0	1	0	1	0	1		0	1	0	1	0	1	0	1	0	1		0	1	0	1	0	1	0	1	0	1		0	1	0	1	0	1	0	1	0	1
1.57808	0.992	0.10411	0.997319	0.0273973	0.99933	0.147945	0.997319	0.224658	0.991935		2.46301	0.992	0.942466	0.997319	0.0273973	0.99933	0.20274	0.997319	0.10137	0.991935		5.26027	0.992	1.30137	0.997319	0.0273973	0.99933	0.20274	0.997319	0.10137	0.991935		5.26027	0.992	1.18356	0.997319	0.0273973	0.99933	0.10411	0.997319	0.219178	0.991935
1.83014	0.984	0.20274	0.994638	0.0821918	0.99866	0.336986	0.994638	0.345205	0.983871		3.32877	0.984	1.15616	0.994638	0.0821918	0.99866	0.230137	0.994638	0.10411	0.983871		10.0822	0.984	2.84932	0.994638	0.0821918	0.99866	0.219178	0.994638	0.10411	0.983871		6.66301	0.984	1.30137	0.994638	0.0821918	0.99866	0.145205	0.994638	0.224658	0.983871
2.32877	0.976	1.10685	0.991957	0.10137	0.997989	0.40274	0.991957	0.350685	0.975806		4.04932	0.976	1.30137	0.991957	0.145205	0.997989	0.243836	0.991957	0.147945	0.975806		10.2192	0.976	3.46575	0.991957	0.20274	0.997989	0.238356	0.991957	0.145205	0.975806		8.8	0.976	2.23288	0.991957	0.10137	0.997989	0.147945	0.991957	0.336986	0.975806
3.89041	0.968	1.18356	0.989276	0.145205	0.997319	0.526027	0.989276	0.383562	0.967742		5.2	0.968	1.62192	0.989276	0.20274	0.997319	0.265753	0.989276	0.224658	0.967742		10.5808	0.968	3.75342	0.989276	0.293151	0.997319	0.265753	0.989276	0.147945	0.967742		9.03562	0.968	2.29589	0.989276	0.20274	0.997319	0.20274	0.989276	0.345205	0.967742
5.26027	0.96	1.25205	0.986595	0.20274	0.996649	0.564384	0.986595	0.742466	0.959677		5.26027	0.96	1.83014	0.986595	0.219178	0.996649	0.350685	0.986595	0.263014	0.959677		11.3507	0.96	3.76164	0.986595	0.383562	0.996649	0.315068	0.986595	0.224658	0.959677		9.09589	0.96	3.09315	0.986595	0.230137	0.996649	0.230137	0.986595	0.405479	0.959677
5.57808	0.952	1.30137	0.983914	0.219178	0.995979	0.572603	0.983914	0.841096	0.951613		6.44384	0.952	2.17534	0.983914	0.230137	0.995979	0.364384	0.983914	0.336986	0.951613		11.4164	0.952	4.04932	0.983914	0.517808	0.995979	0.40274	0.983914	0.230137	0.951613		9.96164	0.952	3.4274	0.983914	0.243836	0.995979	0.238356	0.983914	0.520548	0.951613
7.21096	0.944	1.62192	0.981233	0.230137	0.995308	0.619178	0.981233	0.89863	0.943548		6.7726	0.944	2.23288	0.981233	0.238356	0.995308	0.509589	0.981233	0.345205	0.943548		12.4767	0.944	4.72877	0.981233	0.564384	0.995308	0.430137	0.981233	0.230137	0.943548		10.2192	0.944	4.05205	0.981233	0.265753	0.995308	0.263014	0.981233	0.619178	0.943548
7.34521	0.936	2.23288	0.978552	0.230137	0.994638	0.630137	0.978552	0.917808	0.935484		7.49589	0.936	2.63562	0.978552	0.293151	0.994638	0.520548	0.978552	0.405479	0.935484		12.5397	0.936	4.92329	0.978552	0.742466	0.994638	0.468493	0.978552	0.243836	0.935484		10.2986	0.936	5.2	0.978552	0.315068	0.994638	0.293151	0.978552	0.638356	0.935484
9.03562	0.928	2.63562	0.975871	0.238356	0.993968	0.638356	0.975871	0.920548	0.927419		8.55068	0.928	2.69041	0.975871	0.315068	0.993968	0.572603	0.975871	0.427397	0.927419		12.7014	0.928	5.25479	0.975871	0.835616	0.993968	0.526027	0.975871	0.263014	0.927419		10.389	0.928	5.98904	0.975871	0.364384	0.993968	0.350685	0.975871	0.742466	0.927419
9.96164	0.92	2.69041	0.97319	0.243836	0.993298	0.712329	0.97319	1.09315	0.919355		8.76986	0.92	2.84932	0.97319	0.383562	0.993298	0.59726	0.97319	0.430137	0.919355		13.0137	0.92	5.32877	0.97319	0.857534	0.993298	0.550685	0.97319	0.336986	0.919355		11.0877	0.92	6.46301	0.97319	0.383562	0.993298	0.430137	0.97319	0.838356	0.919355
10.074	0.912	2.84932	0.970509	0.263014	0.992627	0.736986	0.970509	1.19726	0.91129		10.389	0.912	3.46575	0.970509	0.40274	0.992627	0.608219	0.970509	0.430137	0.91129		13.1233	0.912	5.57808	0.970509	0.942466	0.992627	0.572603	0.970509	0.345205	0.91129		12.1041	0.912	7.10685	0.970509	0.40274	0.992627	0.550685	0.970509	0.841096	0.91129
10.1945	0.904	3.06849	0.967828	0.265753	0.991957	0.783562	0.967828	1.63562	0.903226		10.5918	0.904	3.76164	0.967828	0.410959	0.991957	0.619178	0.967828	0.468493	0.895161		13.2356	0.912	6.21918	0.967828	1.03014	0.991957	0.59726	0.967828	0.350685	0.903226		12.137	0.904	7.22192	0.967828	0.410959	0.991957	0.572603	0.967828	0.89863	0.903226
10.2192	0.896	3.20274	0.965147	0.293151	0.991287	0.821918	0.965147	1.67123	0.895161		11.2959	0.896	3.88493	0.965147	0.517808	0.991287	0.630137	0.965147	0.526027	0.887097		13.2411	0.912	6.43836	0.965147	1.06301	0.991287	0.608219	0.965147	0.364384	0.895161		12.7014	0.896	7.34521	0.965147	0.427397	0.991287	0.59726	0.965147	0.920548	0.895161
10.389	0.888	3.31507	0.962466	0.315068	0.990617	0.838356	0.962466	1.91781	0.887097		11.4164	0.888	4.26575	0.962466	0.550685	0.990617	0.638356	0.962466	0.531507	0.879032		13.3945	0.912	6.66301	0.962466	1.07397	0.990617	0.619178	0.962466	0.405479	0.887097		13.1233	0.896	7.49589	0.962466	0.430137	0.990617	0.608219	0.962466	0.923288	0.887097
11.4164	0.88	3.4274	0.959786	0.364384	0.989946	0.923288	0.959786	1.9589	0.879032		11.7808	0.88	4.72877	0.959786	0.564384	0.989946	0.742466	0.959786	0.630137	0.870968		13.6822	0.912	6.7726	0.959786	1.08219	0.989946	0.630137	0.959786	0.410959	0.879032		13.126	0.896	7.56164	0.959786	0.468493	0.989276	0.712329	0.959786	1.00822	0.879032
12.1041	0.872	3.88493	0.957105	0.405479	0.989276	1.03014	0.957105	2.27123	0.870968		12.0466	0.872	4.80822	0.957105	0.857534	0.989276	0.783562	0.957105	0.712329	0.862903		13.789	0.912	7.29315	0.957105	1.09315	0.989276	0.638356	0.957105	0.427397	0.870968		13.2027	0.896	8.12603	0.957105	0.509589	0.988606	0.736986	0.957105	1.04932	0.870968
12.137	0.864	4.04932	0.954424	0.410959	0.988606	1.04932	0.954424	2.45753	0.862903		12.7014	0.864	4.92329	0.954424	0.89863	0.988606	0.835616	0.954424	0.736986	0.854839		13.9863	0.912	8.47397	0.954424	1.09863	0.988606	0.783562	0.954424	0.430137	0.862903		13.2411	0.896	8.20274	0.954424	0.517808	0.987936	0.783562	0.954424	1.06849	0.862903
12.3151	0.856	4.72877	0.951743	0.427397	0.987936	1.06849	0.951743	2.52055	0.854839		13.0877	0.864	5.32877	0.951743	0.923288	0.987936	0.947945	0.951743	0.821918	0.846774		14.1918	0.903477	8.76986	0.951743	1.10685	0.987936	0.838356	0.951743	0.468493	0.854839		13.3096	0.896	8.21096	0.951743	0.526027	0.987265	0.821918	0.951743	1.09315	0.854839
12.4658	0.848	4.89863	0.949062	0.430137	0.987265	1.08219	0.949062	2.5863	0.846774		13.1233	0.855925	6.65205	0.949062	0.978082	0.987265	0.950685	0.949062	0.838356	0.83871		14.2548	0.903477	9.08219	0.949062	1.12055	0.987265	0.841096	0.949062	0.509589	0.846774		13.3945	0.896	8.31507	0.949062	0.531507	0.986595	0.89863	0.949062	1.16164	0.846774
12.4767	0.84	5.08219	0.946381	0.430137	0.986595	1.09863	0.946381	2.63562	0.83871		13.126	0.855925	7.18356	0.946381	1.06301	0.986595	0.953425	0.946381	0.841096	0.830645		14.3671	0.903477	9.09589	0.946381	1.19726	0.986595	0.89863	0.946381	0.520548	0.83871		13.6438	0.896	8.52055	0.946381	0.564384	0.985925	0.917808	0.946381	1.19726	0.83871
13.2027	0.84	5.2	0.9437	0.468493	0.985255	1.18356	0.9437	3.30685	0.830645		13.1589	0.855925	7.21096	0.9437	1.07397	0.985925	1.01096	0.9437	0.849315	0.822581		14.4822	0.903477	9.39178	0.9437	1.25205	0.985925	0.917808	0.9437	0.630137	0.830645		13.6603	0.896	8.55068	0.9437	0.630137	0.985255	0.950685	0.9437	1.29589	0.830645
13.2356	0.84	5.54247	0.941019	0.509589	0.984584	1.31233	0.941019	3.69589	0.822581		13.1863	0.855925	7.34521	0.941019	1.08219	0.985255	1.03014	0.941019	0.89589	0.814516		14.4849	0.903477	9.54521	0.941019	1.27123	0.985255	0.950685	0.941019	0.712329	0.822581		13.6822	0.896	9.10959	0.941019	0.630137	0.984584	0.978082	0.941019	1.63288	0.822581
13.3096	0.84	5.68493	0.938338	0.517808	0.983914	1.34521	0.938338	3.96164	0.814516		13.2411	0.855925	8.20822	0.938338	1.09315	0.984584	1.04932	0.938338	0.89863	0.806452		14.5425	0.903477	9.55068	0.938338	1.29041	0.984584	0.953425	0.938338	0.736986	0.814516		13.7151	0.896	9.46027	0.938338	0.835616	0.983914	1.03014	0.938338	1.63562	0.814516
13.3945	0.84	5.92329	0.935657	0.520548	0.983244	1.38904	0.935657	4.03562	0.806452		13.3945	0.855925	8.31507	0.935657	1.10685	0.983914	1.09863	0.935657	0.917808	0.798387		14.6356	0.903477	9.70137	0.935657	1.40274	0.983914	0.978082	0.935657	0.821918	0.806452		13.7808	0.896	9.53151	0.935657	0.849315	0.983244	1.09863	0.935657	1.67123	0.806452
13.4822	0.831683	5.98904	0.932976	0.531507	0.982574	1.4411	0.932976	4.08767	0.798387		13.6219	0.847451	8.36164	0.932976	1.12055	0.983244	1.19726	0.932976	0.920548	0.790323		14.6603	0.903477	9.7589	0.932976	1.41918	0.983244	1.01096	0.932976	0.849315	0.798387		13.789	0.896	9.87945	0.932976	0.857534	0.982574	1.18356	0.932976	1.69041	0.798387
13.5123	0.831683	6.46301	0.930295	0.550685	0.981903	1.55068	0.930295	4.36712	0.790323		13.6822	0.847451	8.46849	0.930295	1.16164	0.982574	1.25753	0.930295	1.00822	0.782258		14.6877	0.894257	10.074	0.930295	1.4274	0.982574	1.04932	0.930295	0.89589	0.790323		14.0959	0.886857	10.1945	0.930295	0.89589	0.981903	1.25753	0.930295	1.94521	0.790323
13.6822	0.831683	6.65205	0.927614	0.59726	0.981233	1.6137	0.927614	4.60822	0.782258		13.7151	0.847451	8.47397	0.927614	1.18356	0.981903	1.26849	0.927614	1.06849	0.774194		14.8658	0.894257	10.1945	0.927614	1.52877	0.981903	1.15616	0.927614	0.89863	0.782258		14.1918	0.877714	10.2795	0.927614	0.942466	0.981233	1.31233	0.927614	2.11507	0.782258
13.6849	0.831683	6.66301	0.924933	0.608219	0.980563	1.69041	0.924933	4.66575	0.774194		13.7808	0.847451	8.52055	0.924933	1.19726	0.981233	1.27123	0.924933	1.22192	0.766129		14.9452	0.894257	10.3699	0.924933	1.62192	0.981233	1.16164	0.924933	0.920548	0.774194		14.4822	0.877714	10.5918	0.924933	0.947945	0.980563	1.38904	0.924933	2.12055	0.774194
13.7151	0.831683	7.10685	0.922252	0.630137	0.979893	1.83836	0.922252	4.86301	0.766129		14.0603	0.83853	8.8	0.922252	1.25205	0.980563	1.31233	0.922252	1.29041	0.758065		14.9808	0.894257	10.389	0.922252	1.64932	0.980563	1.18356	0.922252	0.923288	0.766129		14.5425	0.877714	10.8658	0.922252	0.953425	0.979893	1.4411	0.922252	2.29315	0.766129
13.7808	0.831683	7.18356	0.919571	0.835616	0.979223	1.98082	0.919571	4.96986	0.758065		14.0959	0.82961	8.98904	0.919571	1.29041	0.979893	1.55068	0.919571	1.34521	0.75		15.0575	0.894257	10.4575	0.919571	1.83014	0.979893	1.19726	0.919571	0.947945	0.758065		14.6603	0.877714	10.9123	0.919571	1.01096	0.979223	1.52603	0.919571	2.33151	0.758065
14.0603	0.831683	7.56164	0.91689	0.849315	0.978552	2.02466	0.914209	4.99726	0.75		14.1918	0.820689	9.03562	0.91689	1.29589	0.979223	1.60822	0.91689	1.38904	0.741935		15.0959	0.894257	10.789	0.91689	1.91781	0.979223	1.26849	0.91689	1.00822	0.75		14.7671	0.877714	11.0877	0.91689	1.06301	0.978552	1.55068	0.91689	2.52055	0.75
14.0849	0.831683	7.90137	0.914209	0.857534	0.977882	2.03014	0.911528	5.05479	0.741935		14.2548	0.820689	9.09589	0.914209	1.41918	0.978552	1.67671	0.914209	1.40274	0.733871		15.1753	0.894257	10.9123	0.914209	1.95342	0.978552	1.29041	0.914209	1.06849	0.741935		14.789	0.877714	11.7534	0.914209	1.07397	0.977882	1.6137	0.914209	2.5863	0.741935
14.0959	0.822643	8.20274	0.911528	0.89589	0.977212	2.05753	0.908847	5.10685	0.733871		14.4822	0.820689	9.39178	0.911528	1.4274	0.977882	1.7863	0.911528	1.4411	0.725806		15.211	0.894257	11.2959	0.911528	2.02466	0.977882	1.31233	0.911528	1.18356	0.733871		14.7945	0.868069	11.7808	0.911528	1.08219	0.977212	1.7863	0.911528	2.59452	0.733871
14.1918	0.813603	8.31507	0.908847	0.89863	0.976542	2.12055	0.906166	5.12877	0.725806		14.5425	0.820689	9.46849	0.908847	1.50137	0.977212	1.88767	0.908847	1.52603	0.717742		15.2329	0.884321	11.6027	0.908847	2.05753	0.977212	1.50137	0.908847	1.22192	0.725806		14.8137	0.868069	11.8603	0.908847	1.10685	0.976542	1.83836	0.908847	2.63562	0.725806
14.2329	0.813603	8.34521	0.906166	0.942466	0.975871	2.28219	0.903485	5.21096	0.717742		14.9452	0.820689	9.53151	0.906166	1.52877	0.976542	1.90137	0.906166	1.53699	0.709677		15.2685	0.884321	11.8822	0.906166	2.13973	0.976542	1.55068	0.906166	1.25753	0.717742		14.8658	0.868069	11.8822	0.906166	1.12055	0.975871	1.88767	0.906166	2.93151	0.717742
14.2548	0.813603	8.36164	0.903485	0.947945	0.975201	2.29315	0.900804	5.3726	0.709677		14.9808	0.811363	9.54521	0.903485	1.56712	0.975871	1.91781	0.903485	1.57808	0.701613		15.3123	0.884321	11.9096	0.903485	2.17534	0.975871	1.56712	0.903485	1.29589	0.709677		14.9452	0.868069	11.9096	0.903485	1.15616	0.975201	1.90137	0.903485	3.30685	0.709677
14.4822	0.813603	8.41096	0.900804	0.950685	0.974531	2.30137	0.898123	5.4274	0.701613		15.0575	0.811363	10.074	0.900804	1.63288	0.975201	1.94521	0.900804	1.6137	0.693548		15.3836	0.884321	11.9863	0.900804	2.20548	0.975201	1.60822	0.900804	1.34521	0.701613		15.0932	0.868069	12.211	0.900804	1.19726	0.974531	1.91781	0.900804	3.49041	0.701613
14.5425	0.813603	8.47397	0.898123	0.953425	0.973861	2.33151	0.895442	5.46301	0.693548		15.1178	0.811363	10.0822	0.898123	1.64932	0.974531	1.95342	0.898123	1.63562	0.685484		15.3863	0.884321	12.0466	0.898123	2.23288	0.974531	1.67671	0.898123	1.38904	0.693548		15.0959	0.868069	12.3205	0.898123	1.22192	0.973861	1.93425	0.898123	3.69589	0.693548
14.6603	0.813603	8.76986	0.895442	0.978082	0.97319	2.35616	0.892761	5.47123	0.685484		15.211	0.811363	10.3699	0.895442	2.02466	0.973861	1.9589	0.895442	1.67123	0.677419		15.5178	0.884321	12.137	0.895442	2.27123	0.973861	1.7863	0.895442	1.4411	0.685484		15.1315	0.857856	12.3288	0.895442	1.25205	0.97319	1.9589	0.895442	3.79178	0.685484
14.7945	0.804031	8.8	0.892761	1.01096	0.97252	2.41644	0.89008	5.53151	0.677419		15.2329	0.801588	10.5808	0.892761	2.05753	0.97319	1.96986	0.892761	1.69041	0.669355		15.6329	0.884321	12.211	0.892761	2.29589	0.97319	1.88767	0.892761	1.52603	0.677419		15.1726	0.857856	12.3562	0.892761	1.26849	0.97252	1.98082	0.892761	3.96164	0.677419
14.9452	0.804031	9.08219	0.89008	1.06301	0.97185	2.49041	0.887399	5.53973	0.669355		15.2685	0.801588	11.0877	0.89008	2.13973	0.97252	2.04384	0.89008	1.83836	0.66129		15.6521	0.884321	12.3562	0.89008	2.30137	0.97252	1.90137	0.89008	1.53699	0.669355		15.1753	0.857856	12.3973	0.89008	1.27123	0.97185	2.02466	0.887399	4.03562	0.669355
14.9808	0.804031	9.09589	0.887399	1.07397	0.97118	2.59452	0.884718	5.70959	0.66129		15.2877	0.801588	11.3507	0.887399	2.20548	0.97185	2.05753	0.887399	1.93425	0.653226		15.674	0.884321	12.474	0.887399	2.32877	0.97185	1.9589	0.887399	1.57808	0.66129		15.2685	0.857856	12.4658	0.887399	1.29041	0.97118	2.05753	0.882038	4.29041	0.66129
15.0575	0.804031	9.10959	0.884718	1.12055	0.970509	2.73425	0.882038	5.73425	0.653226		15.3123	0.801588	11.3753	0.884718	2.28493	0.97118	2.11507	0.884718	1.98082	0.645161		15.6904	0.884321	12.7562	0.884718	2.36712	0.97118	1.98082	0.884718	1.6137	0.653226		15.274	0.857856	12.4767	0.884718	1.29041	0.970509	2.25753	0.879357	4.43836	0.653226
15.0932	0.804031	9.34795	0.882038	1.15616	0.969839	2.76164	0.879357	5.90411	0.645161		15.3836	0.801588	11.4247	0.882038	2.29589	0.970509	2.27123	0.882038	2.02466	0.637097		15.7699	0.884321	12.9068	0.882038	2.3863	0.970509	2.02466	0.882038	1.63288	0.645161		15.2932	0.857856	12.5397	0.882038	1.34521	0.969839	2.28219	0.876676	4.60822	0.645161
15.1726	0.804031	9.53151	0.879357	1.16164	0.969169	2.77534	0.876676	5.93699	0.637097		15.3863	0.801588	11.4466	0.879357	2.30137	0.969839	2.28219	0.879357	2.03014	0.629032		15.8027	0.884321	13.1452	0.882038	2.4	0.969839	2.04384	0.879357	1.63562	0.637097		15.3014	0.846998	12.7918	0.879357	1.40274	0.969169	2.29315	0.873995	4.64932	0.637097
15.1753	0.804031	9.63288	0.876676	1.19726	0.968499	2.93151	0.873995	6.08493	0.629032		15.6548	0.801588	11.8603	0.876676	2.32877	0.969169	2.29315	0.876676	2.04658	0.620968		15.8438	0.884321	13.1644	0.882038	2.45753	0.969169	2.11507	0.876676	1.67123	0.629032		15.3041	0.836139	13.0712	0.876676	1.41918	0.968499	2.41644	0.871314	4.65205	0.629032
15.2548	0.804031	10.0822	0.873995	1.22192	0.967828	3.22192	0.871314	6.12329	0.620968		15.7699	0.801588	11.8658	0.873995	2.36712	0.968499	2.30137	0.873995	2.12055	0.612903		15.8575	0.884321	13.1808	0.882038	2.46301	0.968499	2.25753	0.873995	1.69041	0.620968		15.3288	0.836139	13.0795	0.876676	1.4274	0.967828	2.45753	0.868633	4.66575	0.620968
15.274	0.804031	10.2986	0.871314	1.25753	0.967158	3.2274	0.868633	6.40274	0.612903		15.8438	0.801588	11.8822	0.871314	2.3863	0.967828	2.33151	0.871314	2.24932	0.604839		15.8658	0.884321	13.1863	0.879332	2.48493	0.967828	2.28219	0.871314	1.83836	0.612903		15.3863	0.836139	13.1233	0.873986	1.50137	0.967158	2.48493	0.865952	4.86301	0.612903
15.2849	0.804031	10.3699	0.868633	1.26849	0.966488	3.27397	0.865952	6.72603	0.604839		15.8658	0.801588	11.9096	0.868633	2.4	0.967158	2.35616	0.868633	2.25753	0.596774		15.9589	0.884321	13.2164	0.879332	2.49041	0.967158	2.28493	0.868633	1.93425	0.604839		15.4685	0.82499	13.1288	0.871297	1.52877	0.966488	2.73425	0.863271	4.99726	0.604839
15.2932	0.804031	10.4164	0.865952	1.27123	0.965818	3.3589	0.863271	6.73425	0.596774		15.9425	0.801588	12.1014	0.865952	2.46575	0.966488	2.41644	0.865952	2.29315	0.58871		15.9644	0.884321	13.2356	0.879332	2.63562	0.966488	2.29315	0.863271	1.94521	0.596774		15.5178	0.82499	13.1452	0.871297	1.53699	0.965818	2.76438	0.86059	5.05479	0.596774
15.3041	0.804031	10.5808	0.863271	1.29041	0.965147	3.4274	0.86059	6.84932	0.58871		15.9452	0.801588	12.1041	0.863271	2.5589	0.965818	2.45753	0.863271	2.52055	0.580645		16.0959	0.884321	13.2411	0.879332	2.67123	0.965818	2.30137	0.86059	1.96986	0.58871		15.5781	0.82499	13.1616	0.8686	1.56712	0.965147	2.77534	0.857909	5.10685	0.58871
15.3233	0.804031	10.5918	0.86059	1.29041	0.964477	3.45753	0.857909	6.98904	0.580645		15.9808	0.801588	12.137	0.86059	2.6274	0.965147	2.48493	0.86059	2.5863	0.572581		16.1178	0.884321	13.2548	0.879332	2.69041	0.965147	2.35616	0.857909	2.03014	0.580645		15.6	0.82499	13.1863	0.865902	1.57808	0.964477	2.97534	0.855228	5.21096	0.580645
15.3863	0.804031	10.789	0.857909	1.29589	0.963807	3.46575	0.855228	7.07671	0.572581		16.0575	0.801588	12.1699	0.857909	2.76164	0.964477	2.49041	0.857909	2.77534	0.564516		16.1644	0.884321	13.3096	0.879332	2.76164	0.964477	2.46575	0.855228	2.04658	0.572581		15.6329	0.82499	13.2164	0.865902	1.60822	0.963807	3.22192	0.852547	5.24932	0.572581
15.6	0.804031	11.0877	0.855228	1.40274	0.963137	3.49041	0.852547	7.18904	0.564516		16.1178	0.801588	12.3479	0.855228	2.76438	0.963807	2.59452	0.855228	2.93151	0.556452		16.1671	0.884321	13.3534	0.879332	2.83836	0.963807	2.5863	0.852547	2.05753	0.564516		15.6521	0.82499	13.2356	0.865902	1.62192	0.963137	3.31507	0.849866	5.28767	0.564516
15.6986	0.792545	11.0877	0.852547	1.41918	0.962466	3.59452	0.849866	7.67671	0.556452		16.1671	0.801588	12.3562	0.852547	2.83836	0.963137	2.63562	0.852547	3.27397	0.548387		16.1726	0.884321	13.4822	0.876567	2.92877	0.963137	2.59452	0.849866	2.12055	0.556452		15.7479	0.82499	13.2384	0.865902	1.64932	0.962466	3.35342	0.847185	5.30959	0.556452
15.7863	0.792545	11.2767	0.849866	1.4274	0.961796	3.84658	0.847185	7.77534	0.548387		16.1726	0.801588	12.4466	0.849866	2.84384	0.962466	2.67123	0.849866	3.30685	0.540323		16.1918	0.884321	13.5479	0.873802	2.95068	0.962466	2.6274	0.847185	2.24932	0.548387		15.7644	0.82499	13.2411	0.865902	1.67671	0.961796	3.4274	0.844504	5.47123	0.548387
15.8055	0.792545	11.2959	0.847185	1.50137	0.961126	4.00822	0.844504	7.80274	0.540323		16.1918	0.801588	12.4767	0.847185	2.92877	0.961796	2.73425	0.847185	3.46301	0.532258		16.2055	0.884321	13.5589	0.873802	2.97534	0.961796	2.76438	0.844504	2.33151	0.540323		15.7863	0.82499	13.2548	0.865902	1.83014	0.961126	3.43836	0.841823	5.53973	0.540323
15.8438	0.792545	11.3507	0.844504	1.52603	0.960456	4.25753	0.841823	7.97808	0.532258		16.211	0.801588	12.4767	0.844504	2.97534	0.961126	2.82192	0.844504	3.59452	0.524194		16.211	0.884321	13.5671	0.873802	3.06849	0.961126	2.82192	0.841823	2.41644	0.532258		15.8575	0.82499	13.2603	0.865902	1.95342	0.960456	3.46301	0.839142	5.58356	0.532258
15.8685	0.792545	11.4192	0.841823	1.52877	0.959786	4.29315	0.839142	8.05753	0.524194		16.2274	0.801588	12.5397	0.841823	3.0137	0.960456	2.95068	0.841823	3.69589	0.516129		16.2137	0.884321	13.6055	0.873802	3.09315	0.960456	2.84384	0.839142	2.52055	0.524194		15.8658	0.82499	13.2986	0.865902	1.96986	0.959786	3.46575	0.836461	5.69041	0.524194
15.8822	0.792545	11.8822	0.839142	1.53699	0.959115	4.32055	0.836461	8.11507	0.516129		16.2493	0.801588	12.7562	0.839142	3.06849	0.959786	3.07945	0.839142	3.83288	0.508065		16.2658	0.884321	13.6384	0.873802	3.11233	0.959786	3.0137	0.836461	2.5589	0.516129		15.8849	0.82499	13.3315	0.865902	2.03014	0.959115	3.53973	0.83378	5.73425	0.516129
15.9068	0.792545	11.9096	0.836461	1.56712	0.958445	4.43836	0.83378	8.57808	0.508065		16.3397	0.788447	12.8274	0.836461	3.09315	0.959115	3.22192	0.836461	4.06575	0.5		16.3425	0.884321	13.6438	0.873802	3.15068	0.959115	3.07945	0.83378	2.63562	0.508065		15.9068	0.82499	13.3671	0.863109	2.04384	0.958445	3.59452	0.831099	5.85753	0.508065
15.9452	0.792545	11.926	0.83378	1.60822	0.957775	4.64932	0.831099	8.99726	0.5		16.3425	0.788447	12.9781	0.83378	3.11233	0.958445	3.4274	0.83378	4.26301	0.491935		16.3644	0.884321	13.6603	0.873802	3.18904	0.958445	3.2274	0.831099	2.73425	0.5		15.9589	0.82499	13.3699	0.863109	2.04658	0.957775	3.66849	0.828418	5.89589	0.5
15.9589	0.792545	11.9288	0.831099	1.63288	0.957105	4.65205	0.828418	9.03562	0.491935		16.3534	0.775083	13.0137	0.831099	3.15068	0.957775	3.45753	0.831099	4.36712	0.483871		16.3671	0.884321	13.6795	0.873802	3.20274	0.957775	3.23836	0.828418	2.77534	0.491935		15.9808	0.82499	13.5014	0.863109	2.13973	0.957105	3.70411	0.825737	5.90411	0.491935
16.0959	0.792545	12.0466	0.828418	1.64932	0.956434	4.69863	0.825737	9.06575	0.483871		16.3973	0.775083	13.0712	0.828418	3.18904	0.957105	3.46575	0.828418	4.43836	0.475806		16.4411	0.884321	13.6822	0.873802	3.22192	0.957105	3.4274	0.825737	2.93151	0.483871		16.0959	0.82499	13.5068	0.863109	2.17534	0.956434	3.77534	0.823056	6.17808	0.483871
16.1178	0.792545	12.211	0.825737	1.67671	0.955764	4.78904	0.823056	9.12055	0.475806		16.4192	0.775083	13.1014	0.828418	3.20274	0.956434	3.49041	0.825737	4.66575	0.467742		16.4438	0.884321	13.7151	0.873802	3.29863	0.956434	3.43836	0.823056	3.27397	0.475806		16.1178	0.82499	13.5918	0.860288	2.20548	0.955764	3.83288	0.820375	6.36438	0.475806
16.1342	0.792545	12.3562	0.823056	1.7863	0.955094	4.89315	0.820375	9.36712	0.467742		16.4384	0.775083	13.1233	0.828418	3.2274	0.955764	3.66849	0.823056	4.86301	0.459677		16.4575	0.884321	13.7178	0.873802	3.30411	0.955764	3.45753	0.820375	3.30685	0.467742		16.1342	0.82499	13.6055	0.860288	2.24932	0.955094	3.86575	0.817694	6.61644	0.467742
16.211	0.792545	12.4521	0.820375	1.88767	0.954424	4.92055	0.817694	9.46849	0.459677		16.4575	0.775083	13.2027	0.828418	3.23836	0.955094	3.70411	0.820375	4.96986	0.451613		16.4795	0.884321	13.7808	0.873802	3.31507	0.955094	3.46575	0.817694	3.35342	0.459677		16.1644	0.82499	13.6849	0.860288	2.27123	0.954424	3.93425	0.815013	6.69315	0.459677
16.2575	0.778641	12.7014	0.817694	1.90137	0.953753	4.92329	0.815013	9.64932	0.451613		16.4795	0.775083	13.2164	0.828418	3.29863	0.954424	3.82192	0.817694	5.1726	0.443548		16.5068	0.867945	13.9671	0.873802	3.32603	0.954424	3.49041	0.815013	3.46301	0.451613		16.2493	0.82499	13.6959	0.857449	2.28493	0.953753	4.02192	0.812332	6.73425	0.451613
16.326	0.778641	12.7397	0.815013	1.93425	0.953083	4.96986	0.812332	9.87123	0.443548		16.5096	0.775083	13.2356	0.828418	3.30411	0.953753	3.84658	0.815013	5.17808	0.435484		16.5151	0.867945	13.9808	0.873802	3.32877	0.953753	3.53973	0.812332	3.59452	0.443548		16.2685	0.82499	13.7151	0.857449	2.30137	0.952413	4.06575	0.809651	6.98904	0.443548
16.3397	0.778641	12.8274	0.812332	1.94521	0.952413	4.98082	0.809651	9.91507	0.435484		16.5534	0.775083	13.2384	0.828418	3.31507	0.953083	3.86575	0.812332	5.53973	0.427419		16.5534	0.867945	14.0384	0.873802	3.35342	0.953083	3.6411	0.809651	3.66849	0.435484		16.326	0.82499	13.7178	0.857449	2.32877	0.951743	4.08767	0.806971	7.57808	0.435484
16.4192	0.778641	12.8493	0.809651	1.95342	0.951743	5.09315	0.806971	10.126	0.427419		16.5753	0.775083	13.2548	0.828418	3.32603	0.952413	3.89041	0.809651	5.70959	0.419355		16.5562	0.867945	14.0603	0.870869	3.3589	0.952413	3.73699	0.806971	3.69589	0.427419		16.4192	0.82499	13.789	0.857449	2.35616	0.951072	4.09589	0.80429	7.77534	0.427419
16.4411	0.778641	12.9288	0.806971	1.96986	0.951072	5.13973	0.80429	10.3178	0.419355		16.5781	0.775083	13.2603	0.828418	3.35342	0.951743	3.96164	0.806971	5.73425	0.41129		16.5671	0.867945	14.0849	0.870869	3.39178	0.951743	3.77534	0.80429	3.83288	0.419355		16.4411	0.82499	14.0027	0.854581	2.36712	0.950402	4.13425	0.801609	7.97808	0.419355
16.4575	0.778641	13.0712	0.80429	2.04384	0.950402	5.17808	0.801609	10.4164	0.41129		16.5973	0.775083	13.3096	0.828418	3.35342	0.951072	4.03562	0.80429	5.85753	0.403226		16.5973	0.867945	14.1699	0.870869	3.4274	0.951072	3.79178	0.801609	3.89041	0.41129		16.474	0.82499	14.0384	0.851714	2.3863	0.949732	4.2274	0.798928	8.0137	0.41129
16.474	0.778641	13.0849	0.801609	2.04658	0.949732	5.24932	0.798928	10.4356	0.403226		16.6274	0.775083	13.4658	0.828418	3.3589	0.950402	4.06301	0.801609	5.90411	0.395161		16.611	0.867945	14.2329	0.870869	3.45205	0.950402	3.84658	0.798928	4.06575	0.403226		16.4767	0.82499	14.1288	0.848846	2.4	0.949062	4.24658	0.796247	8.05753	0.403226
16.4767	0.778641	13.0877	0.801609	2.05753	0.949062	5.28767	0.796247	10.6274	0.395161		16.674	0.775083	13.4822	0.825648	3.39178	0.949732	4.20822	0.798928	6.11507	0.387097		16.674	0.867945	14.274	0.870869	3.49589	0.949732	3.86575	0.796247	4.25753	0.395161		16.4795	0.82499	14.1699	0.848846	2.46301	0.948391	4.29315	0.793566	8.54521	0.395161
16.5151	0.778641	13.1068	0.801609	2.11507	0.948391	5.3726	0.793566	10.6384	0.387097		16.6904	0.775083	13.5014	0.825648	3.4274	0.949062	4.25753	0.796247	6.12329	0.379032		16.6904	0.867945	14.2849	0.870869	3.52055	0.949062	3.93425	0.793566	4.26301	0.387097		16.5151	0.82499	14.2301	0.848846	2.46575	0.947721	4.31781	0.790885	8.57808	0.387097
16.5534	0.778641	13.1233	0.79891	2.13973	0.947721	5.52055	0.790885	10.8055	0.379032		16.6932	0.775083	13.5068	0.825648	3.43836	0.948391	4.29315	0.793566	6.2137	0.370968		16.7068	0.867945	14.3534	0.867877	3.53973	0.948391	3.96164	0.790885	4.29315	0.379032		16.5534	0.82499	14.2329	0.848846	2.49041	0.947051	4.32055	0.788204	8.70959	0.379032
16.5671	0.778641	13.126	0.79891	2.17534	0.947051	5.63562	0.788204	11.0384	0.370968		16.7315	0.775083	13.5644	0.825648	3.45205	0.947721	4.31781	0.790885	6.27671	0.362903		16.7096	0.867945	14.3836	0.864884	3.61096	0.947721	4.09589	0.788204	4.36712	0.370968		16.5671	0.82499	14.2548	0.848846	2.5589	0.946381	4.36712	0.785523	9.06575	0.370968
16.6301	0.778641	13.1452	0.79891	2.20548	0.946381	5.64932	0.785523	11.2137	0.362903		16.7863	0.775083	13.6055	0.825648	3.49589	0.947051	4.32055	0.788204	6.46027	0.354839		16.726	0.867945	14.4384	0.858899	3.6137	0.947051	4.20822	0.785523	4.45479	0.362903		16.6521	0.82499	14.2849	0.848846	2.6274	0.94571	4.45479	0.782842	9.64932	0.362903
16.674	0.778641	13.1616	0.796183	2.24932	0.94571	5.65205	0.782842	11.463	0.354839		16.789	0.775083	13.6384	0.825648	3.52055	0.946381	4.45479	0.785523	6.59452	0.346774		16.7315	0.867945	14.4685	0.858899	3.70411	0.946381	4.25205	0.782842	4.60822	0.354839		16.6904	0.82499	14.3151	0.845929	2.63562	0.94504	4.66575	0.780161	9.66301	0.354839
16.6904	0.778641	13.1863	0.793456	2.25753	0.94504	5.69041	0.780161	11.5151	0.346774		16.8	0.775083	13.6849	0.825648	3.53973	0.94504	4.49041	0.782842	6.66301	0.33871		16.7836	0.867945	14.4986	0.855895	3.72877	0.94571	4.26575	0.780161	4.63288	0.346774		16.6932	0.82499	14.3671	0.845929	2.67123	0.94437	4.69315	0.77748	9.82192	0.346774
16.7068	0.778641	13.2164	0.793456	2.28493	0.94437	5.70959	0.77748	11.6274	0.33871		16.8082	0.775083	13.7151	0.825648	3.61096	0.94437	4.60822	0.780161	6.70685	0.330645		16.8082	0.867945	14.5041	0.855895	3.82192	0.94504	4.29041	0.77748	4.86301	0.33871		16.7315	0.82499	14.3836	0.842992	2.69041	0.9437	4.69863	0.774799	10.2301	0.33871
16.8082	0.778641	13.2356	0.793456	2.29315	0.9437	5.83014	0.774799	11.7096	0.330645		16.8192	0.775083	13.7178	0.825648	3.6137	0.9437	4.64932	0.77748	6.73425	0.322581		16.8192	0.867945	14.5452	0.855895	3.88219	0.94437	4.31781	0.774799	4.96986	0.330645		16.789	0.82499	14.4	0.842992	2.76164	0.943029	4.78904	0.772118	10.2795	0.330645
16.8192	0.778641	13.2384	0.793456	2.29589	0.943029	5.8411	0.772118	11.8192	0.322581		16.8411	0.775083	13.789	0.825648	3.6411	0.943029	4.65205	0.774799	7.23014	0.314516		16.8274	0.867945	14.5562	0.855895	3.88493	0.9437	4.32055	0.772118	5.10685	0.322581		16.7973	0.82499	14.4384	0.837097	2.82192	0.942359	4.87671	0.769437	10.3041	0.322581
16.8767	0.778641	13.2411	0.793456	2.30137	0.942359	5.86301	0.769437	12.2877	0.314516		16.8438	0.775083	13.9808	0.825648	3.72877	0.942359	4.69863	0.772118	8.05753	0.306452		16.8795	0.867945	14.5781	0.855895	4.00822	0.943029	4.36164	0.769437	5.1726	0.314516		16.8	0.82499	14.4685	0.837097	2.83836	0.941689	4.92329	0.766756	10.5973	0.314516
16.8795	0.778641	13.263	0.790672	2.36712	0.941689	5.86849	0.766756	12.3973	0.306452		16.8603	0.775083	14.0603	0.825648	3.73699	0.941689	4.77534	0.769437	8.66575	0.298387		16.8932	0.867945	14.6027	0.855895	4.02192	0.942359	4.43836	0.766756	5.17808	0.306452		16.8082	0.82499	14.5589	0.837097	2.84384	0.941019	4.96986	0.764075	10.8055	0.306452
16.8822	0.778641	13.2822	0.790672	2.3863	0.941019	6.11507	0.764075	12.5315	0.298387		16.8658	0.775083	14.2301	0.825648	3.75342	0.941019	4.87671	0.766756	8.93151	0.290323		16.9014	0.867945	14.6493	0.855895	4.03562	0.941689	4.53699	0.764075	5.29863	0.298387		16.8658	0.82499	14.5781	0.837097	2.84932	0.940349	4.98082	0.761394	10.9151	0.298387
16.8932	0.778641	13.2986	0.790672	2.4	0.940349	6.15342	0.761394	12.6356	0.290323		16.8795	0.775083	14.2329	0.825648	3.77534	0.940349	4.92055	0.764075	8.93973	0.282258		16.9315	0.867945	14.6712	0.852828	4.05205	0.941019	4.64932	0.761394	5.39726	0.290323		16.8795	0.82499	14.6493	0.837097	2.92877	0.939678	5.09315	0.758713	11.1425	0.290323
16.9342	0.778641	13.3315	0.790672	2.46301	0.939678	6.1863	0.758713	12.6849	0.282258		17.0466	0.775083	14.274	0.825648	3.79178	0.939678	4.92329	0.761394	9.06575	0.274194		16.9534	0.867945	14.6795	0.852828	4.06301	0.940349	4.66575	0.756032	5.68493	0.282258		16.8932	0.82499	14.674	0.837097	2.95068	0.939008	5.2411	0.756032	11.3589	0.282258
16.9534	0.778641	13.3562	0.790672	2.46575	0.939008	6.27671	0.756032	12.7178	0.274194		17.0521	0.775083	14.2849	0.825648	3.88219	0.939008	4.98082	0.756032	9.32055	0.266129		17.0384	0.867945	14.7123	0.852828	4.08767	0.939678	4.77534	0.753351	5.70685	0.274194		16.9507	0.82499	14.6767	0.834096	3.0137	0.938338	5.36986	0.753351	11.4219	0.274194
17.0521	0.778641	13.3671	0.787848	2.48493	0.938338	6.27945	0.753351	12.8603	0.266129		17.1534	0.74408	14.3233	0.82273	3.93425	0.938338	4.99726	0.753351	9.61096	0.258065		17.0466	0.867945	14.7589	0.849738	4.13425	0.939008	4.78904	0.75067	5.73425	0.266129		16.9534	0.82499	14.6877	0.831096	3.06849	0.937668	5.4274	0.75067	11.463	0.266129
17.074	0.778641	13.4658	0.787848	2.5589	0.937668	6.28219	0.75067	12.926	0.258065		17.1644	0.74408	14.3671	0.82273	4.00822	0.937668	5.04932	0.75067	10.0329	0.25		17.074	0.867945	14.7671	0.849738	4.18356	0.938338	4.88493	0.747989	5.85753	0.258065		16.9753	0.82499	14.7123	0.831096	3.07945	0.936997	5.45205	0.747989	11.6493	0.258065
17.0904	0.778641	13.5068	0.787848	2.6274	0.936997	6.29041	0.747989	13.0932	0.25		17.1836	0.74408	14.4411	0.819802	4.02192	0.936997	5.05479	0.747989	10.2301	0.241935		17.0932	0.867945	14.7863	0.849738	4.2274	0.937668	4.89041	0.745308	5.86849	0.25		17.0521	0.82499	14.7507	0.831096	3.11233	0.936327	5.46301	0.745308	11.7699	0.25
17.1315	0.778641	13.5644	0.785004	2.67123	0.936327	6.31507	0.745308	13.1014	0.25		17.1918	0.74408	14.4849	0.819802	4.05205	0.936327	5.07397	0.745308	10.2795	0.233871		17.0959	0.867945	14.789	0.849738	4.23562	0.936997	4.92055	0.742627	5.90411	0.241935		17.0904	0.82499	14.7534	0.828074	3.15068	0.935657	5.46849	0.742627	11.9644	0.241935
17.1342	0.778641	13.6164	0.78216	2.76438	0.935657	6.36438	0.742627	13.126	0.25		17.2082	0.74408	14.4904	0.816864	4.08767	0.935657	5.10685	0.742627	10.3863	0.225806		17.1616	0.867945	14.7945	0.846614	4.24658	0.936327	4.98082	0.737265	6.12329	0.233871		17.1151	0.82499	14.7699	0.828074	3.18904	0.934987	5.53151	0.739946	12.3973	0.233871
17.1534	0.778641	13.6219	0.779316	2.82192	0.934987	6.56986	0.739946	13.1589	0.241379		17.211	0.74408	14.4986	0.813926	4.09589	0.934987	5.21096	0.739946	10.4356	0.217742		17.1671	0.867945	14.811	0.846614	4.26849	0.935657	4.99726	0.734584	6.1863	0.225806		17.1342	0.82499	14.7863	0.828074	3.20274	0.934316	5.63014	0.737265	13.0164	0.225806
17.1808	0.778641	13.6384	0.779316	2.83836	0.934316	6.58904	0.737265	13.211	0.232759		17.2192	0.74408	14.5178	0.813926	4.13425	0.934316	5.24932	0.737265	10.6493	0.209677		17.1699	0.867945	14.8137	0.846614	4.39726	0.934987	5.04932	0.731903	6.2137	0.217742		17.1507	0.82499	14.8082	0.825029	3.2274	0.933646	5.63562	0.734584	13.0932	0.217742
17.1918	0.778641	13.6438	0.779316	2.84384	0.933646	6.59452	0.734584	13.3068	0.224138		17.2219	0.74408	14.5205	0.810977	4.18356	0.933646	5.28767	0.734584	10.9151	0.201613		17.189	0.867945	14.8247	0.846614	4.45205	0.934316	5.05479	0.729223	6.27945	0.209677		17.1534	0.82499	14.811	0.825029	3.23836	0.932976	5.64932	0.731903	13.3068	0.209677
17.211	0.778641	13.6603	0.779316	2.92877	0.932976	6.59726	0.731903	13.3808	0.215517		17.2438	0.74408	14.6356	0.810977	4.2274	0.932976	5.3726	0.731903	11.6274	0.193548		17.1918	0.867945	14.8329	0.846614	4.49041	0.933646	5.07397	0.726542	6.46027	0.201613		17.1671	0.82499	14.8329	0.825029	3.27397	0.932306	5.66301	0.729223	13.3808	0.201613
17.2411	0.778641	13.7808	0.779316	2.95068	0.932306	6.64384	0.729223	13.5342	0.206897		17.2658	0.74408	14.6603	0.810977	4.23562	0.932306	5.3726	0.729223	12.0274	0.185484		17.211	0.867945	14.8685	0.846614	4.52329	0.932976	5.07945	0.723861	6.70685	0.193548		17.189	0.82499	14.8521	0.825029	3.29863	0.931635	5.70959	0.723861	13.5808	0.201613
17.2466	0.778641	13.789	0.779316	2.97534	0.931635	6.67123	0.726542	13.5781	0.198276		17.2986	0.74408	14.7589	0.808006	4.24658	0.931635	5.39726	0.726542	12.3178	0.177419		17.2658	0.867945	14.9014	0.846614	4.65205	0.932306	5.2411	0.72118	6.73425	0.185484		17.1918	0.82499	14.8685	0.825029	3.30411	0.930965	5.8411	0.72118	13.6767	0.193212
17.2658	0.778641	13.8603	0.779316	3.0137	0.930965	6.73973	0.723861	13.5808	0.198276		17.3068	0.74408	14.7863	0.808006	4.25205	0.930965	5.42192	0.723861	12.3699	0.169355		17.2986	0.867945	14.9205	0.846614	4.69315	0.931635	5.24932	0.718499	6.81644	0.177419		17.211	0.82499	14.8932	0.825029	3.32603	0.930295	5.86301	0.718499	13.8027	0.184812
17.2986	0.778641	13.926	0.776397	3.07945	0.930295	6.8137	0.72118	13.6795	0.198276		17.3425	0.74408	14.789	0.808006	4.26849	0.930295	5.4274	0.72118	12.3973	0.16129		17.337	0.867945	14.9425	0.846614	4.69863	0.930965	5.28767	0.715818	8.12603	0.169355		17.2466	0.82499	14.9014	0.825029	3.32877	0.929625	5.86849	0.715818	13.8164	0.176411
17.337	0.778641	13.9863	0.776397	3.09315	0.929625	6.83288	0.718499	14.1616	0.188834		17.3644	0.74408	14.7945	0.805013	4.29041	0.929625	5.46301	0.718499	12.4082	0.153226		17.474	0.867945	14.9616	0.846614	4.80274	0.930295	5.36986	0.713137	8.16438	0.16129		17.2658	0.82499	14.9425	0.825029	3.35342	0.928954	5.93699	0.713137	13.8466	0.168011
17.3644	0.778641	14.0027	0.773467	3.11233	0.928954	6.98082	0.715818	14.2329	0.179392		17.4411	0.74408	14.8247	0.805013	4.36164	0.928954	5.47123	0.715818	12.6356	0.145161		17.4904	0.867945	14.9671	0.846614	4.80822	0.929625	5.3726	0.710456	8.20274	0.153226		17.2986	0.82499	14.9616	0.825029	3.3589	0.928284	5.94521	0.710456	13.9918	0.15961
17.3836	0.778641	14.0384	0.770537	3.15068	0.928284	7.04384	0.713137	14.2959	0.179392		17.4603	0.74408	14.8329	0.805013	4.39726	0.928284	5.52055	0.713137	12.7041	0.137097		17.5096	0.867945	14.9781	0.846614	4.87671	0.928954	5.42192	0.707775	8.66575	0.145161		17.337	0.82499	14.9781	0.825029	3.39178	0.927614	6.08493	0.707775	13.9973	0.15121
17.4411	0.778641	14.1699	0.770537	3.18904	0.927614	7.09315	0.710456	14.4986	0.169426		17.474	0.74408	14.8466	0.805013	4.45205	0.927614	5.53151	0.710456	13.126	0.137097		17.5479	0.867945	14.9808	0.846614	4.89315	0.928284	5.4274	0.705094	8.8	0.137097		17.3425	0.82499	14.9808	0.821868	3.45205	0.926944	6.11507	0.705094	14.0712	0.142809
17.4603	0.778641	14.2301	0.770537	3.23836	0.926944	7.11507	0.707775	14.5151	0.15946		17.5479	0.74408	14.8658	0.805013	4.52329	0.926944	5.63562	0.707775	13.1589	0.128528		17.5507	0.867945	15.0384	0.846614	4.89863	0.927614	5.46301	0.702413	8.93151	0.129032		17.3644	0.82499	15.0767	0.821868	3.45753	0.926273	6.12329	0.702413	14.4986	0.134409
17.5096	0.778641	14.274	0.770537	3.29863	0.926273	7.1589	0.705094	14.5507	0.149494		17.5836	0.74408	14.8685	0.805013	4.53699	0.926273	5.68493	0.705094	13.3808	0.11996		17.5534	0.867945	15.0932	0.846614	4.90959	0.926944	5.46849	0.699732	9.66301	0.120968		17.3836	0.82499	15.0959	0.821868	3.46575	0.925603	6.15342	0.699732	14.5342	0.126008
17.5699	0.778641	14.3151	0.767574	3.30411	0.925603	7.25753	0.702413	14.6301	0.139527		17.6247	0.74408	14.9589	0.805013	4.63288	0.925603	5.70685	0.702413	13.5808	0.11996		17.5726	0.867945	15.0959	0.846614	4.92329	0.926273	5.47123	0.697051	10.8986	0.112903		17.4411	0.82499	15.1014	0.821868	3.49589	0.924933	6.1863	0.697051	14.6301	0.117608
17.5836	0.778641	14.337	0.76461	3.32603	0.924933	7.41096	0.699732	14.6411	0.139527		17.6521	0.74408	14.9616	0.805013	4.66575	0.924933	5.77808	0.699732	13.6712	0.110732		17.5836	0.867945	15.1014	0.846614	4.96986	0.925603	5.53973	0.69437	11.0384	0.104839		17.474	0.82499	15.1123	0.821868	3.52055	0.924263	6.27671	0.69437	14.6411	0.117608
17.5945	0.778641	14.3671	0.76461	3.32877	0.924263	7.42192	0.697051	14.8192	0.128795				14.9644	0.805013	4.69315	0.924263	5.86301	0.697051	14.4192	0.101504		17.5863	0.867945	15.1123	0.846614	4.97534	0.924933	5.65205	0.691689	12.3151	0.0967742		17.5096	0.82499	15.1178	0.821868	3.53973	0.923592	6.27945	0.691689	15.1123	0.108561
17.6521	0.778641	14.4521	0.761623	3.35342	0.923592	7.57808	0.69437	15.1315	0.118062				14.9671	0.805013	4.78904	0.923592	5.86849	0.69437	14.5151	0.0922767		17.6082	0.867945	15.1315	0.843254	4.9863	0.924263	5.66301	0.689008	12.3973	0.0887097		17.5342	0.82499	15.1315	0.821868	3.61096	0.922922	6.28219	0.689008	15.2219	0.0995141
17.6712	0.778641	14.4849	0.761623	3.35342	0.922922	7.63288	0.691689	15.1973	0.118062				14.9781	0.805013	4.80274	0.922922	5.89589	0.691689	14.6301	0.083049		17.6712	0.867945	15.1534	0.843254	4.99726	0.923592	5.70959	0.686327	12.5781	0.0806452		17.5479	0.82499	15.1589	0.821868	3.6137	0.922252	6.31507	0.686327	15.4055	0.0995141
17.726	0.778641	14.4986	0.758625	3.39178	0.922252	7.64658	0.689008	15.4712	0.106256				14.9808	0.805013	4.88493	0.922252	5.93699	0.689008	14.6411	0.083049		17.7068	0.867945	15.1726	0.843254	5.01918	0.922252	5.73973	0.683646	12.7863	0.0725806		17.5507	0.82499	15.1753	0.821868	3.6411	0.921582	6.56986	0.683646	15.6	0.0895627
17.7616	0.778641	14.5014	0.758625	3.43836	0.921582	7.65753	0.686327	15.5342	0.0944494				15.0384	0.801893	4.89041	0.921582	6	0.686327	14.8192	0.0726679				15.1753	0.843254	5.05205	0.921582	5.75068	0.680965	13.3918	0.0725806		17.5836	0.82499	15.1945	0.821868	3.72877	0.920912	6.59452	0.680965	15.7315	0.0796112
17.8384	0.778641	14.5589	0.758625	3.45205	0.920912	7.66849	0.683646	15.7315	0.0826432				15.0932	0.801893	4.89315	0.920912	6.08493	0.683646	15.0438	0.0726679				15.1781	0.843254	5.08219	0.920912	5.83014	0.678284	13.6493	0.0635081		17.6521	0.82499	15.2082	0.818581	3.73699	0.920241	6.59726	0.678284	15.8466	0.0696598
		14.6356	0.758625	3.46301	0.920241	7.71781	0.680965	15.8466	0.070837				15.1014	0.801893	4.89863	0.920241	6.09863	0.680965	15.1123	0.0605566				15.2082	0.843254	5.09315	0.920241	5.8411	0.675603	14.4192	0.0544355		17.6712	0.82499	15.211	0.818581	3.75342	0.919571	6.63014	0.675603	16.2822	0.0696598
		14.6493	0.758625	3.46575	0.919571	7.78356	0.678284	15.9068	0.070837				15.1123	0.801893	4.90959	0.919571	6.17808	0.678284	15.4055	0.0605566				15.211	0.843254	5.09863	0.919571	5.87671	0.672922	14.6959	0.0453629				15.2137	0.818581	3.76164	0.918901	6.64384	0.672922	16.5589	0.0696598
		14.674	0.758625	3.49589	0.918901	7.87945	0.675603	15.926	0.070837				15.1315	0.798711	4.96986	0.918901	6.1863	0.675603	15.9068	0.0605566				15.2356	0.839798	5.12877	0.918901	5.93699	0.670241	15.1123	0.0362903				15.2329	0.811926	3.82192	0.918231	6.68767	0.670241	16.589	0.0696598
		14.6795	0.758625	3.52055	0.918231	7.91233	0.672922	16.0904	0.0531278				15.1726	0.798711	4.97534	0.918231	6.31507	0.672922	16.6932	0.0605566				15.2466	0.839798	5.13973	0.918231	6	0.66756	16.4438	0.0362903				15.2548	0.811926	3.84658	0.91756	6.72603	0.66756	16.7096	0.0696598
		14.7479	0.758625	3.53973	0.91689	7.92055	0.670241	16.2822	0.0531278				15.1753	0.798711	4.9863	0.91756	6.36438	0.670241	16.7096	0.0605566				15.2548	0.839798	5.17808	0.91756	6.09863	0.664879	16.5425	0.0241935				15.2658	0.811926	3.88219	0.91689	6.8137	0.664879	16.7123	0.0696598
		14.7507	0.758625	3.61096	0.91622	7.96712	0.66756	16.7096	0.0531278				15.2	0.79549	4.99726	0.91689	6.40274	0.66756	17.5507	0.0605566				15.274	0.839798	5.2	0.91689	6.11507	0.662198	16.6932	0.0241935				15.2849	0.811926	3.88493	0.91622	6.81644	0.662198	16.8384	0.0696598
		14.7589	0.755528	3.6137	0.91555	8.0137	0.664879	17.5671	0				15.2082	0.79549	5.01918	0.91555	6.45479	0.664879						15.2849	0.839798	5.21096	0.91622	6.17808	0.659517	16.8438	0.0241935				15.2877	0.811926	3.89041	0.91555	6.83288	0.659517	17.5671	0
		14.7671	0.755528	3.6411	0.914879	8.09315	0.662198						15.211	0.79549	5.05205	0.914879	6.46301	0.662198						15.2877	0.839798	5.22466	0.91555	6.27671	0.656836						15.3014	0.811926	4.00822	0.914879	6.84932	0.656836
		14.789	0.755528	3.66849	0.914209	8.12877	0.659517						15.2137	0.79549	5.07945	0.914209	6.48767	0.659517						15.3041	0.83627	5.23836	0.914879	6.36438	0.654155						15.3041	0.808529	4.04932	0.914209	6.92603	0.654155
		14.8055	0.752406	3.70411	0.913539	8.13151	0.656836						15.2301	0.79549	5.08219	0.913539	6.61644	0.656836						15.3233	0.83627	5.28219	0.914209	6.40274	0.651475						15.3123	0.808529	4.06301	0.913539	6.98082	0.651475
		14.8082	0.749284	3.72877	0.912869	8.2	0.654155						15.2548	0.79549	5.09315	0.912869	6.69315	0.654155						15.3288	0.83627	5.30137	0.913539	6.45479	0.648794						15.3233	0.808529	4.18356	0.912869	7.0274	0.648794
		14.8137	0.749284	3.73699	0.912198	8.2274	0.651475						15.2658	0.79549	5.09863	0.912198	6.72603	0.651475						15.3863	0.83627	5.30959	0.912869	6.46301	0.646113						15.3288	0.808529	4.20822	0.912198	7.04384	0.646113
		14.8521	0.749284	3.75342	0.911528	8.29863	0.648794						15.274	0.79549	5.12877	0.911528	6.8137	0.648794						15.4411	0.83627	5.34521	0.912198	6.48767	0.643432						15.3315	0.808529	4.23562	0.911528	7.04384	0.643432
		14.8658	0.749284	3.76164	0.910858	8.30959	0.646113						15.2849	0.79549	5.13973	0.910858	6.81644	0.646113						15.4685	0.83268	5.36164	0.911528	6.54795	0.640751						15.3452	0.808529	4.25205	0.910858	7.07671	0.640751
		14.9014	0.749284	3.77534	0.910188	8.35616	0.643432						15.2932	0.79549	5.17808	0.910188	6.98904	0.643432						15.5425	0.83268	5.3726	0.910858	6.56986	0.63807						15.3507	0.808529	4.25753	0.910188	7.07945	0.63807
		14.9205	0.749284	3.79178	0.909517	8.52329	0.640751						15.3014	0.79549	5.22466	0.909517	7.04384	0.640751						15.5781	0.83268	5.37808	0.910188	6.58904	0.635389						15.3644	0.808529	4.26301	0.909517	7.10959	0.635389
		14.9233	0.749284	3.82192	0.908847	8.5589	0.63807						15.3041	0.792134	5.23836	0.908847	7.09315	0.63807						15.674	0.83268	5.45205	0.909517	6.59452	0.632708						15.3808	0.804982	4.26575	0.908847	7.18904	0.632708
		14.9425	0.749284	3.83288	0.908177	8.58904	0.635389						15.3041	0.788777	5.2411	0.908177	7.10959	0.635389						15.6904	0.83268	5.50959	0.908847	6.59726	0.630027						15.3836	0.804982	4.26849	0.908177	7.39726	0.630027
		14.9589	0.749284	3.86575	0.907507	8.66575	0.632708						15.3123	0.788777	5.25479	0.907507	7.18904	0.632708						15.6932	0.83268	5.52055	0.908177	6.61644	0.627346						15.3918	0.804982	4.36164	0.907507	7.41096	0.627346
		14.9616	0.749284	3.88219	0.906836	8.70137	0.630027						15.3233	0.788777	5.28219	0.906836	7.34795	0.630027						15.7288	0.829012	5.53151	0.907507	6.62466	0.624665						15.4411	0.804982	4.39726	0.906836	7.52329	0.624665
		14.9808	0.749284	3.93425	0.906166	8.70959	0.627346						15.3288	0.788777	5.29863	0.906166	7.3589	0.627346						15.7479	0.829012	5.54247	0.906836	6.63014	0.621984						15.5014	0.804982	4.45205	0.906166	7.58082	0.621984
		15.0384	0.749284	4.02192	0.905496	8.71781	0.624665						15.3315	0.788777	5.30137	0.905496	7.41096	0.624665						15.7644	0.829012	5.58356	0.906166	6.66301	0.619303						15.5123	0.804982	4.49041	0.905496	7.63288	0.619303
		15.0959	0.749284	4.05205	0.904826	8.73425	0.621984						15.3836	0.788777	5.30959	0.904826	7.43014	0.621984						15.7671	0.829012	5.63014	0.905496	6.72603	0.616622						15.5178	0.804982	4.52329	0.904826	7.64658	0.616622
		15.1014	0.749284	4.06301	0.904155	8.75616	0.619303						15.3918	0.788777	5.34521	0.904155	7.57808	0.619303						15.7699	0.829012	5.63562	0.904155	6.98082	0.613941						15.5342	0.804982	4.53699	0.904155	7.65753	0.613941
		15.1123	0.749284	4.06575	0.903485	8.76986	0.616622						15.4712	0.785318	5.36164	0.903485	7.66027	0.616622						15.7863	0.829012	5.64932	0.903485	6.98904	0.61126						15.5425	0.804982	4.63288	0.903485	7.67671	0.608579
		15.1315	0.745939	4.09589	0.902815	8.83836	0.613941						15.5014	0.785318	5.36986	0.902815	7.67671	0.613941						15.7918	0.825227	5.69041	0.902815	7.04384	0.608579						15.5808	0.804982	4.72877	0.902815	7.68767	0.605898
		15.1589	0.745939	4.13425	0.902145	8.8411	0.61126						15.5041	0.785318	5.37808	0.902145	7.68219	0.61126						15.8027	0.825227	5.70959	0.902145	7.07945	0.605898						15.6	0.804982	4.77534	0.902145	7.71781	0.603217
		15.1753	0.745939	4.18356	0.901475	9.11781	0.608579						15.5178	0.785318	5.45205	0.901475	7.77534	0.608579						15.8055	0.825227	5.73699	0.901475	7.09315	0.603217						15.6466	0.804982	4.80274	0.901475	7.78356	0.600536
		15.2082	0.742549	4.20822	0.900804	9.18356	0.605898						15.5425	0.785318	5.46849	0.900804	7.78356	0.605898						15.8082	0.825227	5.77808	0.900804	7.10137	0.600536						15.6548	0.804982	4.80822	0.900804	7.78356	0.597855
		15.211	0.742549	4.2274	0.900134	9.21096	0.603217						15.6329	0.785318	5.50959	0.900134	7.80274	0.603217						15.8137	0.821371	5.81644	0.900134	7.10137	0.597855						15.6575	0.804982	4.88493	0.900134	7.80274	0.595174
		15.2301	0.742549	4.23562	0.899464	9.24658	0.600536						15.6521	0.785318	5.54247	0.899464	7.86575	0.600536						15.8411	0.821371	5.86301	0.899464	7.10959	0.595174						15.674	0.804982	4.89041	0.899464	7.91233	0.592493
		15.2329	0.739111	4.24658	0.898794	9.25753	0.597855						15.6548	0.785318	5.57808	0.898794	7.91233	0.597855						15.8822	0.821371	5.86849	0.898794	7.23014	0.592493						15.6904	0.804982	4.89315	0.898794	8.04384	0.589812
		15.2356	0.735673	4.25205	0.898123	9.27397	0.595174						15.674	0.785318	5.58356	0.898123	7.97808	0.595174						15.8849	0.821371	5.87397	0.898123	7.25753	0.589812						15.6932	0.804982	4.89863	0.898123	8.09315	0.587131
		15.2493	0.735673	4.26301	0.897453	9.38904	0.592493						15.6904	0.785318	5.63014	0.897453	8.0137	0.592493						15.9233	0.821371	5.89589	0.897453	7.34795	0.587131						15.7288	0.801094	4.90959	0.897453	8.11507	0.58445
		15.2685	0.735673	4.26575	0.896783	9.53151	0.589812						15.6932	0.785318	5.63562	0.896783	8.11507	0.589812						15.9425	0.821371	5.89589	0.896783	7.3589	0.58445						15.7699	0.801094	4.92055	0.896783	8.12877	0.581769
		15.2877	0.735673	4.26849	0.896113	9.71507	0.587131						15.6986	0.781699	5.64932	0.896113	8.12603	0.587131						15.9452	0.821371	5.92329	0.896113	7.41096	0.581769						15.8027	0.801094	4.92329	0.896113	8.15068	0.579088
		15.2932	0.735673	4.29041	0.895442	9.82466	0.58445						15.726	0.77808	5.65205	0.895442	8.16438	0.58445						15.9753	0.821371	5.94521	0.895442	7.66849	0.579088						15.8055	0.801094	4.96986	0.895442	8.2	0.576408
		15.3014	0.73217	4.31781	0.894772	9.90137	0.581769						15.7288	0.774461	5.66301	0.894772	8.2	0.581769						15.9808	0.821371	5.9589	0.894772	7.67671	0.573727						15.8137	0.797128	4.97534	0.894772	8.35616	0.571046
		15.3041	0.728667	4.36164	0.894102	9.93425	0.579088						15.7342	0.774461	5.69041	0.894102	8.20274	0.579088						16.0411	0.821371	5.96164	0.894102	7.68219	0.571046						15.863	0.793162	4.98082	0.894102	8.46027	0.568365
		15.3123	0.728667	4.39726	0.893432	9.96712	0.576408						15.7479	0.774461	5.70959	0.893432	8.2274	0.576408						16.1178	0.821371	5.9726	0.893432	7.68767	0.568365						15.8658	0.793162	4.9863	0.893432	8.54247	0.565684
		15.3288	0.728667	4.45205	0.892761	10.0137	0.573727						15.7616	0.774461	5.73699	0.892761	8.30959	0.573727						16.1342	0.821371	5.98904	0.892761	7.71781	0.565684						15.8685	0.793162	4.99726	0.892761	8.69863	0.563003
		15.3507	0.728667	4.45479	0.892091	10.0329	0.571046						15.7644	0.774461	5.73973	0.892091	8.33699	0.571046						16.1397	0.821371	6.08493	0.892091	7.74795	0.563003						15.8822	0.793162	5.01918	0.891421	8.70959	0.560322
		15.3644	0.728667	4.49041	0.891421	10.1151	0.568365						15.7671	0.774461	5.75068	0.891421	8.35616	0.568365						16.1945	0.817158	6.15342	0.891421	7.7589	0.560322						15.9014	0.793162	5.04932	0.890751	8.71781	0.557641
		15.3836	0.728667	4.52329	0.890751	10.2301	0.565684						15.7699	0.774461	5.81644	0.890751	8.46027	0.565684						16.2301	0.817158	6.1863	0.890751	7.77534	0.557641						15.9041	0.793162	5.05205	0.89008	8.73425	0.55496
		15.4685	0.725024	4.53699	0.89008	10.2575	0.563003						15.7863	0.774461	5.83014	0.89008	8.57808	0.563003						16.2493	0.817158	6.26849	0.89008	7.80274	0.55496						15.9096	0.789074	5.07397	0.88941	8.76986	0.552279
		15.5014	0.725024	4.63288	0.88941	10.2795	0.560322						15.8027	0.774461	5.8411	0.88941	8.6	0.560322						16.2575	0.812902	6.28219	0.88941	7.86575	0.552279						15.9233	0.789074	5.07945	0.88874	8.83836	0.549598
		15.5041	0.725024	4.66575	0.88874	10.2932	0.557641						15.8055	0.774461	5.86849	0.88874	8.61918	0.557641						16.263	0.812902	6.29041	0.88874	7.90959	0.549598						15.937	0.789074	5.08219	0.88807	8.93973	0.546917
		15.5178	0.725024	4.69315	0.88807	10.3041	0.55496						15.8082	0.774461	5.87397	0.88807	8.69863	0.55496						16.2658	0.812902	6.31507	0.88807	7.91233	0.546917						15.9644	0.789074	5.09863	0.887399	8.99726	0.544236
		15.5425	0.725024	4.77534	0.887399	10.3507	0.552279						15.8137	0.770589	5.87671	0.887399	8.70137	0.552279						16.2685	0.812902	6.40548	0.887399	8.0137	0.544236						15.9753	0.789074	5.12877	0.886729	9	0.541555
		15.5562	0.725024	4.80274	0.886729	10.3671	0.549598						15.8219	0.770589	5.89589	0.886729	8.70959	0.549598						16.2904	0.808532	6.40822	0.886729	8.05753	0.541555						16.0356	0.789074	5.13973	0.886059	9.0274	0.538874
		15.5781	0.725024	4.80822	0.886059	10.4438	0.546917						15.8411	0.770589	5.92329	0.886059	8.75616	0.546917						16.2904	0.808532	6.43836	0.886059	8.09315	0.538874						16.0411	0.789074	5.1726	0.885389	9.03562	0.536193
		15.6164	0.721267	4.87671	0.885389	10.4521	0.544236						15.8658	0.770589	5.94521	0.885389	8.76986	0.544236						16.2959	0.804138	6.44384	0.885389	8.12877	0.536193						16.0575	0.789074	5.17808	0.884718	9.12055	0.533512
		15.6329	0.721267	4.88493	0.884718	10.463	0.541555						15.8685	0.770589	5.9589	0.884718	8.8	0.541555						16.3014	0.804138	6.46301	0.884718	8.13151	0.533512						16.0877	0.784808	5.17808	0.884048	9.21096	0.530831
		15.6521	0.721267	4.89041	0.884048	10.4986	0.538874						15.8822	0.770589	5.96164	0.884048	8.83836	0.538874						16.3068	0.804138	6.50137	0.884048	8.2	0.530831						16.0932	0.784808	5.22466	0.883378	9.24658	0.52815
		15.6548	0.721267	4.90959	0.883378	10.5973	0.536193						15.8849	0.770589	5.9726	0.883378	8.99726	0.536193						16.326	0.804138	6.52877	0.883378	8.2274	0.52815						16.1123	0.784808	5.23836	0.882708	9.36712	0.525469
		15.674	0.721267	4.92329	0.882708	10.6055	0.533512						15.9041	0.770589	5.98904	0.882708	9.03562	0.533512						16.3397	0.799645	6.64384	0.882708	8.29863	0.525469						16.1178	0.784808	5.25479	0.882038	9.41644	0.522788
		15.6767	0.721267	4.97534	0.882038	10.611	0.530831						15.9233	0.770589	6.15342	0.882038	9.1589	0.530831						16.3425	0.799645	6.65205	0.882038	8.30959	0.522788						16.1342	0.784808	5.28219	0.881367	9.46849	0.520107
		15.7288	0.717368	4.98082	0.881367	10.6329	0.52815						15.9425	0.770589	6.1863	0.881367	9.18356	0.52815						16.3479	0.799645	6.67123	0.881367	8.33699	0.520107						16.137	0.784808	5.29863	0.880697	9.51781	0.517426
		15.7479	0.717368	4.9863	0.880697	10.6493	0.525469						15.9589	0.770589	6.21918	0.880697	9.24658	0.525469						16.3534	0.795076	6.68767	0.880697	8.35616	0.514745						16.1397	0.784808	5.30137	0.880027	9.71507	0.514745
		15.7507	0.717368	4.99726	0.880027	10.7425	0.522788						15.9644	0.770589	6.26849	0.880027	9.36712	0.522788						16.3781	0.795076	6.69315	0.880027	8.40822	0.512064						16.1726	0.784808	5.32877	0.879357	9.82466	0.512064
		15.7644	0.717368	5.01918	0.878686	10.7781	0.520107						16.0356	0.770589	6.27945	0.879357	9.41644	0.520107						16.4	0.795076	6.73973	0.879357	8.46027	0.509383						16.1863	0.784808	5.34521	0.878686	9.8274	0.509383
		15.7699	0.717368	5.04932	0.878016	10.9151	0.517426						16.0411	0.770589	6.28219	0.878686	9.41918	0.517426						16.4192	0.795076	6.80274	0.878686	8.54247	0.506702						16.2055	0.784808	5.36164	0.878016	9.83014	0.506702
		15.8027	0.717368	5.05205	0.877346	10.9151	0.514745						16.1123	0.770589	6.29041	0.878016	9.53151	0.514745						16.4219	0.795076	6.8137	0.878016	8.6	0.50134						16.211	0.784808	5.3726	0.877346	9.87123	0.504021
		15.8082	0.717368	5.07397	0.876676	10.9726	0.512064						16.1178	0.770589	6.40548	0.877346	9.64932	0.512064						16.4356	0.795076	6.83288	0.877346	8.61918	0.49866						16.2137	0.784808	5.3726	0.876676	9.91507	0.50134
		15.811	0.717368	5.07945	0.876005	11.1616	0.509383						16.1342	0.770589	6.40822	0.876676	9.66301	0.509383						16.4384	0.795076	6.84932	0.876676	8.68493	0.495979						16.2301	0.784808	5.37808	0.876005	9.93425	0.49866
		15.8575	0.717368	5.09863	0.875335	11.389	0.506702						16.137	0.770589	6.43836	0.875335	9.82192	0.506702						16.4438	0.795076	6.85205	0.876005	8.70137	0.493298						16.2575	0.780245	5.39726	0.875335	10.0329	0.495979
		15.8658	0.717368	5.1726	0.874665	11.3918	0.504021						16.1397	0.770589	6.46301	0.874665	9.87123	0.504021						16.4548	0.795076	6.92603	0.875335	8.70959	0.490617						16.263	0.780245	5.42192	0.874665	10.1014	0.493298
		15.8795	0.717368	5.17808	0.873995	11.4521	0.50134						16.1644	0.770589	6.50137	0.873995	9.88493	0.50134						16.4575	0.795076	7.0274	0.874665	8.71781	0.487936						16.2685	0.780245	5.50959	0.873995	10.1151	0.490617
		15.8822	0.717368	5.22466	0.873324	11.4822	0.49866						16.1918	0.770589	6.52877	0.873324	9.91507	0.49866						16.474	0.795076	7.04384	0.873995	8.72329	0.485255						16.3014	0.780245	5.52055	0.873324	10.126	0.487936
		15.8849	0.717368	5.23836	0.872654	11.5945	0.495979						16.2055	0.770589	6.54795	0.872654	9.91507	0.495979						16.4767	0.795076	7.07671	0.873324	8.78356	0.482574						16.3068	0.780245	5.54247	0.872654	10.2082	0.485255
		15.9205	0.717368	5.2411	0.871984	11.6027	0.493298						16.211	0.770589	6.56986	0.871984	9.93151	0.493298						16.4795	0.795076	7.10685	0.872654	8.83836	0.479893						16.3096	0.780245	5.57808	0.871984	10.2932	0.482574
		15.9425	0.717368	5.25479	0.871314	11.6219	0.490617						16.2137	0.770589	6.58904	0.871314	9.93425	0.490617						16.4822	0.795076	7.11507	0.871984	9.06575	0.477212						16.3233	0.780245	5.63562	0.871314	10.3178	0.479893
		15.9589	0.717368	5.28219	0.870643	11.6493	0.487936						16.2493	0.770589	6.59726	0.870643	9.96712	0.487936						16.4904	0.795076	7.14521	0.870643	9.11781	0.474531						16.3397	0.775517	5.65205	0.870643	10.4	0.477212
		15.9808	0.717368	5.29863	0.869973	11.6767	0.485255						16.263	0.770589	6.62466	0.869973	10.0137	0.485255						16.4986	0.795076	7.1589	0.869973	9.12055	0.47185						16.3425	0.775517	5.68493	0.869973	10.4164	0.474531
		16.0247	0.712967	5.30137	0.869303	11.7589	0.482574						16.2658	0.770589	6.63014	0.869303	10.1151	0.482574						16.5014	0.795076	7.18356	0.869303	9.12055	0.469169						16.3479	0.775517	5.70685	0.869303	10.4356	0.47185
		16.0932	0.712967	5.30959	0.868633	11.7699	0.479893						16.2685	0.770589	6.64384	0.868633	10.126	0.479893						16.5096	0.795076	7.18356	0.868633	9.1589	0.466488						16.3534	0.7707	5.73699	0.868633	10.4438	0.469169
		16.1123	0.712967	5.32877	0.867962	11.8356	0.477212						16.2959	0.766002	6.66301	0.867962	10.2082	0.477212						16.5123	0.795076	7.18904	0.867962	9.18356	0.463807						16.3616	0.7707	5.73973	0.867962	10.4521	0.466488
		16.1205	0.708483	5.34521	0.867292	11.8384	0.474531						16.3068	0.766002	6.67123	0.867292	10.2575	0.474531						16.5315	0.795076	7.20822	0.867292	9.32055	0.461126						16.3644	0.7707	5.75068	0.867292	10.4986	0.463807
		16.1342	0.708483	5.36164	0.866622	11.8438	0.47185						16.3425	0.766002	6.68767	0.866622	10.2932	0.47185						16.537	0.795076	7.21096	0.866622	9.41918	0.458445						16.3781	0.7707	5.77808	0.866622	10.5205	0.461126
		16.137	0.708483	5.36986	0.865952	11.8658	0.469169						16.3589	0.766002	6.73973	0.865952	10.3178	0.469169						16.5479	0.795076	7.22192	0.865952	9.53151	0.455764						16.3973	0.7707	5.81644	0.865952	10.5288	0.458445
		16.1397	0.708483	5.37808	0.865282	11.9096	0.466488						16.3644	0.766002	6.80274	0.865282	10.3671	0.466488						16.5562	0.795076	7.28493	0.865282	9.61096	0.453083						16.4411	0.7707	5.83014	0.865282	10.6055	0.455764
		16.1534	0.708483	5.39726	0.864611	11.9452	0.463807						16.3671	0.766002	6.83288	0.864611	10.4164	0.463807						16.5671	0.795076	7.29589	0.864611	9.62466	0.450402						16.4438	0.7707	5.86849	0.864611	10.611	0.453083
		16.1644	0.708483	5.42192	0.863941	11.9644	0.461126						16.3808	0.766002	6.84932	0.863941	10.4438	0.461126						16.5699	0.795076	7.34521	0.863941	9.82192	0.447721						16.4548	0.7707	5.87397	0.863941	10.6274	0.450402
		16.1671	0.708483	5.45205	0.863271	11.9753	0.458445						16.4219	0.766002	6.85205	0.863271	10.4986	0.458445						16.5726	0.795076	7.34795	0.863271	9.83014	0.44504						16.4575	0.7707	5.87671	0.863271	10.6904	0.447721
		16.1726	0.708483	5.46849	0.862601	11.9918	0.455764						16.4356	0.766002	6.92603	0.862601	10.5288	0.455764						16.5753	0.795076	7.39178	0.862601	9.86301	0.442359						16.4767	0.7707	5.89589	0.862601	10.7425	0.44504
		16.1918	0.708483	5.50959	0.86193	12.0247	0.453083						16.4384	0.766002	6.98082	0.86193	10.6274	0.453083						16.5781	0.795076	7.39726	0.86193	9.87123	0.439678						16.4822	0.7707	5.92329	0.86193	10.9151	0.442359
		16.1945	0.703597	5.58356	0.86126	12.0274	0.450402						16.4411	0.766002	7.0274	0.86126	10.6329	0.450402						16.5863	0.795076	7.40274	0.86126	9.91507	0.436997						16.4932	0.7707	5.9589	0.86126	11.0384	0.439678
		16.211	0.703597	5.63014	0.86059	12.0384	0.44504						16.4438	0.766002	7.04384	0.86059	10.6384	0.447721						16.5973	0.795076	7.42192	0.86059	9.93151	0.434316						16.4986	0.7707	5.96164	0.86059	11.0411	0.436997
		16.2137	0.703597	5.63562	0.85992	12.1781	0.442359						16.474	0.766002	7.07671	0.85992	10.7425	0.44504						16.611	0.795076	7.43014	0.85992	9.93425	0.431635						16.5014	0.7707	5.9726	0.85992	11.0493	0.434316
		16.2301	0.703597	5.66301	0.859249	12.1973	0.439678						16.4767	0.766002	7.07945	0.859249	10.8055	0.442359						16.6247	0.795076	7.43562	0.859249	9.96712	0.428954						16.5096	0.7707	6	0.859249	11.1616	0.431635
		16.2329	0.703597	5.70685	0.858579	12.2466	0.436997						16.4795	0.766002	7.10137	0.858579	10.8986	0.439678						16.6274	0.795076	7.49589	0.858579	10.0137	0.426273						16.5123	0.7707	6.09863	0.858579	11.2082	0.428954
		16.2493	0.703597	5.73699	0.857909	12.3178	0.434316						16.5068	0.760826	7.10137	0.857909	10.9041	0.436997						16.6301	0.795076	7.52329	0.857909	10.0247	0.423592						16.5315	0.7707	6.1863	0.857909	11.389	0.426273
		16.263	0.703597	5.73973	0.857239	12.4082	0.431635						16.5123	0.760826	7.10685	0.857239	10.9726	0.434316						16.6521	0.795076	7.55068	0.857239	10.0329	0.420912						16.537	0.7707	6.2137	0.857239	11.3918	0.423592
		16.2658	0.703597	5.75068	0.856568	12.4384	0.428954						16.5151	0.760826	7.11507	0.856568	11.0384	0.431635						16.6548	0.795076	7.55616	0.856568	10.1151	0.418231						16.5562	0.7707	6.21918	0.856568	11.4521	0.420912
		16.2685	0.703597	5.77808	0.855898	12.5068	0.426273						16.5315	0.760826	7.14521	0.855228	11.0411	0.428954						16.6658	0.795076	7.56164	0.855898	10.126	0.41555						16.5589	0.7707	6.26849	0.855898	11.4822	0.418231
		16.3068	0.703597	5.81644	0.855228	12.5781	0.423592						16.5479	0.760826	7.1589	0.854558	11.1616	0.426273						16.6822	0.788505	7.57808	0.854558	10.2082	0.412869						16.5671	0.7707	6.29041	0.855228	11.5151	0.41555
		16.3397	0.698346	5.85753	0.854558	12.6082	0.420912						16.5562	0.760826	7.18356	0.853887	11.2137	0.423592						16.6877	0.788505	7.58082	0.853887	10.2301	0.410188						16.5699	0.7707	6.40274	0.854558	11.5288	0.412869
		16.3425	0.698346	5.86849	0.853887	12.6219	0.418231						16.5589	0.760826	7.20822	0.853217	11.2329	0.420912						16.6904	0.788505	7.63288	0.853217	10.2575	0.407507						16.5726	0.7707	6.40548	0.853887	11.6027	0.410188
		16.3534	0.693015	5.87397	0.853217	12.6575	0.41555						16.5671	0.760826	7.22192	0.852547	11.2685	0.418231						16.7014	0.788505	7.64658	0.852547	10.2685	0.404826						16.5753	0.7707	6.40822	0.853217	11.6274	0.407507
		16.3589	0.693015	5.87671	0.852547	12.6603	0.412869						16.5699	0.760826	7.25753	0.851877	11.3589	0.41555						16.726	0.788505	7.65753	0.851877	10.2795	0.402145						16.5781	0.7707	6.43836	0.851877	11.6548	0.404826
		16.3616	0.693015	5.89589	0.851877	12.674	0.410188						16.5726	0.760826	7.28493	0.851206	11.389	0.412869						16.7315	0.788505	7.66027	0.850536	10.3178	0.399464						16.5945	0.7707	6.44384	0.851206	11.7096	0.402145
		16.3671	0.693015	5.89589	0.851206	12.6932	0.407507						16.5753	0.760826	7.29315	0.850536	11.3918	0.410188						16.7699	0.788505	7.67945	0.849866	10.3671	0.396783						16.5973	0.7707	6.45479	0.850536	11.7315	0.399464
		16.3781	0.687559	5.94521	0.850536	12.7041	0.404826						16.5781	0.760826	7.29589	0.849866	11.4219	0.407507						16.7808	0.788505	7.68219	0.849196	10.3863	0.394102						16.6055	0.7707	6.46027	0.849866	11.8192	0.396783
		16.4411	0.687559	5.9589	0.849866	12.7452	0.402145						16.5945	0.760826	7.34795	0.849196	11.463	0.404826						16.7836	0.788505	7.75616	0.848525	10.4164	0.391421						16.611	0.7707	6.46301	0.849196	11.8356	0.394102
		16.4438	0.687559	5.96164	0.849196	12.7863	0.399464						16.6055	0.760826	7.39178	0.848525	11.4822	0.402145						16.7863	0.788505	7.76164	0.847855	10.4356	0.38874						16.6247	0.7707	6.48767	0.848525	11.8411	0.391421
		16.474	0.687559	5.9726	0.848525	12.8164	0.396783						16.611	0.760826	7.39726	0.847855	11.5151	0.399464						16.789	0.788505	7.78082	0.847185	10.4438	0.386059						16.6274	0.7707	6.50137	0.847855	11.8658	0.38874
		16.4795	0.687559	6	0.847855	12.9616	0.394102						16.6247	0.760826	7.40274	0.847185	11.6219	0.396783						16.7973	0.788505	7.78356	0.846515	10.463	0.383378						16.6493	0.7707	6.52877	0.847185	11.8932	0.386059
		16.5068	0.681876	6.09863	0.847185	13.0164	0.391421						16.6301	0.760826	7.42192	0.846515	11.6493	0.394102						16.8	0.788505	7.78356	0.845845	10.4822	0.380697						16.6521	0.7707	6.54795	0.846515	11.9753	0.383378
		16.5342	0.681876	6.17808	0.846515	13.0274	0.38874						16.6658	0.760826	7.43562	0.845845	11.7096	0.391421						16.8082	0.788505	7.87945	0.845174	10.4986	0.378016						16.6548	0.7707	6.58904	0.845845	11.9918	0.380697
		16.537	0.681876	6.1863	0.845845	13.1014	0.38874						16.674	0.760826	7.52329	0.845174	11.7589	0.38874						16.8247	0.788505	7.90137	0.844504	10.5288	0.375335						16.6658	0.7707	6.62466	0.845174	11.9973	0.378016
		16.5562	0.681876	6.2137	0.845174	13.126	0.386021						16.6877	0.760826	7.55068	0.844504	11.7699	0.386059						16.8384	0.788505	7.92055	0.843164	10.6329	0.372654						16.674	0.7707	6.65205	0.844504	12.0247	0.375335
		16.5589	0.681876	6.21918	0.844504	13.1452	0.386021						16.6904	0.760826	7.55616	0.843834	11.8192	0.383378						16.8411	0.788505	7.96712	0.842493	10.6493	0.369973						16.6877	0.7707	6.66301	0.843834	12.0274	0.372654
		16.5616	0.675895	6.26849	0.843834	13.2219	0.386021						16.6932	0.760826	7.56164	0.843164	11.9452	0.380697						16.8575	0.788505	7.97808	0.841823	10.6904	0.367292						16.6904	0.7707	6.67123	0.843164	12.0384	0.369973
		16.5671	0.675895	6.40548	0.843164	13.2356	0.386021						16.7014	0.760826	7.57808	0.842493	11.9644	0.378016						16.8603	0.788505	7.99178	0.841153	10.7425	0.364611						16.7014	0.7707	6.70685	0.842493	12.0603	0.367292
		16.5699	0.675895	6.40822	0.842493	13.2384	0.383224						16.726	0.760826	7.58082	0.841823	11.9699	0.375335						16.8795	0.788505	8.04384	0.840483	10.8055	0.36193						16.7068	0.7707	6.73973	0.841823	12.2466	0.364611
		16.5726	0.675895	6.43836	0.841153	13.2548	0.383224						16.7315	0.760826	7.63288	0.841153	11.9753	0.372654						16.8849	0.788505	8.04932	0.839812	10.9151	0.359249						16.7096	0.7707	6.7726	0.841153	12.2877	0.36193
		16.5753	0.675895	6.44384	0.840483	13.2603	0.383224						16.7699	0.760826	7.64658	0.840483	12.0247	0.369973						16.8986	0.788505	8.11507	0.839142	10.9671	0.356568						16.726	0.7707	6.80274	0.840483	12.4658	0.359249
		16.5781	0.675895	6.45479	0.839812	13.2877	0.380386						16.7808	0.760826	7.65753	0.839812	12.0384	0.367292						16.9041	0.788505	8.12877	0.838472	10.9726	0.353887						16.7699	0.7707	6.85205	0.839812	12.5315	0.356568
		16.5863	0.675895	6.46027	0.839142	13.3616	0.377547						16.7836	0.760826	7.66027	0.839142	12.1973	0.364611						16.9151	0.788505	8.15068	0.837802	11.1616	0.351206						16.7836	0.7707	7.09315	0.839142	12.6219	0.353887
		16.5973	0.675895	6.46301	0.838472	13.3918	0.377547						16.7863	0.760826	7.66849	0.838472	12.2877	0.36193						16.9233	0.788505	8.20822	0.837131	11.2685	0.348525						16.7863	0.7707	7.10137	0.838472	12.6274	0.351206
		16.611	0.675895	6.48767	0.837802	13.4	0.374687						16.789	0.760826	7.67671	0.837802	12.3151	0.359249						16.9315	0.788505	8.20822	0.836461	11.3452	0.345845						16.7973	0.7707	7.10137	0.837802	12.6356	0.348525
		16.6137	0.675895	6.50137	0.837131	13.4274	0.371826						16.7973	0.760826	7.67945	0.837131	12.3781	0.356568						16.9342	0.788505	8.21096	0.835791	11.3589	0.343164						16.8274	0.7707	7.11507	0.837131	12.6575	0.345845
		16.6274	0.675895	6.52877	0.836461	13.4356	0.368966						16.8247	0.760826	7.68219	0.836461	12.4301	0.353887						16.937	0.788505	8.23562	0.835121	11.3918	0.340483						16.8329	0.762413	7.14521	0.835791	12.6849	0.343164
		16.6301	0.675895	6.54795	0.835791	13.4438	0.366106						16.8274	0.760826	7.68767	0.835791	12.4658	0.351206						16.9397	0.788505	8.25753	0.83445	11.4411	0.337802						16.8384	0.762413	7.1589	0.835121	12.6877	0.340483
		16.6521	0.675895	6.61644	0.835121	13.4986	0.363246						16.8384	0.760826	7.71781	0.835121	12.4712	0.348525						16.9753	0.788505	8.30959	0.83311	11.4822	0.335121						16.8658	0.762413	7.18356	0.83445	12.7041	0.337802
		16.6548	0.675895	6.62466	0.83445	13.5123	0.360386						16.8411	0.753218	7.74795	0.83445	12.5068	0.345845						17.0493	0.788505	8.31507	0.83244	11.5151	0.33244						16.8767	0.762413	7.18356	0.83378	12.7178	0.335121
		16.6658	0.675895	6.63014	0.83378	13.5589	0.357525						16.8575	0.753218	7.75616	0.83378	12.5315	0.343164						17.0521	0.788505	8.33151	0.831769	11.611	0.329759						16.8795	0.762413	7.20822	0.83311	12.7452	0.33244
		16.6904	0.675895	6.66301	0.83311	13.6712	0.354665						16.8603	0.753218	7.7589	0.83311	12.5781	0.340483						17.0685	0.788505	8.33973	0.831099	11.6219	0.327078						16.8822	0.762413	7.21096	0.83244	12.7863	0.329759
		16.6932	0.675895	6.68767	0.83244	13.8027	0.351805						16.8658	0.753218	7.76164	0.83244	12.6082	0.337802						17.0685	0.778396	8.34521	0.830429	11.6356	0.324397						16.8849	0.762413	7.23014	0.831769	12.8603	0.327078
		16.7014	0.675895	6.69315	0.831769	13.8164	0.348945						16.8767	0.753218	7.78082	0.831769	12.6603	0.335121						17.0712	0.778396	8.36164	0.829759	11.6493	0.321716						16.8959	0.762413	7.25753	0.831099	12.926	0.324397
		16.7096	0.675895	6.70685	0.831099	13.8466	0.346085						16.8795	0.753218	7.78356	0.831099	12.674	0.33244						17.074	0.778396	8.3726	0.829088	11.7315	0.319035						16.8986	0.762413	7.28493	0.830429	13.0274	0.321716
		16.7315	0.675895	6.7726	0.830429	13.8521	0.343224						16.8822	0.753218	7.87945	0.830429	12.6849	0.329759						17.0849	0.778396	8.40548	0.828418	11.7699	0.316354						16.9014	0.762413	7.29315	0.829759	13.0548	0.319012
		16.7836	0.675895	6.80274	0.829759	13.8767	0.340364						16.8849	0.753218	7.90137	0.829759	12.6932	0.327078						17.0904	0.778396	8.40822	0.827748	11.8411	0.313673						16.9315	0.762413	7.29589	0.829088	13.126	0.313605
		16.7863	0.675895	6.81644	0.829088	13.8932	0.337504						16.8932	0.753218	7.90959	0.829088	12.7178	0.324397						17.1068	0.778396	8.41096	0.827078	11.8658	0.310992						16.9342	0.762413	7.34795	0.827748	13.1589	0.310902
		16.789	0.675895	6.85205	0.828418	13.9342	0.337504						16.8959	0.753218	7.92055	0.827748	12.7863	0.321716						17.1123	0.778396	8.42192	0.826408	11.874	0.308311						16.9425	0.762413	7.3589	0.827078	13.1616	0.310902
		16.7973	0.675895	6.92603	0.827748	13.9863	0.334619						16.9014	0.753218	7.96712	0.827078	12.8493	0.319035						17.1151	0.778396	8.46849	0.825737	11.9452	0.30563						16.9726	0.762413	7.39178	0.826408	13.211	0.308175
		16.8	0.675895	7.0274	0.827078	14.0137	0.331735						16.9151	0.753218	7.99178	0.826408	12.8603	0.316354						17.126	0.778396	8.49589	0.825067	11.9699	0.302949						17.0384	0.762413	7.40274	0.825737	13.2356	0.305447
		16.8411	0.675895	7.04384	0.826408	14.0356	0.32885						16.9233	0.753218	8.04384	0.825737	12.926	0.313673						17.1288	0.778396	8.52055	0.823727	12.0274	0.300268						17.0466	0.762413	7.42192	0.825067	13.2384	0.30272
		16.8575	0.675895	7.07945	0.825737	14.0438	0.32885						16.9315	0.753218	8.04932	0.825067	12.9616	0.310992						17.1315	0.778396	8.52329	0.823056	12.0384	0.297587						17.0685	0.751363	7.43014	0.824397	13.2493	0.299993
		16.8603	0.675895	7.10137	0.825067	14.0712	0.32594						16.9342	0.753218	8.09315	0.824397	13.0274	0.308311						17.1342	0.778396	8.54521	0.822386	12.0603	0.294906						17.0712	0.751363	7.43562	0.823727	13.2603	0.299993
		16.8658	0.675895	7.10137	0.824397	14.211	0.32303						16.937	0.753218	8.12877	0.823727	13.1014	0.308311						17.1425	0.778396	8.55068	0.821716	12.1178	0.292225						17.074	0.751363	7.55068	0.823056	13.2877	0.297241
		16.8795	0.675895	7.10959	0.823727	14.2849	0.32303						16.9397	0.753218	8.12877	0.823056	13.126	0.305607						17.1452	0.778396	8.5589	0.821046	12.2329	0.289544						17.0904	0.751363	7.55616	0.822386	13.3918	0.297241
		16.8822	0.675895	7.14521	0.822386	14.2849	0.320093						16.9425	0.753218	8.13151	0.822386	13.1452	0.305607						17.1507	0.778396	8.57534	0.820375	12.2877	0.286863						17.0932	0.751363	7.57808	0.821716	13.4986	0.294463
		16.8849	0.675895	7.18356	0.821716	14.3233	0.317156						16.9507	0.753218	8.15068	0.821716	13.1562	0.302878						17.1534	0.765636	8.57808	0.819705	12.3178	0.284182						17.0959	0.751363	7.66027	0.820375	13.5342	0.291685
		16.9014	0.675895	7.20822	0.821046	14.3397	0.31422						16.9534	0.753218	8.20822	0.821046	13.211	0.300149						17.1616	0.765636	8.58904	0.817694	12.3699	0.281501						17.1068	0.751363	7.66849	0.819705	13.5479	0.288907
		16.9151	0.675895	7.22192	0.820375	14.4192	0.311283						16.9562	0.753218	8.21096	0.820375	13.2384	0.297421						17.1808	0.765636	8.65205	0.817024	12.3781	0.27882						17.1123	0.751363	7.67945	0.819035	13.5781	0.286129
		16.9315	0.675895	7.23014	0.819705	14.4658	0.311283						16.9753	0.753218	8.23562	0.819705	13.2548	0.297421						17.1836	0.765636	8.69863	0.816354	12.4082	0.276139						17.1151	0.751363	7.68219	0.818365	13.6712	0.283351
		16.9342	0.675895	7.28493	0.819035	14.537	0.308319						17.0384	0.753218	8.25753	0.819035	13.3068	0.294667						17.189	0.765636	8.70959	0.815684	12.411	0.273458						17.1342	0.751363	7.68219	0.817694	13.674	0.280573
		16.9507	0.675895	7.29315	0.818365	14.6192	0.308319						17.0685	0.753218	8.29863	0.818365	13.4274	0.291913						17.1918	0.765636	8.73425	0.815013	12.4301	0.270777						17.1425	0.751363	7.74795	0.817024	13.7342	0.277795
		16.9753	0.675895	7.29589	0.817694	14.6356	0.305325						17.0712	0.753218	8.30959	0.817024	13.4466	0.289159						17.2055	0.765636	8.75616	0.814343	12.4658	0.268097						17.1507	0.751363	7.75616	0.816354	13.7918	0.275017
		17.0466	0.675895	7.34795	0.816354	14.6959	0.302332						17.074	0.753218	8.33151	0.816354	13.5342	0.286405						17.2082	0.765636	8.76986	0.813673	12.4712	0.265416						17.1534	0.751363	7.7589	0.815684	13.8274	0.275017
		17.0493	0.675895	7.3589	0.815684	14.7096	0.299338						17.0904	0.753218	8.33973	0.815684	13.5781	0.283651						17.211	0.765636	8.77808	0.813003	12.6082	0.262735						17.1616	0.751363	7.76164	0.815013	13.8521	0.272211
		17.0712	0.675895	7.39178	0.815013	14.7315	0.296345						17.0932	0.753218	8.34521	0.815013	13.6493	0.280897						17.2192	0.75001	8.78082	0.812332	12.6219	0.260054						17.1644	0.751363	7.78082	0.814343	13.8767	0.269405
		17.0932	0.675895	7.39726	0.814343	14.7342	0.296345						17.0959	0.753218	8.35616	0.814343	13.7918	0.278143						17.2219	0.75001	8.8	0.811662	12.6603	0.257373						17.1699	0.751363	7.86575	0.813673	13.8932	0.266598
		17.0959	0.675895	7.40274	0.813673	14.7507	0.296345						17.1068	0.753218	8.3726	0.813673	13.8164	0.275389						17.2274	0.75001	8.80548	0.810992	12.674	0.254692						17.1808	0.751363	7.87945	0.813003	13.9315	0.263792
		17.1068	0.675895	7.43014	0.813003	14.7726	0.29329						17.1123	0.753218	8.40548	0.813003	13.8521	0.272636						17.2301	0.75001	8.8411	0.810322	12.6849	0.252011						17.1836	0.751363	7.90137	0.812332	13.9342	0.263792
		17.1123	0.675895	7.43562	0.812332	14.7808	0.290235						17.1151	0.753218	8.40822	0.811662	13.8767	0.269882						17.2411	0.75001	8.86301	0.809651	12.6932	0.24933						17.189	0.751363	7.90959	0.811662	13.9507	0.263792
		17.1151	0.675895	7.49589	0.811662	14.811	0.28718						17.1315	0.753218	8.41096	0.810992	13.8932	0.267128						17.2438	0.75001	8.89041	0.808981	12.7041	0.246649						17.2055	0.751363	7.92055	0.810322	14.0438	0.263792
		17.1425	0.675895	7.52329	0.810992	14.8192	0.284125						17.1342	0.753218	8.42192	0.810322	13.9589	0.264374						17.2658	0.75001	8.93973	0.808311	12.7178	0.243968						17.2082	0.751363	7.96712	0.809651	14.1014	0.263792
		17.1507	0.675895	7.55068	0.810322	14.9068	0.284125						17.1425	0.753218	8.49589	0.809651	13.9863	0.26162						17.3014	0.75001	8.9589	0.807641	12.8493	0.241287						17.211	0.751363	7.99178	0.808981	14.1151	0.260861
		17.1534	0.663378	7.55616	0.809651	15.0247	0.281036						17.1534	0.753218	8.52055	0.808981	14.0137	0.258866						17.3068	0.75001	8.98904	0.806971	12.8493	0.238606						17.2192	0.751363	8.04932	0.808311	14.1616	0.25793
		17.1616	0.663378	7.57808	0.808981	15.0384	0.277948						17.1616	0.753218	8.52329	0.808311	14.0356	0.256112						17.3178	0.75001	8.99726	0.8063	12.8603	0.235925						17.2219	0.751363	8.12877	0.807641	14.1808	0.254999
		17.1644	0.663378	7.58082	0.808311	15.0438	0.277948						17.1644	0.753218	8.54247	0.807641	14.0712	0.253358						17.337	0.75001	9	0.80563	12.8795	0.233244						17.2411	0.751363	8.13151	0.806971	14.211	0.252068
		17.1671	0.663378	7.66027	0.806971	15.0493	0.274825						17.1671	0.753218	8.54521	0.806971	14.1014	0.253358						17.3425	0.75001	9.00548	0.80496	12.926	0.230563						17.2438	0.751363	8.16438	0.8063	14.2329	0.249137
		17.1699	0.663378	7.67671	0.8063	15.0603	0.271702						17.1699	0.753218	8.5589	0.8063	14.1151	0.250574						17.3534	0.75001	9.02192	0.80429	13.0685	0.227882						17.3014	0.751363	8.20822	0.80563	14.2849	0.246206
		17.1836	0.663378	7.67945	0.80563	15.1014	0.268579						17.1836	0.753218	8.57534	0.80563	14.1616	0.24779						17.3562	0.75001	9.0274	0.803619	13.126	0.227882						17.3068	0.751363	8.20822	0.80496	14.2959	0.246206
		17.189	0.663378	7.68219	0.80496	15.1123	0.265456						17.189	0.753218	8.58904	0.803619	14.1945	0.245006						17.3644	0.75001	9.03562	0.802949	13.1452	0.227882						17.3151	0.726318	8.2274	0.80429	14.3397	0.24324
		17.1918	0.663378	7.68219	0.80429	15.1205	0.262333						17.2055	0.753218	8.6	0.802949	14.211	0.242222						17.3836	0.75001	9.03562	0.802279	13.1562	0.225136						17.3397	0.726318	8.23562	0.803619	14.3671	0.24324
		17.2027	0.663378	7.68767	0.803619	15.2301	0.262333						17.211	0.753218	8.65205	0.802279	14.2849	0.242222						17.4411	0.75001	9.08493	0.801609	13.1589	0.222391						17.3425	0.726318	8.25753	0.802949	14.4192	0.240237
		17.2055	0.663378	7.74795	0.802949	15.2877	0.259134						17.2192	0.735701	8.68493	0.801609	14.2959	0.242222						17.4575	0.75001	9.09315	0.800938	13.2356	0.222391						17.3616	0.726318	8.29863	0.802279	14.4247	0.237234
		17.2082	0.663378	7.75616	0.802279	15.2986	0.255935						17.2301	0.735701	8.70959	0.800938	14.3233	0.239372						17.5096	0.75001	9.10959	0.800268	13.2384	0.219611						17.3781	0.726318	8.30959	0.801609	14.4658	0.237234
		17.211	0.663378	7.7589	0.801609	15.3096	0.255935						17.2411	0.717757	8.71781	0.800268	14.4247	0.236522						17.5178	0.75001	9.11507	0.799598	13.2877	0.216831						17.3836	0.726318	8.30959	0.800268	14.5151	0.234192
		17.2301	0.663378	7.76164	0.800938	15.326	0.255935						17.2438	0.717757	8.72329	0.799598	14.4658	0.233673						17.5342	0.75001	9.16438	0.798928	13.3068	0.214051						17.4329	0.726318	8.33151	0.799598	14.6356	0.231151
		17.2411	0.663378	7.78082	0.800268	15.3315	0.255935						17.2466	0.717757	8.73425	0.798928	14.4986	0.230823						17.5479	0.75001	9.21096	0.798257	13.3562	0.214051						17.4411	0.726318	8.33699	0.798928	14.6356	0.231151
		17.2438	0.663378	7.78356	0.799598	15.3479	0.255935						17.2603	0.717757	8.77808	0.798257	14.5233	0.227973						17.5507	0.75001	9.22192	0.797587	13.3808	0.211235						17.4575	0.726318	8.33973	0.798257	14.6603	0.231151
		17.2603	0.663378	7.86575	0.798928	15.6	0.252567						17.2658	0.717757	8.78082	0.797587	14.537	0.225124						17.5699	0.75001	9.23836	0.796917	13.4	0.208418						17.4795	0.726318	8.34521	0.797587	14.7096	0.228027
		17.3425	0.663378	7.90959	0.798257	15.6164	0.252567						17.2986	0.717757	8.78356	0.796917	14.5507	0.222274						17.5918	0.75001	9.24658	0.796247	13.4274	0.205602						17.4904	0.726318	8.36164	0.796917	14.7315	0.224903
		17.3562	0.663378	7.92055	0.797587	15.8603	0.252567						17.3178	0.717757	8.80548	0.796247	14.6356	0.219424						17.6137	0.75001	9.24658	0.795576	13.4438	0.202785						17.4986	0.726318	8.3726	0.796247	14.7342	0.224903
		17.3836	0.663378	7.99178	0.796917	15.9233	0.249107						17.337	0.717757	8.8411	0.795576	14.6521	0.216575						17.6301	0.75001	9.24932	0.794906	13.4466	0.199969						17.5096	0.726318	8.40548	0.795576	14.7479	0.224903
		17.4329	0.663378	8.04384	0.796247	15.9726	0.245647						17.3425	0.717757	8.86301	0.794906	14.6959	0.213725						17.6466	0.75001	9.25753	0.794236	13.5342	0.197152						17.5507	0.726318	8.40822	0.794236	14.7507	0.224903
		17.4411	0.663378	8.04932	0.795576	16.1534	0.245647						17.3562	0.717757	8.89041	0.794236	14.7096	0.210875						17.6521	0.75001	9.27397	0.793566	13.5781	0.194336						17.5534	0.726318	8.41096	0.793566	14.7808	0.221644
		17.4575	0.663378	8.12603	0.794906	16.211	0.242138						17.3616	0.717757	8.9589	0.793566	14.7507	0.210875						17.6712	0.75001	9.27945	0.792895	13.5808	0.194336						17.6082	0.726318	8.42192	0.792895	14.811	0.218384
		17.474	0.663378	8.12877	0.794236	16.2466	0.242138						17.3781	0.717757	9	0.792895	14.7671	0.210875						17.6822	0.75001	9.33151	0.792225	13.5836	0.191478						17.611	0.726318	8.46849	0.792225	14.8192	0.215125
		17.4795	0.663378	8.15068	0.793566	16.2658	0.242138						17.3836	0.717757	9.00548	0.792225	14.7726	0.207947						17.726	0.75001	9.33425	0.791555	13.6712	0.18862						17.6301	0.726318	8.47397	0.791555	14.8822	0.215125
		17.4904	0.663378	8.16438	0.792895	16.2822	0.242138						17.3945	0.717757	9.02192	0.791555	14.811	0.205018						17.7288	0.75001	9.34521	0.790885	13.674	0.185762						17.6411	0.726318	8.49589	0.790885	14.9068	0.215125
		17.4986	0.663378	8.20822	0.792225	16.2849	0.238469						17.4329	0.717757	9.0274	0.790885	14.8822	0.205018						17.7589	0.75001	9.34795	0.790214	13.737	0.182904						17.6466	0.726318	8.52055	0.790214	14.9726	0.211764
		17.5096	0.663378	8.20822	0.791555	16.3425	0.238469						17.4575	0.717757	9.08219	0.790214	14.9123	0.202046						17.7616	0.75001	9.36712	0.789544	13.7671	0.180047						17.6712	0.726318	8.52329	0.789544	15.0548	0.208402
		17.5178	0.663378	8.21096	0.790885	16.4411	0.238469						17.4795	0.717757	9.08493	0.789544	14.9616	0.202046						17.8219	0.75001	9.3726	0.788874	13.7918	0.177189						17.6822	0.726318	8.5589	0.788874	15.0603	0.205041
		17.5315	0.663378	8.23562	0.790214	16.4685	0.234684						17.4904	0.717757	9.09315	0.788874	15.0247	0.199031						17.8575	0.75001	9.38904	0.788204	13.8027	0.174331						17.6904	0.726318	8.57534	0.788204	15.0822	0.205041
		17.5342	0.663378	8.25753	0.789544	16.4822	0.234684						17.5342	0.717757	9.10959	0.788204	15.0384	0.196015								9.4	0.787534	13.8521	0.171473						17.7452	0.726318	8.58904	0.786193	15.1205	0.205041
		17.537	0.663378	8.30959	0.788874	16.4877	0.234684						17.5507	0.717757	9.11507	0.787534	15.0493	0.193								9.41644	0.786863	13.9096	0.171473						17.7589	0.726318	8.6	0.784853	15.1589	0.205041
		17.5479	0.663378	8.30959	0.788204	16.4932	0.234684						17.5562	0.717757	9.11781	0.786863	15.0603	0.189984								9.46027	0.786193	13.926	0.168567						17.8164	0.726318	8.61918	0.784182	15.1973	0.205041
		17.5507	0.663378	8.33151	0.787534	16.526	0.230706						17.5726	0.717757	9.12055	0.786193	15.1315	0.186968								9.46849	0.785523	13.9397	0.16566						17.8219	0.726318	8.65205	0.783512	15.2301	0.205041
		17.5863	0.663378	8.33699	0.786863	16.5288	0.230706						17.5863	0.717757	9.12055	0.785523	15.2	0.183953								9.48493	0.784853	13.9863	0.162754								8.66575	0.782842	15.2685	0.205041
		17.5918	0.663378	8.33973	0.786193	16.5342	0.230706						17.5945	0.717757	9.16438	0.784853	15.2301	0.183953								9.51781	0.784182	13.9918	0.159848								8.68493	0.782172	15.2877	0.201313
		17.5945	0.663378	8.35616	0.785523	16.5534	0.230706						17.6082	0.717757	9.21096	0.784182	15.2466	0.183953								9.53151	0.783512	14.0137	0.156941								8.70137	0.781501	15.2986	0.197585
		17.611	0.663378	8.3726	0.784853	16.5562	0.230706						17.6137	0.717757	9.22192	0.783512	15.2548	0.183953								9.54795	0.782842	14.1014	0.156941								8.72329	0.780831	15.3041	0.197585
		17.6301	0.663378	8.40548	0.784182	16.5589	0.230706						17.663	0.717757	9.23836	0.782842	15.2986	0.180781								9.6	0.782172	14.1315	0.15398								8.75616	0.780161	15.3315	0.197585
		17.6466	0.663378	8.40822	0.782842	16.5753	0.230706						17.6712	0.717757	9.24658	0.782172	15.3096	0.180781								9.63014	0.781501	14.1945	0.151019								8.76986	0.779491	15.5288	0.193711
		17.6712	0.663378	8.42192	0.782172	16.5781	0.230706						17.7288	0.717757	9.24932	0.781501	15.326	0.180781								9.63288	0.780831	14.2329	0.148058								8.77808	0.77882	15.5342	0.189837
		17.7068	0.663378	8.46027	0.781501	16.589	0.230706						17.7452	0.717757	9.25753	0.780831	15.5342	0.177494								9.64932	0.780161	14.2521	0.145097								8.78082	0.77815	15.6	0.189837
		17.7288	0.663378	8.46849	0.780831	16.5918	0.230706						17.7616	0.717757	9.27397	0.780161	15.6	0.174207								9.65753	0.779491	14.3233	0.142136								8.78356	0.77748	15.6137	0.189837
		17.7452	0.663378	8.49589	0.780161	16.5945	0.230706						17.7671	0.717757	9.27945	0.779491	15.6055	0.17092								9.67397	0.77882	14.4247	0.139174								8.8	0.77681	15.8603	0.189837
		17.7671	0.663378	8.52055	0.77882	16.6055	0.230706						17.8575	0.717757	9.33151	0.77882	15.6164	0.17092								9.70137	0.77815	14.5151	0.136213								8.80548	0.776139	15.9068	0.189837
		17.8164	0.663378	8.54247	0.77815	16.611	0.230706								9.33425	0.77815	15.6767	0.17092								9.70685	0.77748	14.6301	0.133252								8.8411	0.775469	15.926	0.189837
				8.54521	0.77748	16.6877	0.225079								9.34521	0.77748	15.7315	0.164084								9.71507	0.77681	14.6411	0.133252								8.86301	0.774799	16.0384	0.185522
				8.55068	0.77681	16.6904	0.225079								9.34795	0.77681	15.7479	0.164084								9.73973	0.776139	14.6767	0.130224								8.89041	0.774129	16.0932	0.181208
				8.57534	0.776139	16.6932	0.225079								9.3726	0.776139	15.8027	0.164084								9.78082	0.775469	14.7726	0.127195								8.93151	0.773458	16.1205	0.176893
				8.58904	0.774799	16.7068	0.225079								9.38904	0.775469	15.8055	0.164084								9.82192	0.774799	14.811	0.124167								8.9589	0.772788	16.1699	0.176893
				8.6	0.773458	16.7096	0.225079								9.4	0.774799	15.8466	0.160437								9.82466	0.774129	14.8822	0.124167								8.98904	0.772118	16.2329	0.176893
				8.61918	0.772788	16.7123	0.225079								9.46027	0.774129	15.8603	0.160437								9.8274	0.773458	14.9123	0.121063								9.00548	0.771448	16.2822	0.176893
				8.65205	0.772118	16.7205	0.225079								9.48493	0.773458	16	0.156706								9.8411	0.772788	14.9205	0.121063								9.02192	0.770777	16.4192	0.176893
				8.68493	0.771448	16.7479	0.225079								9.51781	0.772788	16.0904	0.152975								9.84384	0.772118	14.9808	0.117877								9.08219	0.770107	16.4411	0.176893
				8.69863	0.770777	16.7836	0.225079								9.54795	0.772118	16.2822	0.152975								9.86301	0.770777	15.0603	0.114691								9.08493	0.769437	16.4822	0.176893
				8.70959	0.770107	16.8055	0.225079								9.55068	0.771448	16.3068	0.149151								9.87397	0.770107	15.1123	0.111505								9.09315	0.768767	16.4877	0.176893
				8.72329	0.769437	16.8384	0.225079								9.6	0.770777	16.3973	0.149151								9.87945	0.768767	15.1315	0.108319								9.11507	0.768097	16.526	0.17169
				8.77808	0.768767	16.8438	0.225079								9.62466	0.770107	16.4438	0.149151								9.88493	0.768097	15.2301	0.108319								9.11781	0.767426	16.5562	0.17169
				8.78082	0.768097	16.8466	0.225079								9.63014	0.769437	16.4822	0.149151								9.90137	0.766756	15.2986	0.105037								9.12055	0.766756	16.5781	0.17169
				8.78356	0.767426	16.8822	0.217041								9.63288	0.768767	16.4877	0.149151								9.91507	0.766086	15.4055	0.105037								9.1589	0.766086	16.5918	0.17169
				8.8	0.766756	16.9151	0.217041								9.65753	0.768097	16.526	0.144889								9.94795	0.765416	15.4712	0.101648								9.16438	0.765416	16.611	0.17169
				8.80548	0.766086	16.9178	0.217041								9.67397	0.767426	16.5342	0.144889								9.96164	0.764745	15.5342	0.0982602								9.18356	0.764745	16.6438	0.17169
				8.86301	0.765416	16.9233	0.217041								9.70137	0.766086	16.5425	0.140499								9.99178	0.764075	15.7315	0.0914836								9.22192	0.764075	16.6658	0.17169
				8.89041	0.764745	16.9808	0.217041								9.70685	0.765416	16.5562	0.140499								10.0329	0.763405	15.7479	0.0914836								9.23836	0.763405	16.674	0.17169
				8.93151	0.764075	16.989	0.207604								9.71507	0.764745	16.5589	0.140499								10.0356	0.762735	15.7918	0.087965								9.24658	0.762735	16.6877	0.164537
				8.93973	0.763405	17.0356	0.198168								9.73973	0.764075	16.5781	0.140499								10.1014	0.762064	15.8247	0.0844464								9.24932	0.762064	16.6904	0.164537
				8.9589	0.762735	17.074	0.198168								9.7589	0.763405	16.611	0.140499								10.2055	0.761394	15.9068	0.0844464								9.25753	0.761394	16.7068	0.164537
				8.98904	0.762064	17.126	0.198168								9.78082	0.762735	16.6548	0.140499								10.2082	0.760724	16	0.0807748								9.27397	0.760724	16.7452	0.164537
				9	0.761394	17.1562	0.187738								9.82192	0.762064	16.7096	0.140499								10.2356	0.760054	16.0932	0.0771032								9.27945	0.760054	16.8438	0.164537
				9.00548	0.760724	17.1699	0.187738								9.82466	0.761394	16.7123	0.140499								10.2466	0.759383	16.1644	0.0734316								9.32055	0.759383	16.9178	0.164537
				9.02192	0.760054	17.1726	0.187738								9.8274	0.760724	16.7479	0.140499								10.2795	0.758713	16.1699	0.0734316								9.33151	0.758713	16.9726	0.154253
				9.0274	0.759383	17.2027	0.187738								9.83014	0.760054	16.789	0.140499								10.2904	0.758043	16.2822	0.0734316								9.33425	0.758043	17.211	0.154253
				9.08493	0.758713	17.211	0.187738								9.8411	0.759383	16.8055	0.140499								10.2932	0.757373	16.4767	0.0734316								9.34521	0.757373	17.2301	0.154253
				9.09315	0.758043	17.2438	0.187738								9.84384	0.758713	16.8438	0.140499								10.2986	0.756702	16.4822	0.0734316								9.34795	0.756702	17.2384	0.154253
				9.11507	0.757373	17.2493	0.187738								9.86301	0.757373	16.8767	0.140499								10.3041	0.756032	16.526	0.0688422								9.3726	0.756032	17.2493	0.154253
				9.12055	0.756702	17.263	0.187738								9.86301	0.756702	16.9123	0.140499								10.3507	0.755362	16.6	0.0642527								9.38904	0.755362	17.263	0.154253
				9.1589	0.756032	17.3041	0.187738								9.87397	0.756032	16.9151	0.140499								10.4	0.754692	16.6247	0.0642527								9.39178	0.754692	17.3041	0.154253
				9.16438	0.755362	17.3616	0.187738								9.87945	0.754692	16.989	0.131717								10.411	0.754021	16.6712	0.0593102								9.4	0.754021	17.3644	0.154253
				9.22192	0.754692	17.4548	0.187738								9.90137	0.753351	17.0356	0.122936								10.4164	0.753351	16.674	0.0593102								9.41918	0.753351	17.3918	0.154253
				9.23836	0.754021	17.4904	0.187738								9.94795	0.752681	17.0685	0.122936								10.4521	0.752681	16.6904	0.0593102								9.48493	0.752681	17.4548	0.154253
				9.24658	0.753351	17.5151	0.187738								9.96164	0.752011	17.074	0.122936								10.5205	0.752011	16.7096	0.0593102								9.53151	0.752011	17.5151	0.154253
				9.24932	0.752681	17.5178	0.187738								9.99178	0.75134	17.2027	0.122936								10.5781	0.75067	16.8767	0.0593102								9.54521	0.75134	17.5342	0.154253
				9.27945	0.752011	17.5342	0.187738								10.0247	0.75067	17.2438	0.122936								10.5836	0.75	17.0356	0.0518964								9.54795	0.75067	17.5507	0.154253
				9.32055	0.75134	17.5507	0.187738								10.0329	0.75	17.263	0.122936								10.5918	0.74933	17.0685	0.0518964								9.55068	0.75	17.6082	0.154253
				9.33151	0.75067	17.6493	0.187738								10.0356	0.74933	17.4904	0.122936								10.5973	0.74866	17.0932	0.0518964								9.6	0.74933	17.6603	0.154253
				9.33425	0.75	17.6795	0.187738								10.1014	0.74866	17.5123	0.122936								10.6055	0.747989	17.1808	0.0518964								9.61096	0.74866	17.8384	0.154253
				9.34521	0.74933	17.7479	0.187738								10.1945	0.747989	17.5151	0.122936								10.611	0.747319	17.2027	0.0518964								9.62466	0.747989
				9.3726	0.74866										10.2055	0.747319	17.6082	0.122936								10.6274	0.746649	17.263	0.0518964								9.63014	0.747319
				9.39178	0.747989										10.2082	0.746649	17.611	0.122936								10.6384	0.745979	17.5123	0.0518964								9.63288	0.746649
				9.4	0.747319										10.2192	0.745979	17.6493	0.122936								10.6493	0.745308	17.5507	0.0518964								9.65753	0.745979
				9.41644	0.746649										10.2356	0.745308	17.6603	0.122936								10.6986	0.744638										9.67397	0.745308
				9.41918	0.745979										10.2466	0.744638	17.6795	0.122936								10.7068	0.743968										9.70137	0.743968
				9.46027	0.745308										10.2685	0.743968	17.7397	0.122936								10.7288	0.743298										9.70685	0.743298
				9.48493	0.744638										10.2795	0.743298										10.7507	0.742627										9.73973	0.742627
				9.51781	0.743968										10.2904	0.742627										10.7589	0.741957										9.7589	0.741957
				9.54521	0.743298										10.2986	0.741957										10.7781	0.741287										9.78082	0.741287
				9.54795	0.742627										10.3041	0.741287										10.8493	0.740617										9.82192	0.740617
				9.55068	0.741957										10.3507	0.740617										10.8658	0.739946										9.8411	0.739946
				9.6	0.741287										10.4	0.739946										10.874	0.739276										9.84384	0.739276
				9.61096	0.740617										10.411	0.739276										10.8959	0.738606										9.86301	0.737936
				9.62466	0.739946										10.4164	0.738606										10.9041	0.737936										9.86301	0.737265
				9.63014	0.739276										10.4521	0.737936										10.9151	0.737265										9.87397	0.736595
				9.65753	0.738606										10.4575	0.737265										11.0411	0.736595										9.87945	0.735925
				9.66301	0.737936										10.463	0.736595										11.0493	0.735925										9.88493	0.735255
				9.67397	0.737265										10.4822	0.735925										11.0877	0.735255										9.90137	0.733914
				9.70137	0.735925										10.5205	0.735255										11.0877	0.734584										9.91507	0.733244
				9.70685	0.735255										10.5781	0.733914										11.1397	0.733914										9.93151	0.732574
				9.73973	0.734584										10.5836	0.733244										11.1425	0.733244										9.94795	0.731903
				9.7589	0.733914										10.5973	0.732574										11.2055	0.732574										9.96712	0.731233
				9.78082	0.733244										10.6055	0.731903										11.2082	0.731903										9.99178	0.730563
				9.82192	0.732574										10.611	0.731233										11.2137	0.731233										10.0137	0.729893
				9.82192	0.731903										10.6493	0.730563										11.2164	0.730563										10.0247	0.729223
				9.8274	0.731233										10.6904	0.729893										11.2329	0.729893										10.0329	0.728552
				9.83014	0.730563										10.6986	0.729223										11.2548	0.729223										10.0356	0.727882
				9.8411	0.729893										10.7068	0.728552										11.2767	0.728552										10.074	0.727212
				9.84384	0.729223										10.7288	0.727882										11.2795	0.727882										10.0822	0.726542
				9.86301	0.727882										10.7507	0.727212										11.3014	0.727212										10.2055	0.725871
				9.86301	0.727212										10.7589	0.726542										11.3507	0.726542										10.2082	0.725201
				9.87397	0.726542										10.7781	0.725871										11.3534	0.725871										10.2356	0.724531
				9.87945	0.725201										10.789	0.725201										11.3753	0.725201										10.2466	0.723861
				9.88493	0.724531										10.8493	0.724531										11.389	0.724531										10.2575	0.72319
				9.90137	0.723861										10.8658	0.723861										11.4192	0.723861										10.2685	0.72252
				9.91507	0.72319										10.874	0.72319										11.4219	0.72319										10.2904	0.72185
				9.93151	0.72252										10.8959	0.72252										11.4247	0.72252										10.3507	0.72118
				9.94795	0.72185										10.9123	0.72185										11.4274	0.72185										10.3671	0.720509
				9.99178	0.72118										10.9151	0.72118										11.4466	0.72118										10.3699	0.719839
				10.0247	0.720509										10.9671	0.720509										11.4521	0.720509										10.3863	0.719169
				10.0329	0.719839										11.0493	0.719839										11.4548	0.719839										10.411	0.718499
				10.0356	0.719169										11.0877	0.719169										11.463	0.719169										10.4164	0.717828
				10.1014	0.718499										11.1397	0.718499										11.4658	0.718499										10.4575	0.717158
				10.2055	0.717828										11.1425	0.717828										11.4822	0.717828										10.463	0.716488
				10.2082	0.717158										11.2055	0.717158										11.4877	0.717158										10.4822	0.715818
				10.2082	0.716488										11.2082	0.716488										11.4904	0.716488										10.5781	0.714477
				10.2356	0.715818										11.2164	0.715818										11.5288	0.715818										10.5808	0.713807
				10.2466	0.715147										11.2548	0.715147										11.5452	0.715147										10.5836	0.713137
				10.2685	0.714477										11.2767	0.714477										11.5808	0.714477										10.6329	0.712466
				10.2795	0.713807										11.2795	0.713807										11.5863	0.713807										10.6384	0.711796
				10.2904	0.713137										11.3014	0.713137										11.5945	0.713137										10.6493	0.711126
				10.3863	0.712466										11.3452	0.712466										11.6027	0.712466										10.6493	0.710456
				10.4	0.711796										11.3507	0.711796										11.6137	0.711796										10.6986	0.709786
				10.411	0.711126										11.3534	0.711126										11.6164	0.711126										10.7068	0.709115
				10.4575	0.710456										11.4192	0.710456										11.6274	0.710456										10.7288	0.708445
				10.4822	0.709786										11.4274	0.709786										11.6438	0.709786										10.7507	0.707775
				10.5205	0.709115										11.4411	0.709115										11.6548	0.709115										10.7589	0.707105
				10.5288	0.708445										11.4521	0.708445										11.6575	0.708445										10.7781	0.706434
				10.5781	0.707105										11.4548	0.707775										11.6685	0.707775										10.789	0.705764
				10.5836	0.706434										11.4658	0.707105										11.6767	0.707105										10.8493	0.705094
				10.6493	0.705764										11.4822	0.706434										11.6849	0.706434										10.874	0.704424
				10.6904	0.705094										11.4877	0.705764										11.6959	0.705764										10.8959	0.703753
				10.6986	0.704424										11.4904	0.705094										11.7096	0.705094										10.8986	0.703083
				10.7068	0.703753										11.5288	0.704424										11.7425	0.704424										10.9041	0.702413
				10.7288	0.703083										11.5452	0.703753										11.7534	0.703753										10.9671	0.701743
				10.7507	0.702413										11.5808	0.703083										11.7589	0.703083										10.9726	0.701072
				10.7589	0.701743										11.5863	0.702413										11.7808	0.702413										11.1397	0.700402
				10.8493	0.701072										11.5945	0.701743										11.8192	0.701743										11.2055	0.699732
				10.8658	0.700402										11.6027	0.700402										11.8356	0.701072										11.2137	0.699062
				10.874	0.699732										11.611	0.699732										11.8356	0.700402										11.2164	0.698391
				10.8959	0.699062										11.6137	0.699062										11.8384	0.699732										11.2329	0.697721
				10.8986	0.698391										11.6164	0.698391										11.8411	0.699062										11.2548	0.697051
				10.9041	0.697721										11.6356	0.697721										11.8438	0.698391										11.2685	0.696381
				10.9123	0.697051										11.6438	0.697051										11.8603	0.697721										11.2767	0.69571
				10.9671	0.696381										11.6548	0.696381										11.8658	0.697051										11.2795	0.69504
				11.0411	0.69571										11.6575	0.69571										11.8932	0.696381										11.2959	0.69437
				11.0493	0.69504										11.6685	0.69504										11.9096	0.69504										11.3014	0.6937
				11.1397	0.69437										11.6767	0.69437										11.926	0.69437										11.3452	0.693029
				11.1425	0.6937										11.6849	0.6937										11.9288	0.6937										11.3507	0.691689
				11.2055	0.693029										11.6959	0.693029										11.9425	0.693029										11.3534	0.691019
				11.2082	0.692359										11.7315	0.692359										11.9644	0.692359										11.3753	0.690349
				11.2164	0.691689										11.7425	0.691689										11.9753	0.691689										11.4164	0.689678
				11.2329	0.691019										11.7534	0.691019										11.9918	0.691019										11.4192	0.689008
				11.2548	0.690349										11.8356	0.690349										11.9973	0.690349										11.4247	0.688338
				11.2685	0.689678										11.8356	0.689678										12.0247	0.689678										11.4274	0.687668
				11.2795	0.689008										11.8384	0.689008										12.0384	0.689008										11.4411	0.686997
				11.3014	0.688338										11.8411	0.687668										12.0795	0.688338										11.4466	0.686327
				11.3452	0.687668										11.8438	0.686997										12.0932	0.687668										11.4548	0.685657
				11.3507	0.686997										11.8658	0.686327										12.1014	0.686997										11.4658	0.684987
				11.3534	0.686327										11.874	0.685657										12.1041	0.686327										11.4822	0.684316
				11.3589	0.685657										11.8932	0.684987										12.1123	0.685657										11.4877	0.683646
				11.3753	0.684987										11.9096	0.683646										12.1397	0.684987										11.4904	0.682976
				11.4219	0.684316										11.926	0.682976										12.1479	0.684316										11.5452	0.682306
				11.4247	0.683646										11.9288	0.682306										12.1699	0.683646										11.5808	0.681635
				11.4274	0.682976										11.9425	0.681635										12.1781	0.682976										11.5863	0.680965
				11.4411	0.682306										11.9863	0.680965										12.1781	0.682306										11.6027	0.680295
				11.4466	0.681635										11.9918	0.680295										12.1973	0.681635										11.611	0.679625
				11.4548	0.680965										11.9973	0.679625										12.2466	0.680965										11.6137	0.678954
				11.4658	0.680295										12.0384	0.678954										12.3205	0.680295										11.6164	0.678284
				11.4822	0.679625										12.0603	0.678284										12.3288	0.678954										11.6219	0.677614
				11.4877	0.678954										12.0795	0.677614										12.3479	0.678284										11.6356	0.676944
				11.4904	0.678284										12.0932	0.676944										12.3973	0.677614										11.6438	0.676273
				11.5288	0.677614										12.1123	0.676273										12.4384	0.676944										11.6575	0.675603
				11.5452	0.676944										12.1178	0.675603										12.4466	0.676273										11.6685	0.674933
				11.5808	0.676273										12.1397	0.674933										12.4521	0.675603										11.6767	0.674263
				11.5863	0.675603										12.1479	0.674263										12.4575	0.674933										11.6849	0.673592
				11.6027	0.674933										12.1781	0.673592										12.4658	0.674263										11.6959	0.672922
				11.611	0.674263										12.1781	0.672922										12.4712	0.673592										11.7425	0.672252
				11.6137	0.673592										12.211	0.672252										12.4767	0.672922										11.7589	0.671582
				11.6164	0.672922										12.2329	0.671582										12.5041	0.672252										11.8356	0.670912
				11.6356	0.672252										12.2466	0.670912										12.5068	0.671582										11.8384	0.670241
				11.6438	0.671582										12.3205	0.670241										12.5315	0.670912										11.8411	0.669571
				11.6548	0.670912										12.3288	0.668901										12.5562	0.670241										11.8438	0.668901
				11.6575	0.670241										12.3973	0.668231										12.5589	0.669571										11.8658	0.668231
				11.6685	0.669571										12.411	0.66756										12.6247	0.668901										11.874	0.66756
				11.6849	0.668901										12.4384	0.66689										12.6274	0.668231										11.9096	0.66622
				11.6959	0.668231										12.4521	0.66622										12.6356	0.66756										11.926	0.66555
				11.7315	0.66756										12.4575	0.66555										12.6575	0.66689										11.9288	0.664879
				11.7425	0.66689										12.4658	0.664879										12.6712	0.66622										11.9425	0.664209
				11.7534	0.66622										12.4712	0.664209										12.6877	0.66555										11.9452	0.663539
				11.7808	0.66555										12.474	0.663539										12.6959	0.664879										11.9699	0.662869
				11.8356	0.664879										12.5041	0.662869										12.7397	0.664209										11.9863	0.662198
				11.8411	0.663539										12.5562	0.662198										12.7452	0.663539										12.0384	0.661528
				11.8603	0.662869										12.5589	0.661528										12.7918	0.662869										12.0466	0.660858
				11.8658	0.662198										12.6219	0.660858										12.8164	0.662198										12.0795	0.660188
				11.874	0.661528										12.6247	0.660188										12.8274	0.661528										12.0932	0.659517
				11.8932	0.660858										12.6274	0.659517										12.8301	0.660858										12.1014	0.658847
				11.9096	0.660188										12.6575	0.658847										12.8603	0.660188										12.1123	0.658177
				11.9425	0.659517										12.6712	0.658177										12.874	0.659517										12.1178	0.657507
				11.9699	0.658847										12.6877	0.657507										12.9288	0.658847										12.1397	0.656836
				11.9863	0.658177										12.6959	0.656836										12.9425	0.658177										12.1479	0.656166
				11.9973	0.657507										12.7397	0.656166										12.9425	0.657507										12.1699	0.655496
				12.0603	0.656836										12.7452	0.655496										12.9562	0.656836										12.1781	0.654826
				12.0795	0.656166										12.7918	0.654826										12.9616	0.656166										12.1781	0.654155
				12.0932	0.655496										12.8164	0.654155										12.9781	0.655496										12.1973	0.653485
				12.1014	0.654826										12.8301	0.653485										13.0082	0.654826										12.2329	0.652815
				12.1123	0.654155										12.8493	0.652815										13.0164	0.654155										12.3151	0.652145
				12.1178	0.653485										12.8603	0.652145										13.0274	0.653485										12.3178	0.651475
				12.1397	0.652815										12.874	0.651475										13.0548	0.652814										12.3288	0.650804
				12.1479	0.652145										12.8795	0.650804										13.0603	0.652143										12.3479	0.650134
				12.1699	0.651475										12.9068	0.650134										13.0712	0.651472										12.3699	0.649464
				12.1781	0.650804										12.9288	0.649464										13.074	0.650802										12.3781	0.648794
				12.2329	0.650134										12.9425	0.648794										13.0795	0.650802										12.4082	0.648123
				12.3205	0.649464										12.9425	0.648123										13.0849	0.650802										12.411	0.647453
				12.3288	0.648123										12.9562	0.647453										13.0849	0.650129										12.4301	0.646783
				12.3479	0.647453										13.0082	0.646783										13.0877	0.650129										12.4384	0.646113
				12.3699	0.646783										13.0164	0.646113										13.0932	0.649456										12.4466	0.645442
				12.3781	0.646113										13.0274	0.646113										13.1014	0.649456										12.4521	0.644772
				12.3973	0.645442										13.0548	0.645442										13.1041	0.649456										12.4575	0.644102
				12.411	0.644772										13.0603	0.644771										13.1068	0.649456										12.4712	0.642761
				12.4301	0.644102										13.0685	0.6441										13.1096	0.649456										12.474	0.642091
				12.4466	0.643432										13.074	0.643429										13.1205	0.649456										12.4767	0.641421
				12.4575	0.642761										13.0795	0.643429										13.126	0.648099										12.5041	0.640751
				12.4658	0.642091										13.0849	0.643429										13.1288	0.647419										12.5068	0.64008
				12.4712	0.640751										13.0849	0.642757										13.1452	0.647419										12.5562	0.63941
				12.474	0.64008										13.0932	0.642084										13.1589	0.647419										12.5589	0.63874
				12.4767	0.63941										13.1014	0.642084										13.1616	0.647419										12.5781	0.63807
				12.5041	0.63874										13.1041	0.642084										13.1616	0.646734										12.6082	0.637399
				12.5397	0.63807										13.1068	0.642084										13.1918	0.64605										12.6247	0.636729
				12.5562	0.637399										13.1096	0.642084										13.2	0.64605										12.6603	0.636059
				12.5589	0.636729										13.1205	0.642084										13.2027	0.645364										12.6712	0.635389
				12.6247	0.636059										13.126	0.641408										13.211	0.644678										12.674	0.634718
				12.6274	0.635389										13.1288	0.64073										13.2164	0.643991										12.6932	0.634048
				12.6712	0.634718										13.1452	0.64073										13.2219	0.643991										12.6959	0.633378
				12.6877	0.634048										13.1589	0.64073										13.2356	0.642615										12.7397	0.632708
				12.6959	0.633378										13.1616	0.64073										13.2384	0.642615										12.7562	0.632038
				12.7562	0.632708										13.1616	0.640049										13.2493	0.641925										12.8164	0.631367
				12.7918	0.632038										13.1644	0.640049										13.2548	0.641925										12.8274	0.630697
				12.8301	0.631367										13.1808	0.640049										13.2603	0.641925										12.8301	0.630027
				12.8493	0.630697										13.1863	0.639366										13.263	0.641232										12.8493	0.629357
				12.8603	0.630027										13.1918	0.638682										13.2822	0.641232										12.8493	0.628686
				12.874	0.629357										13.2	0.638682										13.2932	0.640537										12.8603	0.628016
				12.8795	0.628686										13.2027	0.637998										13.2986	0.639842										12.874	0.627346
				12.9068	0.628016										13.2164	0.637313										13.3041	0.639147										12.8795	0.626676
				12.9425	0.627346										13.2219	0.637313										13.3151	0.639147										12.9068	0.626005
				12.9425	0.626676										13.2356	0.635941										13.3315	0.639147										12.9288	0.625335
				12.9562	0.626005										13.2384	0.635941										13.337	0.638449										12.9425	0.624665
				12.9781	0.625335										13.2411	0.635941										13.3507	0.638449										12.9425	0.623995
				13.0082	0.624665										13.2493	0.635252										13.3616	0.63775										12.9562	0.623324
				13.0137	0.623995										13.2548	0.635252										13.3671	0.637052										12.9616	0.622654
				13.0548	0.623324										13.2603	0.635252										13.3699	0.637052										12.9781	0.621984
				13.0603	0.622654										13.263	0.63456										13.411	0.635653										13.0082	0.621314
				13.0685	0.621984										13.2822	0.63456										13.4137	0.634954										13.0137	0.620643
				13.074	0.621314										13.2877	0.633868										13.4301	0.634255										13.0603	0.619973
				13.0795	0.621314										13.2932	0.633175										13.4356	0.633555										13.0685	0.619303
				13.0849	0.621314										13.2986	0.632482										13.463	0.632856										13.074	0.618633
				13.1014	0.621314										13.3041	0.631789										13.4658	0.632856										13.0849	0.618633
				13.1041	0.621314										13.3151	0.631789										13.474	0.632856										13.0849	0.617962
				13.1068	0.621314										13.3315	0.631789										13.4849	0.632155										13.0877	0.617962
				13.1096	0.621314										13.337	0.631093										13.4986	0.630053										13.1014	0.617962
				13.1205	0.621314										13.3507	0.631093										13.5014	0.630053										13.1041	0.617962
				13.126	0.620638										13.3534	0.631093										13.5068	0.630053										13.1068	0.617962
				13.1288	0.619962										13.3562	0.631093										13.5123	0.628648										13.1096	0.617962
				13.1452	0.619962										13.3616	0.630395										13.5589	0.627945										13.1205	0.617962
				13.1562	0.619285										13.3671	0.629697										13.5644	0.627242										13.126	0.617962
				13.1589	0.619285										13.3699	0.629697										13.5781	0.625834										13.1288	0.617962
				13.1616	0.619285										13.3918	0.629697										13.5836	0.625834										13.1452	0.617962
				13.1644	0.619285										13.4	0.628997										13.5863	0.625129										13.1562	0.61728
				13.1808	0.619285										13.411	0.627598										13.5918	0.624424										13.1589	0.61728
				13.1918	0.618603										13.4137	0.626898										13.5945	0.623719										13.1644	0.61728
				13.2	0.618603										13.4301	0.626198										13.6164	0.623015										13.1808	0.61728
				13.2027	0.617919										13.4356	0.625499										13.6219	0.62231										13.1918	0.616595
				13.2164	0.617236										13.4438	0.624799										13.6384	0.62231										13.2	0.616595
				13.2356	0.615869										13.463	0.624099										13.6438	0.62231										13.2027	0.615909
				13.2384	0.615869										13.474	0.624099										13.6548	0.621604										13.2164	0.615222
				13.2411	0.615869										13.4849	0.623399										13.663	0.620897										13.2219	0.615222
				13.2493	0.615183										13.4986	0.621297										13.6767	0.620191										13.2356	0.614534
				13.2548	0.615183										13.5123	0.619897										13.6795	0.620191										13.2384	0.614534
				13.2603	0.615183										13.5479	0.619195										13.6849	0.620191										13.2548	0.614534
				13.263	0.615183										13.5589	0.618494										13.6932	0.619483										13.263	0.613843
				13.2932	0.614495										13.5644	0.617792										13.6959	0.618775										13.2822	0.613843
				13.2986	0.613807										13.5671	0.617792										13.6986	0.618775										13.2932	0.61315
				13.3041	0.613119										13.5781	0.616386										13.7233	0.618775										13.2986	0.612457
				13.3151	0.613119										13.5836	0.616386										13.7342	0.618065										13.3041	0.611764
				13.3315	0.613119										13.5836	0.615683										13.7425	0.618065										13.3151	0.611764
				13.337	0.612429										13.5863	0.614979										13.789	0.618065										13.3315	0.611764
				13.3507	0.612429										13.5918	0.614275										13.7918	0.617354										13.337	0.61107
				13.3534	0.612429										13.5945	0.613572										13.811	0.616643										13.3507	0.61107
				13.3699	0.612429										13.6164	0.612868										13.8137	0.616643										13.3534	0.61107
				13.411	0.611045										13.6384	0.612868										13.8164	0.615931										13.3562	0.61107
				13.4137	0.610353										13.6438	0.612868										13.8274	0.615931										13.3616	0.610373
				13.4301	0.609661										13.6548	0.612162										13.8356	0.615931										13.4	0.609676
				13.4466	0.608969										13.6603	0.612162										13.8384	0.615931										13.411	0.608283
				13.463	0.608277										13.663	0.611455										13.8466	0.615216										13.4137	0.607586
				13.474	0.608277										13.674	0.610748										13.8603	0.615216										13.4274	0.606889
				13.4849	0.607585										13.6767	0.610041										13.8712	0.614501										13.4301	0.606192
				13.4986	0.606199										13.6795	0.610041										13.8767	0.61307										13.4356	0.605496
				13.5014	0.606199										13.6822	0.610041										13.8932	0.612355										13.4438	0.604799
				13.5123	0.605505										13.6932	0.609332										13.9096	0.611639										13.4466	0.604102
				13.5479	0.604812										13.6959	0.608623										13.9315	0.610209										13.463	0.603405
				13.5589	0.604812										13.6986	0.608623										13.9342	0.610209										13.4658	0.603405
				13.5644	0.604812										13.7233	0.608623										13.9479	0.609492										13.474	0.603405
				13.5671	0.604812										13.7342	0.607912										13.9507	0.609492										13.4822	0.602707
				13.5781	0.60342										13.737	0.607201										13.9589	0.608775										13.4849	0.602008
				13.5836	0.60342										13.7425	0.607201										13.9863	0.608775										13.4986	0.600612
				13.5836	0.602723										13.7671	0.606489										13.9973	0.608057										13.5123	0.599215
				13.5863	0.602026										13.7808	0.606489										14.0027	0.60734										13.5589	0.598516
				13.5918	0.601329										13.789	0.606489										14.0356	0.606622										13.5644	0.597816
				13.5945	0.600633										13.7918	0.605775										14.0384	0.605186										13.5671	0.597816
				13.6055	0.600633										13.8027	0.605062										14.0438	0.605186										13.5781	0.596412
				13.6384	0.600633										13.811	0.604348										14.0548	0.604467										13.5836	0.596412
				13.6493	0.599934										13.8137	0.604348										14.0603	0.604467										13.5836	0.59571
				13.6548	0.599236										13.8274	0.604348										14.0712	0.603747										13.5863	0.595007
				13.663	0.598537										13.8356	0.604348										14.074	0.603028										13.5945	0.594305
				13.674	0.597839										13.8384	0.604348										14.0822	0.603028										13.6164	0.593602
				13.6767	0.597141										13.8466	0.603631										14.0959	0.602307										13.6219	0.5929
				13.6795	0.597141										13.8603	0.603631										14.1014	0.601587										13.6384	0.5929
				13.6822	0.597141										13.8712	0.602914										14.1151	0.600866										13.6438	0.5929
				13.6932	0.59644										13.8767	0.602196										14.1288	0.600144										13.6493	0.592195
				13.6959	0.595739										13.9096	0.601478										14.137	0.600144										13.6548	0.59149
				13.6986	0.595739										13.926	0.60076										14.1425	0.599422										13.663	0.590785
				13.7151	0.595739										13.9315	0.599322										14.1479	0.5987										13.6795	0.590785
				13.7178	0.595739										13.9342	0.599322										14.1534	0.5987										13.6822	0.590785
				13.7233	0.595739										13.9397	0.598603										14.1616	0.597977										13.6932	0.590077
				13.7342	0.595035										13.9479	0.597883										14.1699	0.597254										13.6986	0.590077
				13.737	0.59433										13.9507	0.597883										14.1726	0.597254										13.7233	0.590077
				13.7425	0.59433										13.9671	0.597883										14.1808	0.59653										13.737	0.589367
				13.7671	0.593625										13.9863	0.597883										14.1836	0.595806										13.7425	0.589367
				13.789	0.593625										13.9918	0.59716										14.2	0.595082										13.7671	0.588656
				13.7918	0.59292										13.9973	0.596438										14.2027	0.594358										13.7918	0.587945
				13.7918	0.592214										14.0027	0.595715										14.2082	0.593634										13.811	0.587234
				13.811	0.591508										14.0384	0.594269										14.211	0.59291										13.8137	0.587234
				13.8137	0.591508										14.0438	0.594269										14.2137	0.592186										13.8356	0.587234
				13.8274	0.591508										14.0548	0.593544										14.2301	0.592186										13.8384	0.587234
				13.8356	0.591508										14.074	0.592819										14.2329	0.592186										13.8603	0.587234
				13.8384	0.591508										14.0822	0.592819										14.2356	0.59146										13.8712	0.586519
				13.8712	0.590799										14.0849	0.592819										14.2685	0.590733										13.8767	0.585805
				13.8767	0.590089										14.1014	0.592093										14.2712	0.589278										13.9096	0.585091
				13.9096	0.58938										14.1288	0.591365										14.2822	0.58855										13.926	0.584375
				13.9315	0.58796										14.1315	0.590638										14.2849	0.58855										13.9315	0.58366
				13.9397	0.58725										14.137	0.590638										14.2849	0.587822										13.9397	0.582945
				13.9479	0.58654										14.1425	0.58991										14.2959	0.587094										13.9479	0.582229
				13.9507	0.58654										14.1479	0.589181										14.3151	0.586364										13.9589	0.581514
				13.9589	0.585829										14.1534	0.589181										14.3233	0.585634										13.9671	0.581514
				13.9671	0.585829										14.1699	0.588452										14.326	0.585634										13.9808	0.581514
				13.9808	0.585829										14.1726	0.588452										14.3288	0.584172										13.9863	0.580797
				13.9863	0.585829										14.1808	0.587721										14.3315	0.583441										14.0137	0.580078
				13.9918	0.585115										14.1836	0.58699										14.337	0.581978										14.0356	0.57936
				13.9973	0.584402										14.2	0.586259										14.3397	0.581247										14.0384	0.578641
				14.0384	0.583688										14.2027	0.585528										14.3452	0.580516										14.0548	0.577921
				14.0548	0.582974										14.2082	0.584797										14.3534	0.579784										14.0603	0.577201
				14.0603	0.582259										14.2137	0.584066										14.3616	0.579052										14.074	0.576481
				14.074	0.581545										14.2329	0.583335										14.3671	0.579052										14.0822	0.576481
				14.0822	0.581545										14.2356	0.582602										14.3973	0.578319										14.0849	0.576481
				14.1014	0.58083										14.2521	0.58187										14.4	0.578319										14.1014	0.575758
				14.1151	0.580112										14.2685	0.581137										14.411	0.577585										14.1315	0.575035
				14.1288	0.579395										14.2712	0.579669										14.4137	0.576851										14.137	0.575035
				14.1315	0.578678										14.2822	0.578935										14.4192	0.576117										14.1425	0.574311
				14.137	0.578678										14.2849	0.578935										14.4411	0.575384										14.1479	0.573587
				14.1425	0.57796										14.2849	0.578201										14.4521	0.57465										14.1534	0.573587
				14.1479	0.577242										14.2959	0.577466										14.4658	0.573916										14.1699	0.572861
				14.1534	0.577242										14.3151	0.576731										14.4767	0.573181										14.1726	0.572861
				14.1699	0.576524										14.326	0.576731										14.4849	0.573181										14.1836	0.572135
				14.1726	0.576524										14.3288	0.575258										14.4877	0.571709										14.1945	0.571409
				14.1808	0.575804										14.3315	0.574522										14.4904	0.570973										14.2	0.570683
				14.1836	0.575084										14.337	0.573049										14.4986	0.570238										14.2027	0.569957
				14.1945	0.574364										14.3397	0.572312										14.5014	0.570238										14.2082	0.569231
				14.2	0.573645										14.3452	0.571575										14.5178	0.570238										14.2137	0.568505
				14.2027	0.572925										14.3534	0.570838										14.5205	0.5695										14.2329	0.568505
				14.2082	0.572205										14.3534	0.5701										14.5233	0.568762										14.2356	0.567777
				14.2137	0.571485										14.3616	0.569363										14.526	0.568762										14.2521	0.567049
				14.2329	0.571485										14.3671	0.569363										14.5342	0.568024										14.2685	0.566321
				14.2356	0.570764										14.3836	0.568623										14.537	0.567285										14.2712	0.564864
				14.2521	0.570042										14.3973	0.567884										14.5479	0.566546										14.274	0.564864
				14.2685	0.569321										14.4	0.567884										14.5507	0.565808										14.2822	0.564134
				14.2712	0.567876										14.411	0.567144										14.5589	0.565808										14.2849	0.564134
				14.2822	0.567153										14.4137	0.566403										14.5616	0.565068										14.2959	0.563402
				14.2849	0.567153										14.4192	0.565663										14.5973	0.565068										14.3151	0.563402
				14.2959	0.566429										14.4384	0.564182										14.6082	0.563587										14.3233	0.561937
				14.3151	0.566429										14.4521	0.563442										14.6192	0.563587										14.326	0.561937
				14.3233	0.565703										14.4658	0.563442										14.6356	0.562845										14.3288	0.56047
				14.326	0.565703										14.4685	0.563442										14.6356	0.562845										14.3315	0.559736
				14.3288	0.564251										14.4767	0.562699										14.6384	0.562102										14.337	0.558269
				14.3315	0.563525										14.4849	0.562699										14.6521	0.561357										14.3452	0.557535
				14.337	0.562799										14.4877	0.561213										14.6603	0.561357										14.3534	0.556801
				14.3452	0.562073										14.5014	0.561213										14.6712	0.561357										14.3534	0.556066
				14.3534	0.561345										14.5041	0.561213										14.674	0.561357										14.3616	0.555331
				14.3534	0.560618										14.526	0.561213										14.6932	0.561357										14.3973	0.554597
				14.3616	0.559891										14.5342	0.560466										14.6959	0.560609										14.411	0.553862
				14.3671	0.559891										14.5452	0.560466										14.7096	0.55986										14.4137	0.553128
				14.3836	0.559163										14.5479	0.559719										14.7151	0.55986										14.4192	0.552393
				14.3973	0.558435										14.5562	0.559719										14.7315	0.558359										14.4411	0.551659
				14.4	0.558435										14.5589	0.559719										14.7342	0.558359										14.4521	0.550924
				14.411	0.557706										14.5616	0.55897										14.7425	0.557608										14.4658	0.55019
				14.4137	0.556977										14.5781	0.55897										14.7479	0.557608										14.4767	0.549455
				14.4192	0.556248										14.5973	0.55897										14.7507	0.557608										14.4849	0.549455
				14.4247	0.555519										14.6027	0.55897										14.7534	0.556853										14.4877	0.547982
				14.4384	0.554061										14.6082	0.557465										14.7671	0.556853										14.4904	0.547245
				14.4411	0.553332										14.6192	0.557465										14.7699	0.556853										14.4986	0.546509
				14.4658	0.552603										14.6356	0.557465										14.7808	0.556097										14.5014	0.546509
				14.4685	0.552603										14.6384	0.55671										14.789	0.556097										14.5041	0.546509
				14.4767	0.551873										14.6493	0.55671										14.7945	0.556097										14.5178	0.546509
				14.4849	0.551873										14.6603	0.55671										14.8	0.555338										14.5205	0.545769
				14.4877	0.550411										14.6712	0.555951										14.8055	0.554579										14.5233	0.54503
				14.4904	0.54968										14.674	0.555951										14.8055	0.553821										14.526	0.54503
				14.5041	0.54968										14.6767	0.555191										14.8082	0.553062										14.537	0.544289
				14.5178	0.54968										14.6795	0.555191										14.811	0.553062										14.5452	0.544289
				14.5205	0.548947										14.6877	0.554429										14.8137	0.553062										14.5479	0.543548
				14.5233	0.548214										14.6932	0.554429										14.8192	0.552301										14.5507	0.542806
				14.526	0.548214										14.6959	0.553667										14.8192	0.551541										14.5562	0.542806
				14.5342	0.54748										14.7096	0.553667										14.8329	0.551541										14.5616	0.542064
				14.5452	0.54748										14.7123	0.553667										14.8466	0.551541										14.5973	0.542064
				14.5479	0.546745										14.7151	0.553667										14.8521	0.551541										14.6027	0.542064
				14.5562	0.546745										14.7315	0.552135										14.8603	0.550775										14.6082	0.540574
				14.5616	0.546009										14.7342	0.552135										14.8658	0.550775										14.6192	0.540574
				14.5781	0.546009										14.7425	0.551368										14.8712	0.550775										14.6356	0.540574
				14.5973	0.546009										14.7479	0.551368										14.8822	0.550775										14.6384	0.539827
				14.6027	0.546009										14.7507	0.551368										14.8932	0.550775										14.6521	0.539078
				14.6082	0.544532										14.7534	0.550599										14.9041	0.550775										14.6712	0.538329
				14.6356	0.544532										14.7671	0.550599										14.9068	0.550775										14.6795	0.538329
				14.6384	0.543791										14.7699	0.550599										14.9233	0.550775										14.6932	0.538329
				14.6521	0.543049										14.7808	0.549828										14.9397	0.550775										14.6959	0.537577
				14.6603	0.543049										14.789	0.549828										14.9452	0.550775										14.6959	0.536826
				14.6712	0.542306										14.7945	0.549828										14.9589	0.550775										14.7096	0.536826
				14.6767	0.541562										14.8	0.549055										14.9616	0.550775										14.7151	0.536826
				14.6877	0.540818										14.8055	0.548281										14.9644	0.550775										14.7315	0.536072
				14.6932	0.540818										14.8055	0.547508										14.9726	0.549992										14.7425	0.535318
				14.6959	0.540073										14.8082	0.546735										14.9808	0.54921										14.7589	0.534564
				14.7096	0.540073										14.811	0.546735										14.9836	0.54921										14.7671	0.534564
				14.7123	0.540073										14.8137	0.546735										15.0247	0.548426										14.7726	0.533809
				14.7151	0.540073										14.8192	0.545956										15.0384	0.547643										14.789	0.533809
				14.7315	0.539325										14.8329	0.545956										15.0384	0.546857										14.7945	0.533809
				14.7425	0.538577										14.8521	0.545956										15.0438	0.546857										14.8	0.533051
				14.7534	0.537829										14.8603	0.545173										15.0493	0.546069										14.8055	0.532294
				14.7671	0.537829										14.8658	0.545173										15.0548	0.545281										14.8055	0.531537
				14.7699	0.537829										14.8712	0.545173										15.074	0.544493										14.811	0.531537
				14.7863	0.537829										14.8822	0.545173										15.0767	0.544493										14.8137	0.531537
				14.789	0.537829										14.8932	0.545173										15.0822	0.544493										14.8192	0.530778
				14.7945	0.537829										14.9014	0.545173										15.0932	0.543701										14.8247	0.530778
				14.8	0.537076										14.9041	0.545173										15.0959	0.543701										14.8329	0.530778
				14.8055	0.536323										14.9068	0.545173										15.0986	0.543701										14.8466	0.530778
				14.811	0.536323										14.9205	0.545173										15.1014	0.542904										14.8521	0.530778
				14.8137	0.536323										14.9233	0.545173										15.1068	0.542106										14.8603	0.530013
				14.8247	0.536323										14.9397	0.545173										15.1123	0.542106										14.8658	0.530013
				14.8329	0.536323										14.9425	0.545173										15.1178	0.542106										14.8712	0.530013
				14.8466	0.536323										14.9452	0.545173										15.1205	0.541306										14.8822	0.530013
				14.8521	0.536323										14.9726	0.544371										15.1233	0.541306										14.9041	0.530013
				14.8603	0.535559										14.9808	0.543569										15.1288	0.540502										14.9123	0.529241
				14.8658	0.535559										14.9836	0.543569										15.1315	0.540502										14.9205	0.529241
				14.8685	0.535559										15.0384	0.543569										15.1342	0.540502										14.9233	0.529241
				14.8712	0.535559										15.0438	0.543569										15.137	0.540502										14.9397	0.529241
				14.8822	0.535559										15.0548	0.542763										15.1507	0.540502										14.9452	0.529241
				14.8932	0.535559										15.074	0.541956										15.1589	0.539693										14.9589	0.529241
				14.9041	0.535559										15.0767	0.541956										15.1726	0.538882										14.9616	0.529241
				14.9123	0.534785										15.0822	0.541956										15.1753	0.538882										14.9644	0.529241
				14.9205	0.534785										15.0932	0.541145										15.1945	0.538068										14.9671	0.529241
				14.9233	0.534785										15.0959	0.541145										15.1973	0.538068										14.9808	0.528459
				14.9397	0.534785										15.0986	0.541145										15.2	0.535618										14.9836	0.528459
				14.9452	0.534785										15.1014	0.540326										15.2082	0.534802										15.0247	0.527673
				14.9616	0.534785										15.1068	0.539508										15.2137	0.534802										15.0384	0.526888
				14.9644	0.534785										15.1123	0.539508										15.2164	0.534802										15.0384	0.526099
				14.9671	0.534785										15.1123	0.538688										15.2219	0.53398										15.0438	0.526099
				14.9726	0.534003										15.1178	0.538688										15.2301	0.53398										15.0493	0.525308
				14.9781	0.534003										15.1205	0.537866										15.2329	0.533157										15.0575	0.525308
				14.9808	0.532437										15.1233	0.537866										15.2466	0.533157										15.074	0.524516
				14.9836	0.532437										15.1288	0.537043										15.2493	0.533157										15.0932	0.523721
				15.0384	0.531653										15.1315	0.537043										15.2548	0.533157										15.0959	0.523721
				15.0438	0.531653										15.1342	0.537043										15.2658	0.533157										15.0986	0.523721
				15.0548	0.530865										15.137	0.537043										15.2685	0.533157										15.1014	0.522922
				15.074	0.530078										15.1507	0.537043										15.2712	0.533157										15.1068	0.522122
				15.0767	0.530078										15.1534	0.537043										15.2877	0.532324										15.1123	0.522122
				15.0822	0.530078										15.1589	0.53621										15.2932	0.531491										15.1123	0.52132
				15.0932	0.529285										15.1726	0.535375										15.2959	0.530656										15.1178	0.52132
				15.0959	0.529285										15.1753	0.535375										15.3014	0.52982										15.1205	0.520517
				15.0986	0.529285										15.1781	0.535375										15.3041	0.528983										15.1233	0.520517
				15.1068	0.528488										15.1945	0.534536										15.3096	0.528983										15.1288	0.519712
				15.1123	0.528488										15.1973	0.534536										15.3123	0.528983										15.1315	0.518908
				15.1123	0.52769										15.2	0.533694										15.326	0.528983										15.1342	0.518908
				15.1178	0.52769										15.2082	0.532852										15.3288	0.528983										15.137	0.518908
				15.1233	0.52769										15.2164	0.532852										15.3315	0.528983										15.1507	0.518908
				15.1288	0.526888										15.2219	0.532006										15.337	0.528131										15.1534	0.518908
				15.1315	0.526888										15.2329	0.531161										15.3425	0.528131										15.1589	0.518096
				15.1342	0.526888										15.2356	0.530315										15.3452	0.528131										15.1726	0.517284
				15.137	0.526888										15.2466	0.530315										15.3479	0.528131										15.1753	0.517284
				15.1507	0.526888										15.2493	0.530315										15.3507	0.528131										15.1781	0.517284
				15.1534	0.526888										15.2685	0.530315										15.3534	0.527272										15.1945	0.516468
				15.1589	0.526079										15.2712	0.530315										15.3616	0.527272										15.2	0.51402
				15.1726	0.525268										15.2877	0.529461										15.3644	0.527272										15.2082	0.51402
				15.1753	0.525268										15.2932	0.528607										15.3671	0.526409										15.2164	0.51402
				15.1781	0.525268										15.2959	0.527751										15.3808	0.525546										15.2301	0.51402
				15.1945	0.524454										15.3014	0.526896										15.3836	0.525546										15.2356	0.513198
				15.2	0.522007										15.3041	0.526896										15.3918	0.525546										15.2466	0.513198
				15.2082	0.522007										15.3315	0.526896										15.3945	0.525546										15.2493	0.513198
				15.211	0.522007										15.337	0.526032										15.463	0.525546										15.2548	0.513198
				15.2137	0.522007										15.3425	0.526032										15.4932	0.524675										15.2712	0.513198
				15.2164	0.522007										15.3452	0.526032										15.4986	0.524675										15.2932	0.512366
				15.2219	0.521185										15.3479	0.526032										15.5014	0.524675										15.2959	0.511533
				15.2329	0.520363										15.3507	0.526032										15.5041	0.524675										15.3041	0.511533
				15.2466	0.520363										15.3534	0.525161										15.5123	0.524675										15.3096	0.511533
				15.2548	0.520363										15.3616	0.525161										15.5178	0.524675										15.326	0.511533
				15.2658	0.520363										15.3644	0.525161										15.5288	0.523796										15.3315	0.511533
				15.2685	0.520363										15.3671	0.524286										15.5342	0.523796										15.337	0.510693
				15.2712	0.520363										15.3808	0.523411										15.5562	0.523796										15.3425	0.510693
				15.2932	0.51953										15.3836	0.523411										15.5726	0.522914										15.3452	0.510693
				15.2959	0.518697										15.3863	0.523411										15.5808	0.522032										15.3479	0.510693
				15.3014	0.518697										15.3945	0.523411										15.5945	0.522032										15.3534	0.509849
				15.3041	0.517863										15.4411	0.523411										15.6	0.521148										15.3616	0.509849
				15.3123	0.517863										15.463	0.523411										15.6	0.520258										15.3644	0.509849
				15.3288	0.517863										15.4685	0.522527										15.6055	0.519369										15.3671	0.509002
				15.3315	0.517863										15.4932	0.521643										15.6137	0.51848										15.3808	0.509002
				15.337	0.51702										15.4986	0.521643										15.6164	0.51848										15.3836	0.509002
				15.3425	0.51702										15.5123	0.521643										15.6164	0.517587										15.3863	0.509002
				15.3452	0.51702										15.5178	0.521643										15.6301	0.516695										15.3945	0.509002
				15.3534	0.516172										15.5288	0.520752										15.6466	0.516695										15.463	0.509002
				15.3616	0.516172										15.5342	0.520752										15.6521	0.516695										15.4712	0.508148
				15.3644	0.516172										15.5562	0.520752										15.6548	0.516695										15.4932	0.507294
				15.3671	0.515322										15.5726	0.519859										15.6575	0.516695										15.4986	0.507294
				15.3808	0.514472										15.5781	0.519859										15.6767	0.516695										15.5041	0.507294
				15.3863	0.514472										15.5808	0.518964										15.6795	0.515792										15.5562	0.507294
				15.3918	0.514472										15.5945	0.518964										15.6932	0.515792										15.5726	0.506435
				15.3945	0.514472										15.6	0.518964										15.6986	0.514885										15.5808	0.505577
				15.4055	0.514472										15.6	0.518062										15.7151	0.514885										15.5945	0.505577
				15.4411	0.514472										15.6137	0.517159										15.7178	0.513977										15.6	0.504717
				15.463	0.514472										15.6164	0.516255										15.726	0.513067										15.6055	0.503857
				15.4932	0.513611										15.6301	0.515351										15.7288	0.513067										15.6137	0.502997
				15.4986	0.513611										15.6466	0.515351										15.7342	0.513067										15.6164	0.502997
				15.5123	0.513611										15.6521	0.515351										15.7452	0.512153										15.6164	0.502136
				15.5178	0.513611										15.6575	0.515351										15.7479	0.512153										15.6301	0.501275
				15.5288	0.512745										15.674	0.515351										15.7507	0.511232										15.6521	0.501275
				15.5342	0.512745										15.6795	0.514439										15.7616	0.511232										15.6548	0.501275
				15.5726	0.511878										15.6904	0.514439										15.7644	0.511232										15.6575	0.501275
				15.5808	0.51101										15.6932	0.514439										15.7671	0.511232										15.6767	0.501275
				15.5945	0.51101										15.7151	0.514439										15.7808	0.510299										15.6795	0.500408
				15.6	0.51101										15.7178	0.51352										15.789	0.510299										15.6932	0.500408
				15.6	0.510137										15.7288	0.51352										15.8027	0.510299										15.6986	0.499537
				15.6055	0.509263										15.7452	0.512597										15.8055	0.510299										15.7151	0.499537
				15.6137	0.50839										15.7479	0.512597										15.811	0.510299										15.7178	0.498666
				15.6301	0.507515										15.7507	0.511668										15.8192	0.509355										15.726	0.497792
				15.6466	0.507515										15.7644	0.511668										15.8219	0.509355										15.7288	0.497792
				15.6575	0.507515										15.7671	0.511668										15.8301	0.509355										15.7315	0.496914
				15.674	0.507515										15.7808	0.510729										15.8438	0.509355										15.7342	0.496914
				15.6795	0.506633										15.789	0.510729										15.8466	0.508405										15.7452	0.496035
				15.6904	0.506633										15.7918	0.508848										15.8603	0.508405										15.7479	0.496035
				15.6932	0.506633										15.8027	0.508848										15.863	0.507448										15.7507	0.495147
				15.7151	0.506633										15.811	0.508848										15.8658	0.50649										15.7616	0.495147
				15.7178	0.505743										15.8192	0.507901										15.8685	0.50649										15.7644	0.495147
				15.726	0.504851										15.8247	0.506951										15.8712	0.505527										15.7671	0.495147
				15.7288	0.504851										15.8301	0.506951										15.8795	0.505527										15.7699	0.495147
				15.7315	0.503958										15.8438	0.506951										15.8822	0.505527										15.7808	0.494245
				15.7342	0.503958										15.8466	0.506951										15.9014	0.505527										15.789	0.494245
				15.7452	0.503062										15.8575	0.506951										15.9041	0.505527										15.7918	0.492438
				15.7479	0.503062										15.8603	0.506951										15.9068	0.505527										15.8027	0.492438
				15.7507	0.502161										15.863	0.505991										15.9096	0.50455										15.8055	0.492438
				15.7616	0.502161										15.8658	0.505031										15.9151	0.503572										15.8082	0.492438
				15.7644	0.502161										15.8685	0.505031										15.9205	0.503572										15.811	0.492438
				15.7671	0.502161										15.8712	0.504069										15.9233	0.502592										15.8192	0.491523
				15.7699	0.502161										15.8795	0.504069										15.926	0.502592										15.8219	0.491523
				15.7808	0.501246										15.8822	0.504069										15.937	0.502592										15.8247	0.490604
				15.789	0.501246										15.9014	0.504069										15.9425	0.502592										15.8301	0.490604
				15.7918	0.499413										15.9068	0.504069										15.9589	0.502592										15.8411	0.490604
				15.8027	0.499413										15.9096	0.503092										15.9644	0.502592										15.8438	0.490604
				15.8055	0.499413										15.9151	0.502115										15.9726	0.501591										15.8466	0.490604
				15.8082	0.499413										15.9205	0.502115										15.9753	0.501591										15.8603	0.490604
				15.811	0.499413										15.9233	0.501136										15.9781	0.501591										15.8658	0.489673
				15.8137	0.498487										15.926	0.501136										15.9808	0.501591										15.8712	0.488742
				15.8192	0.49756										15.937	0.501136										16.0027	0.50058										15.8795	0.488742
				15.8219	0.49756										15.9589	0.501136										16.0247	0.499568										15.8822	0.488742
				15.8247	0.49663										15.9726	0.500138										16.0356	0.499568										15.9014	0.488742
				15.8301	0.49663										15.9753	0.500138										16.0384	0.498555										15.9068	0.488742
				15.8411	0.49663										15.9781	0.500138										16.0411	0.497542										15.9151	0.487799
				15.8438	0.49663										15.9808	0.500138										16.0575	0.497542										15.9205	0.487799
				15.8466	0.49663										16.0027	0.499128										16.0767	0.497542										15.9233	0.486854
				15.8603	0.49663										16.0247	0.498117										16.0877	0.496524										15.926	0.486854
				15.863	0.49569										16.0384	0.497107										16.0877	0.495507										15.9425	0.486854
				15.8658	0.494749										16.0411	0.496097										16.0904	0.494489										15.9452	0.486854
				15.8685	0.494749										16.0767	0.496097										16.0932	0.493472										15.9589	0.486854
				15.8712	0.493805										16.0877	0.495082										16.0986	0.493472										15.9644	0.486854
				15.8822	0.493805										16.0877	0.494068										16.1096	0.493472										15.9726	0.485886
				15.9014	0.493805										16.0932	0.492039										16.1123	0.493472										15.9753	0.485886
				15.9041	0.493805										16.0959	0.492039										16.1178	0.493472										15.9781	0.485886
				15.9068	0.493805										16.0986	0.492039										16.1205	0.492437										15.9808	0.485886
				15.9096	0.492848										16.1096	0.492039										16.1315	0.492437										16	0.484908
				15.9151	0.491891										16.1178	0.492039										16.1342	0.492437										16.0027	0.48393
				15.9233	0.491891										16.1205	0.491007										16.137	0.492437										16.0247	0.482953
				15.926	0.491891										16.1315	0.491007										16.1507	0.492437										16.0411	0.481975
				15.937	0.491891										16.1342	0.491007										16.1534	0.492437										16.0767	0.481975
				15.9589	0.491891										16.137	0.491007										16.1671	0.492437										16.0877	0.480996
				15.9644	0.491891										16.1507	0.491007										16.1726	0.492437										16.0904	0.480016
				15.9753	0.491891										16.1534	0.491007										16.1808	0.491376										16.0932	0.479036
				15.9781	0.491891										16.1644	0.489953										16.1863	0.491376										16.0986	0.479036
				15.9808	0.491891										16.1671	0.489953										16.1918	0.491376										16.1096	0.479036
				16	0.490901										16.1699	0.489953										16.1945	0.491376										16.1178	0.479036
				16.0027	0.489912										16.1726	0.489953										16.2055	0.491376										16.1315	0.479036
				16.0356	0.489912										16.1808	0.488893										16.2082	0.490301										16.1342	0.479036
				16.0384	0.48892										16.1863	0.488893										16.211	0.489226										16.137	0.479036
				16.0411	0.487928										16.1918	0.488893										16.2137	0.489226										16.1507	0.479036
				16.0575	0.487928										16.1945	0.488893										16.2274	0.489226										16.1534	0.479036
				16.0767	0.487928										16.1945	0.487823										16.2329	0.489226										16.1644	0.478024
				16.0877	0.486928										16.2055	0.487823										16.2466	0.489226										16.1671	0.478024
				16.0877	0.485928										16.2082	0.486751										16.2493	0.489226										16.1726	0.478024
				16.0932	0.483929										16.211	0.485679										16.2575	0.488129										16.1808	0.477004
				16.0986	0.483929										16.2137	0.485679										16.2658	0.488129										16.1863	0.477004
				16.1096	0.483929										16.2301	0.485679										16.2685	0.488129										16.1918	0.477004
				16.1178	0.483929										16.2329	0.485679										16.2822	0.488129										16.1945	0.477004
				16.1315	0.483929										16.2466	0.485679										16.2849	0.487017										16.1945	0.475974
				16.1342	0.483929										16.2575	0.483506										16.2877	0.487017										16.2055	0.475974
				16.1507	0.483929										16.263	0.483506										16.3041	0.487017										16.2082	0.474942
				16.1534	0.483929										16.2658	0.483506										16.3068	0.485895										16.211	0.473909
				16.1644	0.482903										16.2685	0.483506										16.3096	0.485895										16.2137	0.473909
				16.1671	0.482903										16.2822	0.483506										16.3233	0.485895										16.2274	0.473909
				16.1699	0.482903										16.2849	0.482397										16.3288	0.485895										16.2329	0.473909
				16.1808	0.481874										16.2877	0.482397										16.3397	0.485895										16.2466	0.473909
				16.1863	0.481874										16.2904	0.481285										16.3425	0.485895										16.2493	0.473909
				16.1945	0.481874										16.2904	0.481285										16.3452	0.485895										16.2575	0.472858
				16.2055	0.481874										16.3014	0.481285										16.3479	0.485895										16.263	0.472858
				16.2082	0.480833										16.3041	0.481285										16.3507	0.484749										16.2658	0.472858
				16.211	0.480833										16.3096	0.481285										16.3589	0.484749										16.2685	0.472858
				16.2137	0.480833										16.3233	0.481285										16.3616	0.484749										16.2822	0.472858
				16.2274	0.480833										16.326	0.481285										16.3644	0.484749										16.2849	0.471788
				16.2329	0.480833										16.3288	0.481285										16.3671	0.484749										16.2877	0.471788
				16.2466	0.480833										16.3397	0.481285										16.3753	0.483583										16.2904	0.470716
				16.2493	0.480833										16.3425	0.481285										16.3781	0.482418										16.2904	0.470716
				16.2575	0.479779										16.3452	0.481285										16.3808	0.482418										16.2959	0.469642
				16.263	0.479779										16.3479	0.481285										16.3836	0.482418										16.3041	0.469642
				16.2658	0.479779										16.3507	0.480128										16.3973	0.482418										16.3068	0.468559
				16.2685	0.479779										16.3616	0.480128										16.4	0.482418										16.326	0.468559
				16.2822	0.479779										16.3671	0.480128										16.4027	0.482418										16.3288	0.468559
				16.2877	0.479779										16.3753	0.47896										16.4137	0.481227										16.3397	0.468559
				16.2904	0.478708										16.3781	0.47896										16.4164	0.481227										16.3425	0.468559
				16.2904	0.478708										16.3781	0.477789										16.4192	0.480033										16.3452	0.468559
				16.2959	0.477634										16.3808	0.477789										16.4219	0.480033										16.3479	0.468559
				16.3014	0.477634										16.3836	0.477789										16.4247	0.480033										16.3507	0.467454
				16.3041	0.477634										16.4	0.477789										16.4384	0.480033										16.3589	0.467454
				16.3068	0.476551										16.4027	0.477789										16.4411	0.480033										16.3616	0.467454
				16.3096	0.476551										16.4137	0.476598										16.4438	0.478811										16.3644	0.467454
				16.3233	0.476551										16.4164	0.476598										16.4548	0.47759										16.3671	0.467454
				16.326	0.476551										16.4192	0.475403										16.4685	0.476368										16.3753	0.466331
				16.3288	0.476551										16.4219	0.475403										16.474	0.475147										16.3781	0.465207
				16.3425	0.476551										16.4247	0.475403										16.4767	0.475147										16.3808	0.465207
				16.3452	0.476551										16.4384	0.475403										16.4795	0.475147										16.3836	0.465207
				16.3479	0.476551										16.4411	0.475403										16.4877	0.475147										16.3973	0.465207
				16.3507	0.475443										16.4438	0.475403										16.4932	0.475147										16.4	0.465207
				16.3616	0.475443										16.4438	0.474184										16.5014	0.475147										16.4027	0.465207
				16.3644	0.475443										16.4548	0.472965										16.5205	0.475147										16.4137	0.464058
				16.3671	0.475443										16.4575	0.472965										16.5288	0.475147										16.4164	0.464058
				16.3753	0.474319										16.4685	0.471737										16.5315	0.475147										16.4192	0.462907
				16.3781	0.474319										16.474	0.470508										16.5342	0.475147										16.4219	0.462907
				16.3808	0.474319										16.4767	0.470508										16.5534	0.475147										16.4247	0.462907
				16.3836	0.474319										16.4795	0.470508										16.5562	0.475147										16.4356	0.462907
				16.3973	0.474319										16.4822	0.470508										16.5589	0.475147										16.4384	0.462907
				16.4	0.474319										16.4904	0.470508										16.5616	0.473834										16.4411	0.462907
				16.4027	0.474319										16.4932	0.470508										16.5671	0.473834										16.4438	0.462907
				16.4137	0.473165										16.4986	0.470508										16.5699	0.473834										16.4438	0.46172
				16.4164	0.473165										16.5014	0.470508										16.5726	0.473834										16.4548	0.460533
				16.4192	0.472008										16.5205	0.470508										16.5753	0.473834										16.4575	0.460533
				16.4219	0.472008										16.5288	0.470508										16.5781	0.473834										16.4685	0.45934
				16.4247	0.472008										16.5315	0.470508										16.5808	0.472461										16.474	0.458147
				16.4356	0.472008										16.5342	0.470508										16.589	0.472461										16.4767	0.458147
				16.4384	0.472008										16.537	0.470508										16.5918	0.472461										16.4795	0.458147
				16.4411	0.472008										16.5534	0.470508										16.5945	0.472461										16.4904	0.458147
				16.4438	0.472008										16.5562	0.470508										16.5973	0.472461										16.4932	0.458147
				16.4438	0.470813										16.5589	0.470508										16.6055	0.472461										16.5014	0.458147
				16.4548	0.469618										16.5616	0.469175										16.6082	0.472461										16.5068	0.456925
				16.4575	0.469618										16.5671	0.469175										16.611	0.472461										16.5205	0.456925
				16.474	0.468414										16.5699	0.469175										16.6137	0.472461										16.5288	0.456925
				16.4767	0.468414										16.5726	0.469175										16.6192	0.470947										16.5315	0.456925
				16.4795	0.468414										16.5753	0.469175										16.6247	0.470947										16.5342	0.456925
				16.4822	0.468414										16.5781	0.469175										16.6274	0.470947										16.5425	0.455677
				16.4904	0.468414										16.5808	0.467783										16.6301	0.470947										16.5479	0.455677
				16.4932	0.468414										16.5863	0.467783										16.6356	0.470947										16.5534	0.455677
				16.4986	0.468414										16.589	0.467783										16.6438	0.470947										16.5562	0.455677
				16.5014	0.468414										16.5918	0.467783										16.6493	0.470947										16.5589	0.455677
				16.5096	0.468414										16.5945	0.467783										16.6521	0.470947										16.5616	0.454407
				16.5123	0.468414										16.5973	0.467783										16.6548	0.470947										16.5671	0.454407
				16.5205	0.468414										16.6	0.466326										16.663	0.469311										16.5699	0.454407
				16.5288	0.468414										16.6055	0.466326										16.6658	0.469311										16.5726	0.454407
				16.5315	0.468414										16.6082	0.466326										16.674	0.469311										16.5753	0.454407
				16.5342	0.468414										16.611	0.466326										16.6849	0.467647										16.5781	0.454407
				16.5425	0.467131										16.6137	0.466326										16.6877	0.465983										16.5808	0.453086
				16.5479	0.467131										16.6192	0.464807										16.6904	0.465983										16.5863	0.453086
				16.5562	0.467131										16.6247	0.464807										16.6932	0.465983										16.589	0.453086
				16.5589	0.467131										16.6274	0.464807										16.6959	0.46427										16.5918	0.453086
				16.5671	0.467131										16.6301	0.464807										16.7014	0.46427										16.5945	0.453086
				16.5699	0.467131										16.6356	0.464807										16.7068	0.46427										16.5973	0.453086
				16.5726	0.467131										16.6438	0.464807										16.7096	0.46427										16.6	0.451713
				16.5753	0.467131										16.6493	0.464807										16.7123	0.46427										16.6055	0.451713
				16.5781	0.467131										16.6521	0.464807										16.7205	0.46427										16.6082	0.451713
				16.5808	0.465761										16.6548	0.464807										16.7233	0.46427										16.611	0.451713
				16.589	0.465761										16.663	0.463123										16.726	0.46427										16.6137	0.451713
				16.5918	0.465761										16.6658	0.463123										16.7315	0.46427										16.6192	0.450284
				16.5945	0.465761										16.6712	0.461426										16.7425	0.46427										16.6247	0.450284
				16.5973	0.465761										16.674	0.461426										16.7452	0.46427										16.6274	0.450284
				16.6	0.464336										16.6822	0.459711										16.7479	0.46427										16.6301	0.450284
				16.6055	0.464336										16.6849	0.457996										16.7699	0.46427										16.6356	0.450284
				16.6082	0.464336										16.6877	0.45628										16.7808	0.46427										16.6438	0.450284
				16.611	0.464336										16.6904	0.45628										16.7836	0.46427										16.6493	0.450284
				16.6137	0.464336										16.6959	0.454525										16.7863	0.46427										16.6521	0.450284
				16.6192	0.462867										16.7014	0.454525										16.789	0.46427										16.6548	0.450284
				16.6247	0.462867										16.7068	0.454525										16.8027	0.46427										16.663	0.448726
				16.6274	0.462867										16.7096	0.454525										16.8055	0.46427										16.6658	0.448726
				16.6301	0.462867										16.7123	0.454525										16.8164	0.46427										16.6712	0.447162
				16.6356	0.462867										16.7205	0.454525										16.8219	0.46427										16.674	0.447162
				16.6438	0.462867										16.7233	0.454525										16.8274	0.46427										16.6822	0.445582
				16.6493	0.462867										16.726	0.454525										16.8329	0.462269										16.6849	0.444002
				16.6521	0.462867										16.7425	0.454525										16.8384	0.462269										16.6877	0.444002
				16.6548	0.462867										16.7452	0.454525										16.8411	0.460241										16.6904	0.444002
				16.663	0.461249										16.7479	0.454525										16.8438	0.460241										16.6932	0.444002
				16.6658	0.461249										16.7699	0.454525										16.8466	0.460241										16.6959	0.44237
				16.6712	0.459624										16.7808	0.454525										16.8575	0.460241										16.7014	0.44237
				16.674	0.459624										16.7836	0.454525										16.8603	0.460241										16.7068	0.44237
				16.6822	0.457977										16.7863	0.454525										16.863	0.460241										16.7096	0.44237
				16.6849	0.45633										16.789	0.454525										16.8658	0.460241										16.7123	0.44237
				16.6877	0.45633										16.8027	0.454525										16.8712	0.45807										16.7205	0.44237
				16.6904	0.45633										16.8082	0.454525										16.8767	0.45807										16.7233	0.44237
				16.6932	0.45633										16.8164	0.454525										16.8795	0.45807										16.726	0.44237
				16.6959	0.454627										16.8219	0.454525										16.8822	0.455868										16.7315	0.44237
				16.7014	0.454627										16.8274	0.454525										16.8849	0.455868										16.7425	0.44237
				16.7068	0.454627										16.8329	0.452478										16.8959	0.455868										16.7452	0.44237
				16.7096	0.454627										16.8384	0.452478										16.9014	0.455868										16.7479	0.44237
				16.7123	0.454627										16.8411	0.452478										16.9041	0.455868										16.7699	0.44237
				16.7205	0.454627										16.8438	0.452478										16.9123	0.455868										16.7808	0.44237
				16.7233	0.454627										16.8466	0.452478										16.9151	0.455868										16.7836	0.44237
				16.726	0.454627										16.8575	0.452478										16.9178	0.455868										16.7863	0.44237
				16.7315	0.454627										16.863	0.452478										16.9233	0.453417										16.789	0.44237
				16.7425	0.454627										16.8658	0.452478										16.9342	0.453417										16.8027	0.44237
				16.7452	0.454627										16.8712	0.450282										16.937	0.453417										16.8055	0.44237
				16.7479	0.454627										16.8795	0.450282										16.9397	0.453417										16.8082	0.44237
				16.7699	0.454627										16.8822	0.448074										16.9425	0.453417										16.8164	0.44237
				16.7808	0.454627										16.8849	0.448074										16.9507	0.453417										16.8192	0.44237
				16.7836	0.454627										16.8959	0.448074										16.9534	0.453417										16.8219	0.44237
				16.7863	0.454627										16.8986	0.448074										16.9562	0.453417										16.8247	0.44237
				16.789	0.454627										16.9014	0.448074										16.9616	0.453417										16.8274	0.44237
				16.7973	0.454627										16.9041	0.448074										16.9726	0.453417										16.8384	0.44237
				16.8027	0.454627										16.9123	0.448074										16.9726	0.450686										16.8411	0.44043
				16.8082	0.454627										16.9151	0.448074										16.9808	0.450686										16.8438	0.44043
				16.8164	0.454627										16.9178	0.448074										16.989	0.447938										16.8466	0.44043
				16.8219	0.454627										16.9233	0.445665										17.0384	0.447938										16.8575	0.44043
				16.8247	0.454627										16.9315	0.445665										17.0493	0.447938										16.8603	0.44043
				16.8274	0.454627										16.9342	0.445665										17.0521	0.447938										16.863	0.44043
				16.8329	0.45257										16.937	0.445665										17.0548	0.447938										16.8658	0.44043
				16.8384	0.45257										16.9397	0.445665										17.0575	0.447938										16.8712	0.438322
				16.8411	0.450484										16.9507	0.445665										17.0685	0.447938										16.8767	0.438322
				16.8438	0.450484										16.9534	0.445665										17.0712	0.447938										16.8795	0.438322
				16.8466	0.450484										16.9562	0.445665										17.074	0.447938										16.8822	0.436194
				16.8575	0.450484										16.9616	0.445665										17.0767	0.447938										16.8849	0.436194
				16.8603	0.450484										16.9726	0.445665										17.0904	0.447938										16.8959	0.436194
				16.863	0.450484										16.9726	0.443028										17.0932	0.447938										16.9014	0.436194
				16.8658	0.450484										16.9808	0.443028										17.1068	0.447938										16.9041	0.436194
				16.8712	0.448243										17.0384	0.443028										17.1123	0.447938										16.9123	0.436194
				16.8767	0.448243										17.0493	0.443028										17.1151	0.447938										16.9151	0.436194
				16.8795	0.448243										17.0521	0.443028										17.1233	0.447938										16.9233	0.433862
				16.8822	0.448243										17.0548	0.443028										17.126	0.447938										16.9315	0.433862
				16.8849	0.448243										17.0575	0.443028										17.1342	0.447938										16.9342	0.433862
				16.8959	0.448243										17.0685	0.443028										17.1425	0.447938										16.937	0.433862
				16.8986	0.448243										17.0685	0.440133										17.1507	0.447938										16.9397	0.433862
				16.9014	0.448243										17.0712	0.440133										17.1534	0.447938										16.9425	0.433862
				16.9041	0.448243										17.074	0.440133										17.1562	0.44441										16.9507	0.433862
				16.9123	0.448243										17.0767	0.440133										17.1644	0.44441										16.9534	0.433862
				16.9151	0.448243										17.0849	0.440133										17.1699	0.44441										16.9562	0.433862
				16.9178	0.448243										17.0932	0.440133										17.1726	0.44441										16.9616	0.433862
				16.9233	0.445725										17.0959	0.440133										17.1808	0.44441										16.9726	0.433862
				16.9315	0.445725										17.1068	0.440133										17.1836	0.44441										16.9808	0.433862
				16.9342	0.445725										17.1123	0.440133										17.1863	0.44441										16.989	0.431232
				16.937	0.445725										17.1151	0.440133										17.1918	0.44441										17.0356	0.428603
				16.9397	0.445725										17.1233	0.440133										17.2027	0.44441										17.0384	0.428603
				16.9425	0.445725										17.126	0.440133										17.2055	0.44441										17.0493	0.428603
				16.9507	0.445725										17.1288	0.440133										17.211	0.44441										17.0521	0.428603
				16.9534	0.445725										17.1342	0.440133										17.2192	0.44441										17.0548	0.428603
				16.9562	0.445725										17.1452	0.440133										17.2301	0.44441										17.0575	0.428603
				16.9616	0.445725										17.1507	0.440133										17.2384	0.44441										17.0685	0.428603
				16.9726	0.445725										17.1534	0.440133										17.2411	0.440053										17.074	0.428603
				16.9726	0.442886										17.1562	0.436583										17.2438	0.440053										17.0767	0.428603
				17.0384	0.442886										17.1616	0.436583										17.2466	0.440053										17.0849	0.428603
				17.0493	0.442886										17.1644	0.436583										17.2493	0.440053										17.0932	0.428603
				17.0521	0.442886										17.1699	0.436583										17.2603	0.440053										17.0959	0.428603
				17.0548	0.442886										17.1726	0.436583										17.263	0.43527										17.1068	0.428603
				17.0575	0.442886										17.1808	0.436583										17.2658	0.43527										17.1123	0.428603
				17.0685	0.442886										17.1836	0.436583										17.2849	0.43527										17.1151	0.428603
				17.0685	0.439745										17.1863	0.436583										17.2986	0.43527										17.1233	0.428603
				17.0712	0.439745										17.1918	0.436583										17.3041	0.43527										17.126	0.428603
				17.074	0.439745										17.2027	0.436583										17.3151	0.43527										17.1288	0.428603
				17.0767	0.439745										17.2055	0.436583										17.3151	0.430089										17.1315	0.428603
				17.0849	0.439745										17.211	0.436583										17.3205	0.430089										17.1342	0.428603
				17.0904	0.439745										17.2192	0.436583										17.3233	0.430089										17.1452	0.428603
				17.0932	0.439745										17.2274	0.436583										17.326	0.430089										17.1507	0.428603
				17.0959	0.439745										17.2301	0.436583										17.3397	0.430089										17.1534	0.425174
				17.1068	0.439745										17.2384	0.436583										17.3562	0.430089										17.1562	0.421717
				17.1151	0.439745										17.2438	0.436583										17.3616	0.430089										17.1644	0.421717
				17.1233	0.439745										17.2493	0.436583										17.3644	0.430089										17.1699	0.421717
				17.126	0.439745										17.2603	0.436583										17.3781	0.430089										17.1726	0.421717
				17.1288	0.439745										17.263	0.431838										17.3918	0.430089										17.1808	0.421717
				17.1342	0.439745										17.2658	0.431838										17.3945	0.430089										17.1836	0.421717
				17.1425	0.439745										17.2849	0.431838										17.3973	0.430089										17.1863	0.421717
				17.1452	0.439745										17.3014	0.431838										17.4219	0.430089										17.1918	0.421717
				17.1507	0.439745										17.3041	0.431838										17.4329	0.430089										17.2027	0.421717
				17.1534	0.439745										17.3151	0.431838										17.4356	0.430089										17.2055	0.421717
				17.1616	0.439745										17.3151	0.426697										17.4548	0.430089										17.211	0.421717
				17.1644	0.439745										17.3205	0.426697										17.4603	0.430089										17.2192	0.417542
				17.1808	0.439745										17.3233	0.426697										17.4795	0.430089										17.2274	0.417542
				17.1836	0.439745										17.326	0.426697										17.4904	0.430089										17.2301	0.417542
				17.1863	0.439745										17.3397	0.426697										17.4932	0.430089										17.2411	0.413237
				17.189	0.439745										17.3534	0.426697										17.4986	0.430089										17.2438	0.413237
				17.2055	0.439745										17.3562	0.426697										17.5096	0.430089										17.2603	0.413237
				17.211	0.439745										17.3616	0.426697										17.5123	0.430089										17.263	0.408646
				17.2192	0.435347										17.3644	0.426697										17.5151	0.430089										17.2658	0.408646
				17.2219	0.435347										17.3781	0.426697										17.5178	0.430089										17.2849	0.408646
				17.2274	0.435347										17.3918	0.426697										17.5288	0.430089										17.2986	0.408646
				17.2301	0.435347										17.3973	0.426697										17.5315	0.430089										17.3041	0.408646
				17.2384	0.435347										17.4219	0.426697										17.5342	0.430089										17.3151	0.408646
				17.2411	0.430615										17.4356	0.426697										17.537	0.430089										17.3178	0.408646
				17.2438	0.430615										17.4411	0.426697										17.5534	0.430089										17.3205	0.408646
				17.2603	0.430615										17.4548	0.426697										17.5562	0.430089										17.3233	0.408646
				17.263	0.425722										17.4904	0.426697										17.5671	0.420531										17.326	0.408646
				17.2658	0.425722										17.4932	0.426697										17.589	0.420531										17.337	0.408646
				17.2849	0.425722										17.4986	0.426697										17.5945	0.420531										17.3534	0.408646
				17.2986	0.425722										17.5096	0.426697										17.6082	0.420531										17.3562	0.408646
				17.3014	0.425722										17.5123	0.426697										17.611	0.420531										17.3616	0.408646
				17.3041	0.425722										17.5178	0.426697										17.6137	0.420531										17.3781	0.408646
				17.3068	0.425722										17.5288	0.426697										17.6247	0.420531										17.3945	0.408646
				17.3151	0.425722										17.5315	0.426697										17.6274	0.420531										17.3973	0.408646
				17.3151	0.420333										17.5342	0.426697										17.6329	0.420531										17.4219	0.408646
				17.3178	0.420333										17.537	0.426697										17.6411	0.420531										17.4356	0.408646
				17.3205	0.420333										17.5479	0.426697										17.6493	0.420531										17.4603	0.408646
				17.3233	0.420333										17.5507	0.426697										17.6603	0.420531										17.4904	0.408646
				17.326	0.420333										17.5534	0.426697										17.663	0.420531										17.4932	0.408646
				17.3397	0.420333										17.5671	0.417421										17.6795	0.420531										17.5096	0.408646
				17.3425	0.420333										17.5699	0.417421										17.6822	0.420531										17.5123	0.408646
				17.3534	0.420333										17.589	0.417421										17.6877	0.420531										17.5178	0.408646
				17.3562	0.420333										17.5918	0.417421										17.6904	0.420531										17.5288	0.408646
				17.3616	0.420333										17.5945	0.417421										17.6986	0.420531										17.5315	0.408646
				17.3644	0.420333										17.6082	0.417421										17.7041	0.420531										17.537	0.408646
				17.3781	0.420333										17.611	0.417421										17.7068	0.420531										17.5479	0.408646
				17.3918	0.420333										17.6137	0.417421										17.7288	0.420531										17.5534	0.408646
				17.3945	0.420333										17.6274	0.417421										17.7397	0.420531										17.5562	0.408646
				17.3973	0.420333										17.6301	0.417421										17.7425	0.420531										17.5699	0.408646
				17.4219	0.420333										17.6329	0.417421										17.7452	0.420531										17.5726	0.408646
				17.4356	0.420333										17.6411	0.417421										17.7479	0.420531										17.5863	0.408646
				17.4411	0.420333										17.6466	0.417421										17.7644	0.420531										17.589	0.408646
				17.4904	0.420333										17.6493	0.417421										17.7671	0.420531										17.5918	0.408646
				17.4932	0.420333										17.6822	0.417421										17.7753	0.420531										17.5945	0.408646
				17.5096	0.420333										17.6877	0.417421										17.7836	0.420531										17.6082	0.408646
				17.5123	0.420333										17.6904	0.417421										17.7945	0.420531										17.611	0.408646
				17.5288	0.420333										17.6986	0.417421										17.8027	0.420531										17.6137	0.408646
				17.5479	0.420333										17.7041	0.417421										17.8164	0.420531										17.6247	0.408646
				17.5507	0.420333										17.7068	0.417421										17.8384	0.420531										17.6274	0.408646
				17.5534	0.420333										17.726	0.417421										17.8521	0.420531										17.6301	0.408646
				17.5562	0.420333										17.7288	0.417421										17.8548	0.420531										17.6329	0.408646
				17.5726	0.420333										17.7425	0.417421										17.8575	0.420531										17.6493	0.408646
				17.589	0.420333										17.7479	0.417421																					17.663	0.408646
				17.6082	0.420333										17.7589	0.417421																					17.6795	0.408646
				17.611	0.420333										17.7644	0.417421																					17.6822	0.408646
				17.6137	0.420333										17.7753	0.417421																					17.6877	0.408646
				17.6247	0.420333										17.7836	0.417421																					17.6986	0.408646
				17.6274	0.420333										17.7945	0.417421																					17.7041	0.408646
				17.6329	0.420333										17.8027	0.417421																					17.7068	0.408646
				17.6411	0.420333										17.8164	0.417421																					17.726	0.408646
				17.6493	0.420333										17.8219	0.417421																					17.7288	0.408646
				17.6603	0.420333										17.8384	0.417421																					17.7397	0.408646
				17.663	0.420333										17.8521	0.417421																					17.7425	0.408646
				17.6712	0.420333										17.8548	0.417421																					17.7479	0.408646
				17.6822	0.420333										17.8575	0.417421																					17.7616	0.408646
				17.6877	0.420333																																17.7644	0.408646
				17.6904	0.420333																																17.7671	0.408646
				17.6986	0.420333																																17.7753	0.408646
				17.7041	0.420333																																17.7836	0.408646
				17.7068	0.420333																																17.7945	0.408646
				17.7288	0.420333																																17.8027	0.408646
				17.7397	0.420333																																17.8384	0.408646
				17.7425	0.420333																																17.8521	0.408646
				17.7589	0.420333																																17.8548	0.408646
				17.7644	0.420333																																17.8575	0.408646
				17.7753	0.420333
				17.7836	0.420333
				17.7945	0.420333
				17.8027	0.420333
				17.8219	0.420333
				17.8384	0.420333
				17.8521	0.420333
				17.8548	0.420333
				17.8575	0.420333

## Sheet: Figure3
All-cause					Neoplasms					Nervous system					Circulatory system					Respiratory system					Other causes					Alive
Age+Sex	Baseline	Age+Sex+GDF15	Age+Sex+Protein		Age+Sex	Baseline	Age+Sex+GDF15	Age+Sex+Protein		Age+Sex	Baseline	Age+Sex+GDF15	Age+Sex+Protein		Age+Sex	Baseline	Age+Sex+GDF15	Age+Sex+Protein		Age+Sex	Baseline	Age+Sex+GDF15	Age+Sex+Protein		Age+Sex	Baseline	Age+Sex+GDF15	Age+Sex+Protein		Age+Sex	Baseline	Age+Sex+GDF15	Age+Sex+Protein
0.62966	0.603003	0.475712	0.743608		0.0794346	0.254299	0.367889	0.64259		0.562452	0.610348	0.404677	0.871939		0.220471	0.239497	0.311172	0.468122		0.350279	0.633691	0.585724	0.682521		0.589086	0.712822	0.669195	0.72111		0.026382	0.0118638	0.0219344	0.013851
0.322237	0.398127	0.43953	0.628739		0.148634	0.254881	0.932635	0.999399		0.45035	0.364286	0.514295	0.211398		0.460126	0.495355	0.427524	0.321347		0.363902	0.771832	0.590571	0.545891		0.242018	0.612362	0.828876	0.837411		0.162881	0.252116	0.152669	0.183301
0.485219	0.581412	0.736496	0.957384		0.557753	0.774918	0.62679	0.459598		0.143483	0.0707423	0.0695453	0.0814313		0.0428472	0.158025	0.128608	0.436731		0.108126	0.238066	0.252762	0.338201		0.559189	0.611969	0.485229	0.43003		0.0956015	0.0371338	0.144216	0.115933
0.137041	0.231873	0.0206618	0.402978		0.487062	0.402831	0.800828	0.209872		0.521168	0.547829	0.29853	0.541626		0.180975	0.198721	0.128645	0.125262		0.234497	0.194145	0.733181	0.595201		0.341346	0.184713	0.459533	0.433644		0.055107	0.0204677	0.03037	0.045828
0.046192	0.0923985	0.0415463	0.577877		0.171455	0.255872	0.299849	0.162746		0.450953	0.21158	0.837126	0.822379		0.345765	0.302498	0.550721	0.411111		0.174195	0.22484	0.700501	0.742259		0.205388	0.369179	0.147971	0.313199		0.0777621	0.026772	0.0346569	0.018857
0.196903	0.293789	0.517873	0.551986		0.231628	0.369272	0.227245	0.515914		0.309471	0.300088	0.131971	0.162689		0.175012	0.331604	0.223995	0.175955		0.836674	0.942353	0.697035	0.914819		0.440809	0.629135	0.602737	0.939329		0.00827527	0.0676281	0.00506677	0.00402556
0.145405	0.0680679	0.0482812	0.053777		0.0520073	0.115818	0.00786318	0.0147719		0.0911578	0.0471493	0.146814	0.105381		0.156646	0.14338	0.319244	0.48741		0.549727	0.533171	0.701131	0.69982		0.173233	0.106914	0.792687	0.802428		0.0298548	0.0252796	0.0293614	0.0309626
0.748284	0.883232	0.767817	0.975273		0.246286	0.139495	0.304393	0.163515		0.692754	0.822449	0.735702	0.386459		0.512338	0.583321	0.425331	0.484322		0.842879	0.985236	0.902454	0.929674		0.726907	0.698036	0.791725	0.813009		0.0293925	0.0680511	0.0242165	0.018074
0.147687	0.385705	0.129196	0.278001		0.201797	0.120725	0.347619	0.136241		0.769145	0.892113	0.681498	0.434583		0.314402	0.681795	0.184038	0.244507		0.267984	0.311805	0.224034	0.654401		0.48338	0.395281	0.892965	0.943675		0.0632151	0.0315844	0.0797541	0.0527718
0.0143251	0.00233277	0.00693182	0.00379996		0.647519	0.74139	0.591327	0.620372		0.242529	0.159737	0.135027	0.21779		0.319166	0.38992	0.304314	0.573916		0.536122	0.460596	0.69557	0.744021		0.800625	0.816781	0.604266	0.551011		0.113362	0.0372455	0.0611576	0.166945
0.676746	0.743007	0.784358	0.825986		0.0904931	0.13364	0.58178	0.99005		0.228515	0.166117	0.237493	0.110746		0.161294	0.458021	0.495075	0.444017		0.0411391	0.0109982	0.0586418	0.194545		0.264474	0.393364	0.13665	0.108472		0.00696488	0.00222381	0.00761718	0.00726513
0.726907	0.698036	0.791725	0.813009		0.189739	0.354922	0.29083	0.12451		0.13148	0.0964588	0.138807	0.638585		0.808207	0.813287	0.697483	0.814122		0.477234	0.780028	0.422567	0.727313		0.115493	0.0683214	0.388842	0.860272		0.0520143	0.0104124	0.0394088	0.0406745
0.330734	0.280659	0.555027	0.648151		0.439869	0.710397	0.754956	0.944353		0.0672268	0.202092	0.0486092	0.0176866		0.581926	0.47561	0.632415	0.486486		0.488575	0.752516	0.276584	0.269883		0.446741	0.503987	0.804359	0.987134		0.127518	0.0449146	0.0945273	0.0665535
0.0477907	0.0181555	0.0344577	0.0183258		0.0334099	0.0156575	0.0154734	0.0380323		0.313425	0.446234	0.28528	0.513958		0.0999823	0.0494401	0.219422	0.0722186		0.0483019	0.0290535	0.0876614	0.162547		0.561781	0.567453	0.431164	0.430592		0.0202553	0.0056417	0.0181938	0.0189129
0.393272	0.295605	0.395252	0.487724		0.374989	0.480567	0.333231	0.973686		0.48706	0.407183	0.314783	0.573696		0.658262	0.857679	0.782346	0.841889		0.437906	0.736334	0.627893	0.715907		0.700213	0.754528	0.648336	0.628675		0.215201	0.542277	0.172439	0.282018
0.392665	0.478583	0.651213	0.561964		0.103593	0.127974	0.368031	0.530365		0.140968	0.21515	0.203171	0.297925		0.535131	0.55326	0.524392	0.660742		0.309542	0.345393	0.467567	0.523858		0.63144	0.625665	0.495481	0.563392		0.137664	0.0773906	0.0607888	0.0529505
0.135446	0.219728	0.231927	0.4057		0.222028	0.379818	0.393973	0.157909		0.0127914	0.00233376	0.031733	0.0601017		0.595699	0.627271	0.682545	0.791487		0.150611	0.0837338	0.191951	0.72877		0.299927	0.144642	0.151915	0.0540761		0.0138978	0.00451266	0.00695734	0.00339486
0.225946	0.166133	0.290367	0.210809		0.0393766	0.224041	0.196225	0.449648		0.582626	0.792183	0.771443	0.783278		0.356715	0.34809	0.328927	0.219198		0.0676849	0.250492	0.0555592	0.108717		0.291692	0.744228	0.808153	0.609929		0.00211328	0.00187578	0.00192264	0.0053956
0.658262	0.857679	0.782346	0.841889		0.433819	0.372667	0.266938	0.432786		0.520727	0.412692	0.585129	0.487297		0.470573	0.253977	0.438081	0.480046		0.261067	0.29118	0.393651	0.414314		0.614036	0.810869	0.872537	0.934658		0.194894	0.102718	0.229518	0.137752
0.726388	0.735165	0.885377	0.94304		0.0416754	0.0127185	0.0124241	0.00957135		0.562548	0.627869	0.615295	0.626065		0.460883	0.547242	0.545441	0.814935		0.212531	0.375881	0.357357	0.692772		0.0988681	0.318454	0.367298	0.928707		0.0441769	0.106644	0.0258937	0.0553196
0.439869	0.710397	0.754956	0.944353		0.193498	0.110029	0.0607696	0.0472937		0.478132	0.338941	0.476049	0.570611		0.709156	0.789025	0.736549	0.906187		0.497776	0.25154	0.675251	0.642979		0.694174	0.783769	0.804	0.988596		0.00873056	0.00145386	0.00669048	0.00217168
0.138669	0.23462	0.0997786	0.14167		0.026499	0.137183	0.0161905	0.164842		0.392146	0.698497	0.482558	0.772223		0.111895	0.0614114	0.0156448	0.0209414		0.220471	0.354593	0.37191	0.771449		0.0398466	0.0969046	0.0219538	0.0375181		0.0255738	0.0837197	0.013121	0.0193181
0.352436	0.59086	0.287932	0.241349		0.100084	0.158968	0.0286386	0.0223293		0.534689	0.67806	0.314904	0.252134		0.188959	0.532306	0.210924	0.513523		0.304084	0.420663	0.65404	0.880773		0.301364	0.492799	0.698058	0.558974		0.279343	0.291863	0.271595	0.269591
0.410184	0.621709	0.525861	0.731435		0.23048	0.23228	0.277993	0.563859							0.300927	0.280633	0.370902	0.778651		0.202381	0.278626	0.20865	0.302033		0.275269	0.642255	0.445413	0.702624		0.0195623	0.0253513	0.0155121	0.0138767
0.688097	0.937987	0.76321	0.541655		0.567699	0.653176	0.52962	0.517777							0.714585	0.734806	0.637845	0.602161		0.835707	0.889966	0.744541	0.743173		0.291977	0.403631	0.375336	0.56824		0.057098	0.0201319	0.0511459	0.0154539
0.38363	0.584372	0.293609	0.483553		0.00698562	0.150833	0.143628	0.349149							0.393272	0.295605	0.395252	0.487724		0.697328	0.600094	0.947624	0.986909		0.329177	0.278951	0.467169	0.345036		0.00728323	0.00151632	0.00757423	0.00290431
0.23254	0.231933	0.208997	0.28975		0.157224	0.254041	0.209162	0.691893							0.563604	0.615448	0.510057	0.387033		0.127782	0.0604175	0.0463115	0.137707		0.0436683	0.0864514	0.37161	0.546432		0.337245	0.25786	0.18119	0.0989396
0.59596	0.506675	0.408605	0.256027		0.223762	0.273717	0.313559	0.483555							0.807851	0.884397	0.723831	0.617714		0.120609	0.0356004	0.0932911	0.862709		0.641159	0.848412	0.960934	0.990833		0.00865296	0.00175888	0.00350231	0.00351524
0.717462	0.554786	0.693019	0.74909		0.0379778	0.131595	0.0269984	0.0385426							0.641663	0.825374	0.89454	0.897668		0.117019	0.206443	0.0626017	0.274588		0.156197	0.0914255	0.292191	0.204057		0.420212	0.32533	0.455279	0.45889
0.33143	0.511569	0.284175	0.525568		0.0354423	0.0158192	0.0137016	0.0246316							0.713294	0.478293	0.674814	0.721224		0.304859	0.633967	0.469632	0.646595		0.527972	0.552042	0.78792	0.575471		0.0109337	0.0017654	0.0106155	0.0121264
0.348129	0.290138	0.183237	0.485736		0.0186362	0.00896587	0.0325961	0.0358014							0.151409	0.104939	0.0151209	0.188586		0.392197	0.249879	0.649345	0.493734		0.483757	0.468977	0.488843	0.325151		0.0793919	0.0425324	0.110085	0.0361485
0.151809	0.23091	0.448787	0.286139		0.307018	0.207705	0.0743631	0.0878132							0.467478	0.38239	0.52394	0.244319		0.277751	0.183316	0.229329	0.265144		0.305542	0.29228	0.428243	0.810698		0.164498	0.241513	0.126293	0.0560392
0.55211	0.678597	0.63328	0.855352		0.416786	0.536142	0.334045	0.475529							0.737973	0.724095	0.626444	0.419203		0.23254	0.231933	0.208997	0.28975		0.479704	0.264205	0.70555	0.793281		0.0530873	0.0198768	0.0111538	0.0143239
0.147074	0.173065	0.930423	0.999662		0.3601	0.338814	0.318115	0.476691							0.422988	0.534624	0.672416	0.703893		0.270002	0.189225	0.26932	0.547414		0.706867	0.86497	0.788172	0.751688		0.00540843	0.00302334	0.00294071	0.00346158
0.573	0.358157	0.610306	0.619025		0.0989436	0.479606	0.128999	0.107719							0.420968	0.421247	0.778399	0.694848		0.143216	0.211339	0.0577095	0.0873249		0.0633669	0.0185856	0.0526532	0.416385		0.0247277	0.0129333	0.0284991	0.0116061
0.392197	0.249879	0.649345	0.493734		0.589275	0.736889	0.961024	0.999796							0.264594	0.132921	0.802832	0.896127		0.522229	0.498959	0.542592	0.37663		0.33143	0.511569	0.284175	0.525568		0.0414562	0.0110018	0.036637	0.0124123
0.36524	0.353502	0.622435	0.260078		0.196903	0.293789	0.517873	0.551986							0.561781	0.594018	0.471197	0.454686							0.487156	0.565264	0.421043	0.481813		0.219309	0.141102	0.044012	0.0461277
0.345765	0.302498	0.550721	0.411111		0.214228	0.208284	0.809835	0.966589							0.576761	0.611186	0.55651	0.449728							0.753227	0.89907	0.74608	0.954381		0.0176152	0.00541003	0.0134863	0.00586751
0.0832909	0.19232	0.873914	0.652595		0.0884198	0.0443003	0.0552704	0.0963259							0.304586	0.403682	0.29928	0.340455							0.573	0.358157	0.610306	0.619025		0.0123951	0.00428651	0.377574	0.0496178
0.23029	0.25037	0.461285	0.302739		0.796224	0.69022	0.622817	0.330467							0.283284	0.549861	0.657206	0.882547							0.460623	0.338366	0.545647	0.52237		0.0221645	0.00838619	0.0337289	0.0363545
0.109812	0.223793	0.097831	0.122879		0.0962882	0.228342	0.0754253	0.175364							0.458027	0.372644	0.679806	0.784605							0.354059	0.494481	0.594984	0.842003		0.00939223	0.00210082	0.0170076	0.00654451
0.576761	0.611186	0.55651	0.449728		0.0667079	0.120264	0.0361267	0.0743467							0.145907	0.0546975	0.240397	0.195607							0.634485	0.57897	0.444314	0.715303		0.00912597	0.0682363	0.0157649	0.00514811
0.778099	0.836149	0.554119	0.700836		0.0373517	0.0176653	0.0128715	0.0355773							0.608654	0.664472	0.49772	0.894312							0.421977	0.226783	0.892027	0.851257		0.00883266	0.0682782	0.00778933	0.00352752
0.70293	0.68208	0.714467	0.771733		0.208314	0.246902	0.280403	0.463697							0.270326	0.513172	0.44891	0.394682							0.333861	0.765553	0.325342	0.709364		0.603446	0.603411	0.610626	0.405251
0.0900572	0.0673083	0.147624	0.0670155		0.0179475	0.0799336	0.101946	0.347118							0.600124	0.817419	0.338012	0.541502							0.215909	0.0820557	0.451024	0.189186		0.0339323	0.0143729	0.0204352	0.0167902
0.835707	0.889966	0.744541	0.743173		0.0378424	0.0126905	0.0815872	0.146527							0.247621	0.282463	0.305293	0.166675							0.0867415	0.199186	0.114162	0.081904		0.148111	0.0559112	0.182471	0.11854
0.610167	0.650024	0.638115	0.969065		0.0142756	0.132262	0.226773	0.165088							0.524791	0.50022	0.926801	0.911617							0.289846	0.401635	0.803145	0.780336		0.0137589	0.0147482	0.0269178	0.0119537
0.3601	0.338814	0.318115	0.476691		0.0308326	0.0147935	0.0194663	0.0211392							0.272279	0.111453	0.467143	0.656593							0.456904	0.342898	0.331023	0.320322		0.0221209	0.00639851	0.0253903	0.0311928
0.0373517	0.0176653	0.0128715	0.0355773		0.0316417	0.0808559	0.0330407	0.0517932							0.21733	0.0833268	0.15993	0.334231							0.19835	0.499639	0.247346	0.904795		0.0658071	0.0275809	0.0321735	0.0475295
0.288151	0.121288	0.200434	0.305915		0.17869	0.528932	0.487481	0.795202							0.561013	0.473483	0.581507	0.491065							0.226928	0.216984	0.615184	0.432784		0.00779237	0.00137665	0.00431471	0.00175234
0.0278142	0.0783449	0.0916057	0.0748015		0.359675	0.32286	0.19637	0.164445							0.824286	0.920738	0.851552	0.637319							0.218328	0.161055	0.263773	0.251209		0.0598066	0.0272514	0.0256873	0.0370747
0.527777	0.761623	0.383015	0.539626		0.0251665	0.0994865	0.0270043	0.00878985							0.626602	0.481331	0.563268	0.671622							0.485456	0.632895	0.451385	0.78686		0.010744	0.00455424	0.00490284	0.00498272
0.21336	0.266138	0.108701	0.14084		0.0622098	0.171663	0.0327374	0.0211424							0.220416	0.173823	0.122384	0.0650307							0.220859	0.331895	0.251868	0.134271		0.0168743	0.0105624	0.0125793	0.013856
0.346292	0.230036	0.250961	0.23417		0.022859	0.0807796	0.584522	0.250215							0.0699162	0.0452861	0.173947	0.164511							0.263318	0.167656	0.75884	0.961378		0.00808398	0.00166123	0.00621082	0.0043387
0.477892	0.514907	0.475878	0.26611		0.325309	0.389908	0.470402	0.408703							0.391973	0.712265	0.271887	0.611846							0.778023	0.826676	0.778471	0.879654		0.0742367	0.138286	0.00941576	0.0335177
0.0179475	0.0799336	0.101946	0.347118		0.160024	0.31863	0.278297	0.618658							0.679721	0.592952	0.636275	0.503776							0.414824	0.349805	0.240703	0.637266		0.186104	0.103282	0.11231	0.173065
0.0177859	0.0712562	0.00803653	0.00675045		0.037313	0.0883575	0.271847	0.947751							0.333294	0.690314	0.226974	0.484285							0.286392	0.158749	0.63412	0.701831		0.0245239	0.0811336	0.0111401	0.00990225
0.599604	0.624615	0.781385	0.978195		0.225946	0.166133	0.290367	0.210809							0.842428	0.867054	0.883164	0.798167							0.412907	0.472271	0.638194	0.588842		0.00973828	0.00223243	0.0062658	0.00375067
0.393421	0.334038	0.281202	0.238188		0.0261358	0.160262	0.0360848	0.0671242							0.139691	0.138987	0.531409	0.224897							0.771098	0.806627	0.834925	0.910201		0.202365	0.186091	0.224111	0.554328
0.242915	0.702514	0.243255	0.756983		0.450522	0.447467	0.627708	0.609932							0.315281	0.159645	0.177484	0.127816							0.0221566	0.107676	0.698628	0.918236		0.0127139	0.00213359	0.00410987	0.00219177
0.430085	0.249301	0.563734	0.437675		0.575008	0.672813	0.453773	0.789707							0.91602	0.938656	0.732698	0.908077							0.305027	0.307998	0.558775	0.808938		0.00586997	0.00212629	0.00264779	0.00321749
0.275424	0.320499	0.742114	0.779067		0.123199	0.0431214	0.0554053	0.0266372							0.260401	0.112444	0.242712	0.200595							0.094121	0.0477394	0.558494	0.155752		0.0363529	0.0873186	0.0327989	0.0175222
0.372838	0.478427	0.544687	0.851462		0.231891	0.219796	0.848281	0.80026							0.270521	0.550311	0.188159	0.13076							0.483568	0.305314	0.407967	0.589881		0.00995437	0.096671	0.0252296	0.0161265
0.567699	0.653176	0.52962	0.517777		0.492765	0.320235	0.291009	0.0712733							0.151779	0.0953522	0.106405	0.10605												0.0304005	0.0170984	0.0187974	0.0165801
0.454376	0.640066	0.385625	0.899199		0.0477907	0.0181555	0.0344577	0.0183258							0.0485334	0.0808648	0.0245834	0.0208723												0.0153109	0.00447865	0.00879523	0.00765385
0.437906	0.736334	0.627893	0.715907		0.0682312	0.156155	0.122909	0.306795							0.170256	0.53253	0.619853	0.485906												0.00805211	0.00137236	0.0108418	0.00666334
0.0289812	0.120533	0.413859	0.98427		0.558325	0.381407	0.362046	0.572823							0.445893	0.407192	0.738471	0.605937												0.0100234	0.00290769	0.00487057	0.00180278
0.117019	0.206443	0.0626017	0.274588		0.410184	0.621709	0.525861	0.731435							0.258826	0.275262	0.557445	0.688461												0.0183195	0.00484072	0.0126438	0.00685541
0.561781	0.567453	0.431164	0.430592		0.248839	0.388951	0.927663	0.9797							0.430085	0.249301	0.563734	0.437675												0.0850401	0.0401656	0.0720042	0.06502
0.150611	0.0837338	0.191951	0.72877		0.156357	0.238683	0.33378	0.670327							0.325635	0.549394	0.389911	0.473003												0.068678	0.126556	0.0473505	0.00872103
0.0962882	0.228342	0.0754253	0.175364		0.728387	0.484308	0.591293	0.764018							0.0143251	0.00233277	0.00693182	0.00379996												0.0481578	0.178603	0.07095	0.0300475
0.141893	0.248266	0.0573733	0.0575465		0.219898	0.585144	0.316697	0.379562							0.241898	0.150613	0.125204	0.0503527												0.0147709	0.00365972	0.00641514	0.0106167
0.231628	0.369272	0.227245	0.515914		0.193042	0.409603	0.1363	0.223019							0.423156	0.190875	0.177796	0.321673												0.103779	0.188407	0.0560291	0.0677825
0.561013	0.473483	0.581507	0.491065		0.695631	0.90434	0.933236	0.969167							0.459931	0.533882	0.531146	0.557432												0.0247402	0.00900938	0.0243537	0.0155341
0.0261358	0.160262	0.0360848	0.0671242		0.102409	0.0526362	0.158903	0.140814							0.42983	0.219076	0.567132	0.741388												0.00836786	0.00112716	0.00582902	0.0031977
0.228401	0.545283	0.219762	0.502026		0.0847849	0.271813	0.661492	0.897377							0.322237	0.398127	0.43953	0.628739												0.0443803	0.0177338	0.0139489	0.00766457
0.352359	0.408287	0.214401	0.0821305		0.037208	0.114287	0.0918863	0.982642							0.20682	0.0742909	0.202078	0.0698002												0.0168136	0.00811519	0.0199944	0.00506149
0.270326	0.513172	0.44891	0.394682		0.080077	0.138145	0.0370834	0.0451041							0.402252	0.419992	0.467282	0.601861												0.0114937	0.00188349	0.00900966	0.0110272
0.36658	0.364602	0.463394	0.358116		0.0140115	0.00283987	0.0174786	0.0162988							0.551892	0.678171	0.624542	0.713651												0.0935865	0.248585	0.0553787	0.0721089
0.450522	0.447467	0.627708	0.609932		0.398911	0.350208	0.520655	0.623302							0.189641	0.5183	0.150378	0.415389												0.122558	0.0510756	0.0906944	0.0356308
0.483757	0.468977	0.488843	0.325151		0.556431	0.62508	0.934223	0.928654							0.555373	0.616678	0.257417	0.195735												0.00988189	0.0027147	0.018988	0.0473973
0.0520073	0.115818	0.00786318	0.0147719		0.212421	0.131753	0.109528	0.150946							0.0276897	0.0738849	0.0877452	0.0762652												0.0159854	0.00361279	0.00590604	0.00357339
0.258826	0.275262	0.557445	0.688461		0.0862855	0.0293227	0.149467	0.169648							0.195344	0.275958	0.638858	0.856548												0.00888729	0.00173293	0.00353023	0.00242488
0.208797	0.302834	0.333792	0.23545		0.101164	0.189962	0.144939	0.0479409							0.305174	0.237827	0.169021	0.107614												0.334715	0.30372	0.181083	0.19192
0.0635802	0.0151525	0.085186	0.0501571		0.646852	0.70285	0.730858	0.899698							0.119523	0.0767053	0.0652386	0.154431												0.0149694	0.00534564	0.0077155	0.0105897
0.641998	0.593837	0.791238	0.799328		0.0276692	0.131552	0.124151	0.164577							0.432715	0.23608	0.361501	0.367729												0.2109	0.10688	0.146214	0.154994
0.479704	0.264205	0.70555	0.793281		0.681404	0.634246	0.870136	0.804414							0.527777	0.761623	0.383015	0.539626												0.0238147	0.00595619	0.0110543	0.00615457
0.00698562	0.150833	0.143628	0.349149		0.325487	0.345443	0.416855	0.426074							0.520373	0.556313	0.1561	0.0845942												0.00730743	0.00273419	0.00328891	0.00110928
0.414824	0.349805	0.240703	0.637266		0.0556254	0.0239141	0.0252722	0.0491622							0.482855	0.460237	0.591962	0.667798												0.0117099	0.00255945	0.00586954	0.00605035
0.103593	0.127974	0.368031	0.530365		0.146255	0.278376	0.808383	0.538121							0.399733	0.321233	0.494624	0.457471												0.00970005	0.00126633	0.00962514	0.00289044
0.0299692	0.153035	0.0845875	0.110662		0.220859	0.416752	0.265011	0.132046							0.748284	0.883232	0.767817	0.975273												0.103593	0.0460448	0.0569209	0.0566336
0.432715	0.23608	0.361501	0.367729		0.314272	0.388945	0.266903	0.109739							0.649274	0.640636	0.534672	0.863087												0.0105313	0.00369133	0.00493265	0.00435743
0.0867415	0.199186	0.114162	0.081904		0.0255684	0.105988	0.0323868	0.0632966							0.135446	0.219728	0.231927	0.4057												0.010066	0.0018573	0.00776016	0.00726755
0.255013	0.389696	0.140804	0.078576		0.0299692	0.153035	0.0845875	0.110662							0.214767	0.377865	0.299068	0.243072												0.0108917	0.00338818	0.0101934	0.00458648
0.330578	0.470737	0.234148	0.577154		0.648815	0.70409	0.937698	0.884131							0.566205	0.611372	0.566299	0.862837												0.367053	0.388107	0.349308	0.0965789
0.261793	0.383177	0.407715	0.566895		0.322843	0.216648	0.191651	0.0742535							0.383373	0.181639	0.587017	0.453149												0.114831	0.205318	0.0780277	0.125729
0.0255684	0.105988	0.0323868	0.0632966		0.0990696	0.193747	0.342862	0.958368							0.715874	0.678159	0.920493	0.897905												0.093314	0.0374989	0.0441035	0.0260876
0.10797	0.0517664	0.0536165	0.12657		0.21336	0.266138	0.108701	0.14084							0.5779	0.75334	0.721447	0.84307												0.0121384	0.00282968	0.00513248	0.00806759
0.863053	0.947203	0.963939	0.962724		0.581402	0.593904	0.877934	0.97711							0.330578	0.470737	0.234148	0.577154												0.449021	0.462008	0.444396	0.557601
0.393257	0.245848	0.262335	0.152356		0.226581	0.489123	0.60974	0.917632							0.27549	0.227484	0.310537	0.220489												0.0292527	0.00942755	0.0490995	0.0140337
0.620035	0.807713	0.78723	0.93839		0.209388	0.14678	0.544249	0.641328							0.477892	0.514907	0.475878	0.26611												0.0593509	0.0220328	0.0522466	0.0415253
0.263318	0.167656	0.75884	0.961378		0.21777	0.202486	0.812847	0.943322							0.572425	0.783616	0.755352	0.521772												0.12752	0.444596	0.0471081	0.053062
0.0545337	0.0199054	0.0186823	0.0128524		0.295284	0.396418	0.856268	0.972313							0.145328	0.127325	0.690691	0.824944												0.00756268	0.0036046	0.00638846	0.00252257
0.13148	0.0964588	0.138807	0.638585		0.258795	0.201355	0.257445	0.114283							0.201652	0.0739844	0.187823	0.199419												0.0808407	0.0319516	0.0863826	0.0212859
0.451641	0.583752	0.503218	0.637346		0.169566	0.289194	0.393463	0.865337							0.202799	0.247784	0.93193	0.329706												0.0075625	0.00140547	0.00250317	0.00279256
0.759542	0.791615	0.692356	0.589891		0.0132203	0.00535637	0.00893218	0.0280639							0.38363	0.584372	0.293609	0.483553												0.0313088	0.0919956	0.0113405	0.0139681
0.0901785	0.192596	0.703893	0.774764		0.0573541	0.184141	0.027238	0.0983948							0.348129	0.290138	0.183237	0.485736												0.0300074	0.0103382	0.00975595	0.00966357
0.0424259	0.198317	0.0734318	0.105425		0.151809	0.23091	0.448787	0.286139							0.173142	0.0720054	0.153574	0.0399338												0.0204447	0.00677822	0.0133953	0.0408404
0.314402	0.681795	0.184038	0.244507		0.11708	0.0733682	0.33615	0.272036							0.219034	0.125105	0.103177	0.117291												0.342256	0.31992	0.209958	0.0870984
0.195344	0.275958	0.638858	0.856548		0.352436	0.59086	0.287932	0.241349							0.383373	0.460285	0.503327	0.350944												0.0892023	0.138368	0.0877871	0.08315
0.223762	0.273717	0.313559	0.483555		0.0601058	0.115331	0.045075	0.11427							0.167935	0.121024	0.157054	0.0755214												0.154218	0.0764283	0.0283689	0.0421463
0.524791	0.50022	0.926801	0.911617		0.189528	0.34892	0.340037	0.665965							0.261198	0.216997	0.375761	0.175051												0.0160364	0.0521878	0.0441188	0.0120592
0.100161	0.0388379	0.139964	0.0998091		0.615921	0.676507	0.462472	0.256781							0.674002	0.714974	0.824567	0.846266												0.0180058	0.00403349	0.00681176	0.00602445
0.42856	0.495682	0.562347	0.899376		0.260086	0.281326	0.236616	0.0818206							0.454376	0.640066	0.385625	0.899199												0.0148465	0.00547851	0.00623523	0.0056802
0.241898	0.150613	0.125204	0.0503527		0.046192	0.0923985	0.0415463	0.577877							0.726388	0.735165	0.885377	0.94304												0.420542	0.517998	0.423345	0.146182
0.218263	0.277133	0.0863327	0.0666545		0.299299	0.143788	0.161298	0.105341							0.0306259	0.0994228	0.123486	0.127233												0.130325	0.0470373	0.109474	0.0662846
0.556431	0.62508	0.934223	0.928654		0.692207	0.807691	0.923641	0.917168							0.100161	0.0388379	0.139964	0.0998091												0.226985	0.109752	0.152241	0.124146
0.17869	0.528932	0.487481	0.795202		0.0635802	0.0151525	0.085186	0.0501571							0.449943	0.666848	0.37374	0.570208												0.0386151	0.0150233	0.0250564	0.0267875
0.299927	0.144642	0.151915	0.0540761		0.048423	0.111108	0.115733	0.150164							0.610167	0.650024	0.638115	0.969065												0.00346579	0.00217364	0.00339102	0.00633779
0.796224	0.69022	0.622817	0.330467		0.0177859	0.0712562	0.00803653	0.00675045							0.488463	0.472002	0.49406	0.403136												0.00850919	0.00212094	0.0107988	0.00976986
0.393094	0.474414	0.368864	0.177176		0.202956	0.0856665	0.262034	0.163534							0.133691	0.048913	0.353995	0.151321												0.0220546	0.00818264	0.0389537	0.0202741
0.458027	0.372644	0.679806	0.784605		0.107684	0.155909	0.211611	0.109929							0.439101	0.386831	0.571903	0.273532												0.31021	0.282356	0.0928337	0.129814
0.506583	0.414577	0.234837	0.104747		0.261793	0.383177	0.407715	0.566895							0.393257	0.245848	0.262335	0.152356												0.0612215	0.0195812	0.0293199	0.0156627
0.434329	0.562606	0.520466	0.764497		0.521699	0.605334	0.390725	0.866575							0.565677	0.622964	0.90214	0.973188												0.01712	0.00572264	0.00988534	0.00725159
0.11708	0.0733682	0.33615	0.272036		0.327941	0.423505	0.675555	0.986752							0.238455	0.095299	0.144063	0.277112												0.0158315	0.081161	0.0105623	0.0149368
0.309471	0.300088	0.131971	0.162689		0.36808	0.383415	0.500561	0.671176							0.0746331	0.0517408	0.327005	0.54493												0.00719892	0.00335681	0.00420074	0.00419272
0.10585	0.186673	0.252196	0.093575		0.100161	0.330536	0.126803	0.878124							0.641998	0.593837	0.791238	0.799328												0.0225796	0.00473271	0.00715095	0.0109234
0.0108583	0.0750697	0.571131	0.154958		0.080472	0.362183	0.404956	0.670128							0.407885	0.827457	0.356411	0.253095												0.388697	0.410454	0.258712	0.575122
0.0276692	0.131552	0.124151	0.164577		0.228401	0.545283	0.219762	0.502026							0.4481	0.761558	0.149481	0.532277												0.153617	0.074679	0.0727029	0.0364904
0.131037	0.154723	0.117148	0.186135		0.0366963	0.0118203	0.0411161	0.0343504							0.491225	0.375616	0.467384	0.623502												0.041392	0.0153132	0.0191215	0.0152722
0.147265	0.206314	0.167108	0.241356		0.013456	0.00363507	0.0144878	0.00931574							0.407334	0.419295	0.634085	0.39197												0.0789858	0.178951	0.152435	0.336997
0.0556254	0.0239141	0.0252722	0.0491622		0.587603	0.689298	0.590644	0.755232							0.330734	0.280659	0.555027	0.648151												0.017017	0.00912257	0.0167506	0.0279745
0.404104	0.298402	0.473055	0.615244		0.374112	0.48987	0.663366	0.564589							0.331904	0.464061	0.493436	0.255749												0.0136282	0.00237251	0.0112061	0.00579043
0.450092	0.838367	0.444894	0.467852		0.346292	0.230036	0.250961	0.23417							0.329423	0.402742	0.279832	0.522566												0.0369057	0.00915222	0.023769	0.00822483
0.038285	0.118799	0.0848856	0.146285		0.138669	0.23462	0.0997786	0.14167							0.254809	0.54315	0.271886	0.300065												0.0124954	0.00191802	0.00667048	0.00304911
0.189528	0.34892	0.340037	0.665965		0.0277221	0.018929	0.0172883	0.087333							0.243214	0.162516	0.101842	0.124084												0.111356	0.0612738	0.109892	0.0393404
0.202956	0.0856665	0.262034	0.163534		0.125089	0.0500972	0.151194	0.197909							0.0900572	0.0673083	0.147624	0.0670155												0.0179446	0.00566178	0.0152821	0.00986735
0.0533129	0.412574	0.263578	0.283464		0.109812	0.223793	0.097831	0.122879							0.560341	0.659316	0.553586	0.584783												0.0120127	0.0795027	0.0033792	0.00970054
0.491225	0.375616	0.467384	0.623502		0.145405	0.0680679	0.0482812	0.053777							0.363902	0.246818	0.203398	0.583044												0.14352	0.107699	0.14996	0.0614857
0.108126	0.238066	0.252762	0.338201		0.0650339	0.0372797	0.0362669	0.0316701							0.759542	0.791615	0.692356	0.589891												0.0730862	0.0266325	0.0396507	0.032754
0.363902	0.771832	0.590571	0.545891		0.224774	0.109778	0.2318	0.191587							0.519827	0.689553	0.556927	0.904597												0.0172481	0.00580921	0.00959375	0.0144988
0.470573	0.253977	0.438081	0.480046		0.189788	0.371288	0.597283	0.975548							0.392665	0.478583	0.651213	0.561964												0.324458	0.125574	0.289845	0.226537
0.0436683	0.0864514	0.37161	0.546432		0.155741	0.207407	0.791102	0.815187							0.12449	0.222487	0.183752	0.450765												0.00783219	0.00116192	0.00541201	0.0031148
0.0519232	0.207671	0.174488	0.139598		0.357337	0.363703	0.905662	0.7959							0.479618	0.460325	0.54367	0.261556												0.0671942	0.0195602	0.0492998	0.0349277
0.694174	0.783769	0.804	0.988596		0.42856	0.495682	0.562347	0.899376							0.109946	0.184932	0.0588593	0.0305983												0.116051	0.0499107	0.186426	0.143007
0.49461	0.597186	0.428394	0.597084		0.19984	0.210384	0.453475	0.60332							0.688097	0.937987	0.76321	0.541655												0.0099745	0.0040675	0.00751069	0.0050652
0.581402	0.593904	0.877934	0.97711		0.0289812	0.120533	0.413859	0.98427							0.177115	0.129957	0.220236	0.280083												0.0190365	0.00363698	0.0128616	0.0187
0.115493	0.0683214	0.388842	0.860272		0.180929	0.316637	0.208509	0.287224							0.201652	0.566209	0.161625	0.494132												0.376107	0.48477	0.0951735	0.128272
0.771098	0.806627	0.834925	0.910201		0.0868504	0.149557	0.618703	0.858462							0.303411	0.225489	0.192704	0.393429												0.0915963	0.0410164	0.097654	0.339898
0.842879	0.985236	0.902454	0.929674		0.0424259	0.198317	0.0734318	0.105425							0.151129	0.380023	0.0509994	0.248096												0.418952	0.264216	0.510917	0.448566
0.242529	0.159737	0.135027	0.21779		0.0985858	0.376169	0.232436	0.739697							0.60784	0.72164	0.654626	0.666208												0.0676849	0.0267184	0.0325114	0.0106282
0.0682312	0.156155	0.122909	0.306795		0.141367	0.372522	0.150069	0.486497							0.0123561	0.00418043	0.0116694	0.0045361												0.0169325	0.00421631	0.00802914	0.00378658
0.0989436	0.479606	0.128999	0.107719		0.0224862	0.143606	0.0395139	0.577829							0.219365	0.563754	0.298142	0.459669												0.117051	0.052188	0.166872	0.0563413
0.277751	0.183316	0.229329	0.265144		0.314776	0.349552	0.47999	0.41225							0.436628	0.280956	0.40223	0.755185												0.00629524	0.00281347	0.00305575	0.00368146
0.331904	0.464061	0.493436	0.255749		0.352359	0.408287	0.214401	0.0821305							0.186008	0.126242	0.159857	0.165252												0.124507	0.0549597	0.125861	0.130476
0.488575	0.752516	0.276584	0.269883		0.0545337	0.0199054	0.0186823	0.0128524							0.55599	0.627647	0.361374	0.569513												0.352128	0.380461	0.583786	0.478932
0.200923	0.385703	0.543809	0.425322		0.887598	0.753897	0.884617	0.937243							0.248988	0.104144	0.0422016	0.116639												0.0288667	0.0067618	0.0147366	0.0105235
0.21733	0.0833268	0.15993	0.334231		0.137041	0.231873	0.0206618	0.402978							0.62966	0.603003	0.475712	0.743608												0.0202345	0.0040532	0.0144286	0.0056885
0.329177	0.278951	0.467169	0.345036		0.398993	0.543216	0.945535	0.990965							0.328867	0.727718	0.633356	0.741393												0.0647901	0.0239536	0.012917	0.0121299
0.558325	0.381407	0.362046	0.572823		0.182388	0.242498	0.157543	0.208709							0.18168	0.111768	0.277844	0.527683												0.0167143	0.004602	0.0112631	0.00568378
0.423156	0.190875	0.177796	0.321673		0.0164313	0.00559091	0.0103555	0.00911708							0.493215	0.735142	0.851471	0.943445												0.0397169	0.0164107	0.0256213	0.0211802
0.737973	0.724095	0.626444	0.419203		0.434329	0.562606	0.520466	0.764497							0.455867	0.530678	0.453868	0.338961												0.00724675	0.00103091	0.00577774	0.00465774
0.0622098	0.171663	0.0327374	0.0211424		0.313951	0.259136	0.270331	0.304974							0.147265	0.206314	0.167108	0.241356												0.0132908	0.0025135	0.00564589	0.0117706
0.261067	0.29118	0.393651	0.414314		0.599604	0.624615	0.781385	0.978195							0.456904	0.3285	0.285139	0.460024												0.242615	0.356281	0.12531	0.0757482
0.169566	0.289194	0.393463	0.865337		0.0108583	0.0750697	0.571131	0.154958							0.11985	0.0601026	0.0785236	0.067817												0.348436	0.148627	0.139705	0.207328
0.103593	0.143671	0.115047	0.242988		0.097767	0.03693	0.0254976	0.0537383							0.219504	0.11381	0.649799	0.380138												0.0520193	0.117632	0.0361627	0.036591
0.220416	0.173823	0.122384	0.0650307		0.154499	0.491686	0.229	0.440443							0.218216	0.522766	0.320139	0.442668												0.0722013	0.023162	0.0692754	0.0371231
0.0332984	0.155847	0.0305978	0.0298304		0.017215	0.0763019	0.0325055	0.0162912							0.255137	0.582578	0.16077	0.7462												0.170921	0.303864	0.0530757	0.114718
0.219504	0.11381	0.649799	0.380138		0.0353901	0.0775981	0.0215955	0.0240215							0.656895	0.869001	0.749527	0.534876												0.0206977	0.0654993	0.00944798	0.0153183
0.119523	0.0767053	0.0652386	0.154431		0.0227228	0.129281	0.214102	0.612362							0.151463	0.071074	0.15828	0.189843												0.0833133	0.0357445	0.0377587	0.0100539
0.5779	0.75334	0.721447	0.84307		0.514986	0.703713	0.677907	0.623119							0.424854	0.700376	0.259728	0.624005												0.00555914	0.00240081	0.00653984	0.00286408
0.356715	0.34809	0.328927	0.219198		0.186461	0.266586	0.354038	0.23824							0.30569	0.477641	0.224874	0.179685												0.00233598	0.00154657	0.00377556	0.00330814
0.589086	0.712822	0.669195	0.72111		0.052698	0.10327	0.106733	0.172682							0.0485407	0.017402	0.128653	0.03281												0.0687448	0.126704	0.047011	0.0199123
0.0151244	0.121798	0.0698861	0.880501		0.199068	0.186074	0.598037	0.736861							0.112497	0.254617	0.0323516	0.372776												0.106013	0.043606	0.137117	0.380136
0.143064	0.280637	0.361145	0.732672		0.55211	0.678597	0.63328	0.855352							0.159069	0.111232	0.168394	0.0979162												0.282279	0.40758	0.394633	0.161519
0.219898	0.585144	0.316697	0.379562		0.0250082	0.176655	0.0695488	0.0411845							0.778099	0.836149	0.554119	0.700836												0.038037	0.144753	0.0395303	0.143223
0.171928	0.458167	0.0530775	0.451571		0.357415	0.622901	0.686956	0.879803							0.705635	0.514813	0.821938	0.915333												0.358973	0.519531	0.296205	0.274378
0.305542	0.29228	0.428243	0.810698		0.0950373	0.211286	0.752246	0.589944							0.70293	0.68208	0.714467	0.771733												0.337946	0.47364	0.222552	0.108358
0.0485407	0.017402	0.128653	0.03281		0.146139	0.0419074	0.0767996	0.0250492							0.780443	0.854498	0.539932	0.400743												0.0126182	0.00257366	0.0116442	0.00363366
0.536122	0.460596	0.69557	0.744021		0.130698	0.209752	0.275505	0.105146							0.399075	0.260106	0.583302	0.74539												0.0102233	0.00225294	0.00484802	0.00316872
0.215909	0.0820557	0.451024	0.189186		0.170345	0.29213	0.399177	0.409981							0.792137	0.78893	0.70304	0.855291												0.124424	0.0947522	0.0759312	0.344661
0.272829	0.518609	0.520267	0.508809		0.41954	0.738594	0.849508	0.996129							0.23029	0.25037	0.461285	0.302739												0.0357212	0.0153749	0.0331749	0.0148094
0.146139	0.0419074	0.0767996	0.0250492		0.171928	0.458167	0.0530775	0.451571							0.208797	0.302834	0.333792	0.23545												0.0200548	0.00369694	0.00593288	0.00759932
0.212421	0.131753	0.109528	0.150946		0.0815834	0.0375359	0.0729671	0.0299383							0.80648	0.792776	0.924947	0.9815												0.192295	0.0788273	0.102873	0.0948209
0.20259	0.161795	0.357882	0.576909		0.197227	0.222561	0.303812	0.384206							0.423914	0.432407	0.321133	0.519618												0.0152	0.00508859	0.0084007	0.00543589
0.264474	0.393364	0.13665	0.108472		0.393094	0.474414	0.368864	0.177176							0.417321	0.805798	0.723128	0.774904												0.426025	0.383793	0.296272	0.138646
0.175012	0.331604	0.223995	0.175955		0.36658	0.364602	0.463394	0.358116							0.115524	0.0714826	0.0670437	0.0440687												0.0304705	0.0123205	0.0116351	0.00906994
0.45035	0.364286	0.514295	0.211398		0.0903972	0.200809	0.151372	0.0493719							0.754623	0.562922	0.843881	0.675516												0.00810886	0.00292063	0.00728775	0.00800962
0.220859	0.416752	0.265011	0.132046		0.0793706	0.153909	0.112311	0.234006							0.143064	0.280637	0.361145	0.732672												0.0461324	0.0174911	0.0302646	0.024134
0.198197	0.265596	0.127626	0.0664873		0.26172	0.274796	0.133767	0.350438							0.272829	0.518609	0.520267	0.508809												0.0112469	0.00458864	0.0221196	0.0180281
0.363902	0.246818	0.203398	0.583044		0.113391	0.184756	0.498852	0.993622							0.291123	0.374265	0.255366	0.217065												0.00819228	0.0034405	0.00643809	0.00329234
0.0746331	0.0517408	0.327005	0.54493		0.0115395	0.0989423	0.0294959	0.0128131							0.136423	0.0684676	0.123813	0.394208												0.0103729	0.00194377	0.0319099	0.00508833
0.842428	0.867054	0.883164	0.798167		0.295787	0.379813	0.240357	0.283581							0.642456	0.774661	0.695091	0.641072												0.364768	0.522217	0.199964	0.144026
0.552904	0.330122	0.476798	0.369492		0.0278142	0.0783449	0.0916057	0.0748015							0.393421	0.334038	0.281202	0.238188												0.0323371	0.0118871	0.0196815	0.0261854
0.485456	0.632895	0.451385	0.78686		0.0332984	0.155847	0.0305978	0.0298304							0.158012	0.176065	0.129666	0.384694												0.178778	0.135671	0.0383576	0.068589
0.614036	0.810869	0.872537	0.934658		0.038285	0.118799	0.0848856	0.146285							0.404104	0.298402	0.473055	0.615244												0.241779	0.299274	0.182345	0.303429
0.0411391	0.0109982	0.0586418	0.194545		0.147074	0.173065	0.930423	0.999662							0.676746	0.743007	0.784358	0.825986												0.00806489	0.00259961	0.00973602	0.0066441
0.180975	0.198721	0.128645	0.125262		0.294928	0.291991	0.847536	0.683828							0.146234	0.363143	0.307378	0.352152												0.0748605	0.0222465	0.0225322	0.0326119
0.267984	0.311805	0.224034	0.654401		0.359771	0.291612	0.21525	0.226892							0.242915	0.702514	0.243255	0.756983												0.0119577	0.00417013	0.00655281	0.00309407
0.595699	0.627271	0.682545	0.791487		0.224625	0.206122	0.448713	0.571172							0.58794	0.60206	0.762161	0.920026												0.12064	0.0513612	0.0616991	0.0377322
0.115524	0.0714826	0.0670437	0.0440687		0.0252997	0.063692	0.027747	0.0303829							0.456228	0.530621	0.589744	0.609876												0.0307373	0.129104	0.122695	0.268501
0.202381	0.278626	0.20865	0.302033		0.100468	0.288022	0.318152	0.557252							0.194545	0.135062	0.199046	0.227816												0.00739294	0.000988384	0.00658184	0.00652336
0.778023	0.826676	0.778471	0.879654		0.434925	0.651981	0.682596	0.936078							0.15346	0.110881	0.0820131	0.497139												0.0289198	0.0114042	0.0328344	0.00898072
0.350279	0.633691	0.585724	0.682521		0.588999	0.482642	0.811162	0.697108							0.530712	0.394437	0.677299	0.276658												0.0071956	0.00117411	0.00325507	0.00508174
0.648815	0.70409	0.937698	0.884131		0.0871191	0.17526	0.0342007	0.124818							0.198197	0.265596	0.127626	0.0664873												0.00746096	0.00331694	0.0156454	0.00652023
0.519827	0.689553	0.556927	0.904597		0.141893	0.248266	0.0573733	0.0575465							0.211371	0.242347	0.287143	0.338039												0.160492	0.0802396	0.0933485	0.248835
0.63144	0.625665	0.495481	0.563392		0.0497797	0.139401	0.0429181	0.0451292							0.309756	0.337879	0.593794	0.429688												0.211008	0.0873566	0.106394	0.0732856
0.151779	0.0953522	0.106405	0.10605		0.506583	0.414577	0.234837	0.104747							0.254043	0.0951405	0.438937	0.375642												0.0230718	0.115548	0.0152937	0.0162059
0.304586	0.403682	0.29928	0.340455		0.485219	0.581412	0.736496	0.957384							0.456644	0.377338	0.277503	0.380228												0.00495548	0.00299227	0.00366562	0.00377976
0.562452	0.610348	0.404677	0.871939		0.370296	0.292803	0.207534	0.257002							0.20259	0.161795	0.357882	0.576909												0.299545	0.192611	0.20748	0.163485
0.527972	0.552042	0.78792	0.575471		0.0502409	0.0236882	0.0335922	0.06514							0.199337	0.348006	0.523669	0.508456												0.0252997	0.00354349	0.0303197	0.0432347
0.0483019	0.0290535	0.0876614	0.162547		0.0998669	0.181938	0.0552003	0.0545976							0.863053	0.947203	0.963939	0.962724												0.00727626	0.0016095	0.00473143	0.00749908
0.440809	0.629135	0.602737	0.939329		0.304154	0.39506	0.126245	0.0766051							0.110313	0.0578891	0.155498	0.338663												0.0094654	0.00544511	0.00436285	0.00235513
0.582626	0.792183	0.771443	0.783278		0.372838	0.478427	0.544687	0.851462							0.59596	0.506675	0.408605	0.256027												0.0808173	0.122752	0.0383041	0.0327125
0.254809	0.54315	0.271886	0.300065		0.175788	0.0637137	0.141272	0.0838067							0.407997	0.468399	0.418412	0.745248												0.0648595	0.0219724	0.0286422	0.0234478
0.151463	0.071074	0.15828	0.189843		0.021211	0.0564218	0.0703602	0.0238644							0.585596	0.774255	0.857076	0.852076												0.0442558	0.0118692	0.00719497	0.0117735
0.887598	0.753897	0.884617	0.937243		0.0208313	0.141479	0.297403	0.455508							0.26485	0.218611	0.164279	0.268651												0.241367	0.0849898	0.240272	0.150424
0.219034	0.125105	0.103177	0.117291		0.0151244	0.121798	0.0698861	0.880501							0.602895	0.552955	0.494133	0.524643												0.102697	0.0403709	0.156051	0.0965862
0.27549	0.227484	0.310537	0.220489		0.176429	0.0850862	0.0902671	0.111749							0.324155	0.400288	0.316966	0.520391												0.0191418	0.00798189	0.0187116	0.0195396
0.254043	0.0951405	0.438937	0.375642		0.0934917	0.159759	0.0332919	0.0501603							0.29902	0.410865	0.482592	0.399437												0.0121056	0.00197517	0.00508253	0.00353829
0.193042	0.409603	0.1363	0.223019		0.36524	0.353502	0.622435	0.260078							0.108432	0.0473363	0.521236	0.430712												0.0218157	0.0360781	0.0201557	0.0170331
0.641159	0.848412	0.960934	0.990833		0.288151	0.121288	0.200434	0.305915							0.402778	0.500525	0.63001	0.781556												0.00727225	0.000968701	0.0061854	0.0119155
0.304154	0.39506	0.126245	0.0766051		0.0519232	0.207671	0.174488	0.139598							0.123331	0.0743172	0.0635135	0.0394812												0.104988	0.246473	0.232581	0.178775
0.264594	0.132921	0.802832	0.896127		0.811405	0.863364	0.803457	0.886503							0.509769	0.584921	0.788002	0.93495												0.419876	0.239637	0.376097	0.384055
0.602895	0.552955	0.494133	0.524643		0.192096	0.17323	0.184364	0.117766																						0.101546	0.196843	0.0477438	0.0496332
0.197227	0.222561	0.303812	0.384206		0.0533129	0.412574	0.263578	0.283464																						0.00776877	0.00142878	0.0107442	0.00285395
0.728387	0.484308	0.591293	0.764018		0.0901785	0.192596	0.703893	0.774764																						0.0294042	0.0064684	0.00777073	0.0116782
0.145328	0.127325	0.690691	0.824944		0.158615	0.405448	0.09277	0.147761																						0.268126	0.190802	0.181385	0.168598
0.0853816	0.051551	0.0892784	0.0719592		0.218263	0.277133	0.0863327	0.0666545																						0.0123563	0.00182931	0.00226873	0.0108762
0.41954	0.738594	0.849508	0.996129		0.0219674	0.114795	0.0541625	0.0341753																						0.216018	0.129963	0.216436	0.107742
0.460623	0.338366	0.545647	0.52237		0.0762768	0.0559534	0.141505	0.571707																						0.0113036	0.0044482	0.0124815	0.0195465
0.514986	0.703713	0.677907	0.623119		0.0518629	0.15759	0.0516623	0.0218218																						0.100703	0.0398499	0.761903	0.554063
0.313425	0.446234	0.28528	0.513958		0.451641	0.583752	0.503218	0.637346																						0.116706	0.161341	0.442957	0.427623
0.456904	0.342898	0.331023	0.320322		0.0128746	0.106786	0.00752368	0.00345994																						0.0737762	0.202081	0.0319787	0.0597547
0.0325494	0.102369	0.862893	0.99817		0.131037	0.154723	0.117148	0.186135																						0.00572687	0.00239419	0.00834869	0.00418753
0.156197	0.0914255	0.292191	0.204057		0.0116766	0.0550579	0.0456666	0.0738806																						0.309614	0.133056	0.162597	0.0985173
0.173233	0.106914	0.792687	0.802428		0.0922466	0.148602	0.0280479	0.0266464																						0.0549398	0.0316972	0.0324494	0.0199828
0.450953	0.21158	0.837126	0.822379		0.260591	0.113218	0.371478	0.119857																						0.209278	0.287034	0.126316	0.0418329
0.460883	0.547242	0.545441	0.814935		0.0325494	0.102369	0.862893	0.99817																						0.261097	0.20407	0.16174	0.114206
0.303411	0.225489	0.192704	0.393429		0.450092	0.838367	0.444894	0.467852																						0.0117392	0.00256986	0.00479981	0.00704356
0.136423	0.0684676	0.123813	0.394208		0.184766	0.204506	0.538935	0.839289																						0.00720814	0.00301678	0.00538066	0.00324203
0.327941	0.423505	0.675555	0.986752		0.0436638	0.246428	0.286775	0.607777																						0.00851337	0.00150947	0.00480915	0.00373349
0.189739	0.354922	0.29083	0.12451		0.0851719	0.235632	0.0810655	0.0598393																						0.00211985	0.00109247	0.00509266	0.00203965
0.164973	0.337514	0.127902	0.305172		0.103593	0.143671	0.115047	0.242988																						0.0811196	0.0484832	0.144366	0.0993251
0.108794	0.224136	0.238862	0.574702		0.147687	0.385705	0.129196	0.278001																						0.0131523	0.00498068	0.00385083	0.00290093
0.125089	0.0500972	0.151194	0.197909		0.0228383	0.119176	0.0458303	0.0282391																						0.00435531	0.0018349	0.00309154	0.0023371
0.235285	0.362737	0.55011	0.86215		0.0621932	0.356649	0.669804	0.983637																						0.00253075	0.00178652	0.00240919	0.00147496
0.398911	0.350208	0.520655	0.623302		0.176889	0.385636	0.267374	0.658882																						0.0283957	0.0121398	0.0224556	0.0112678
0.588999	0.482642	0.811162	0.697108		0.262809	0.425121	0.520979	0.381628																						0.0134217	0.00285708	0.0276521	0.00774114
0.258795	0.201355	0.257445	0.114283		0.275424	0.320499	0.742114	0.779067																						0.0561661	0.157373	0.0453962	0.0515346
0.222028	0.379818	0.393973	0.157909		0.124346	0.1442	0.0957332	0.0929698																						0.00645116	0.00384505	0.0009779	0.00118112
0.309756	0.337879	0.593794	0.429688		0.200923	0.385703	0.543809	0.425322																						0.640487	0.440449	0.575705	0.577562
0.248988	0.104144	0.0422016	0.116639		0.251781	0.683372	0.484221	0.621649																						0.0128445	0.00384453	0.00999865	0.0148611
0.146255	0.278376	0.808383	0.538121		0.114199	0.566012	0.631548	0.814849																						0.0129958	0.00298506	0.010968	0.00855429
0.402778	0.500525	0.63001	0.781556		0.267159	0.404665	0.953642	0.99719																						0.243265	0.308268	0.384882	0.262173
0.700213	0.754528	0.648336	0.628675		0.552904	0.330122	0.476798	0.369492																						0.0190843	0.00487085	0.00590157	0.00990139
0.109946	0.184932	0.0588593	0.0305983		0.717462	0.554786	0.693019	0.74909																						0.237807	0.128287	0.322027	0.244798
0.224774	0.109778	0.2318	0.191587		0.331358	0.291415	0.167201	0.202547																						0.00855214	0.00221841	0.0236362	0.0127496
0.048107	0.0168824	0.0122138	0.024724		0.49461	0.597186	0.428394	0.597084																						0.344994	0.460321	0.397691	0.419918
0.48706	0.407183	0.314783	0.573696		0.193299	0.34145	0.811829	0.997659																						0.0524422	0.0166239	0.0338894	0.0219221
0.159069	0.111232	0.168394	0.0979162		0.0832909	0.19232	0.873914	0.652595																						0.0134524	0.0791464	0.00313436	0.00254509
0.455867	0.530678	0.453868	0.338961		0.212552	0.210189	0.160889	0.101195																						0.247439	0.172313	0.0877234	0.0495872
0.467478	0.38239	0.52394	0.244319		0.0555343	0.16204	0.199351	0.138017																						0.208636	0.0766451	0.075261	0.0581709
0.370296	0.292803	0.207534	0.257002		0.620035	0.807713	0.78723	0.93839																						0.0435837	0.0158624	0.0196485	0.0101687
0.811405	0.863364	0.803457	0.886503		0.164973	0.337514	0.127902	0.305172																						0.0272029	0.00648918	0.0086504	0.0120898
0.0871191	0.17526	0.0342007	0.124818		0.0853816	0.051551	0.0892784	0.0719592																						0.0286226	0.00769714	0.00728824	0.00416219
0.559189	0.611969	0.485229	0.43003		0.0179446	0.00319696	0.356103	0.909439																						0.0948756	0.0360155	0.05974	0.0360516
0.392146	0.698497	0.482558	0.772223		0.178041	0.218815	0.833958	0.998629																						0.0163598	0.00532203	0.0100485	0.00392755
0.0950373	0.211286	0.752246	0.589944		0.0459143	0.145139	0.0426749	0.0196518																						0.0187162	0.00617907	0.00992618	0.00558313
0.0276897	0.0738849	0.0877452	0.0762652		0.1102	0.394824	0.174988	0.830926																						0.123628	0.220015	0.168275	0.101495
0.123199	0.0431214	0.0554053	0.0266372		0.0775149	0.263495	0.33969	0.663647																						0.0737999	0.14857	0.0307821	0.0636958
0.319166	0.38992	0.304314	0.573916		0.108794	0.224136	0.238862	0.574702																						0.0487107	0.00960472	0.0723472	0.0694913
0.128888	0.195282	0.431868	0.182435		0.128134	0.279413	0.195504	0.267705																						0.0855959	0.0301546	0.533727	0.613022
0.176429	0.0850862	0.0902671	0.111749		0.425935	0.54639	0.739156	0.632642																						0.0158543	0.00525524	0.00986859	0.015531
0.127782	0.0604175	0.0463115	0.137707		0.0424353	0.102323	0.687035	0.882573																						0.00648371	0.00352981	0.0105166	0.0125524
0.154499	0.491686	0.229	0.440443		0.103805	0.300668	0.0636458	0.139392																						0.342104	0.340312	0.336981	0.385052
0.478132	0.338941	0.476049	0.570611		0.118122	0.231962	0.0390707	0.052177																						0.0529306	0.102278	0.0288443	0.0458448
0.0127914	0.00233376	0.031733	0.0601017		0.1703	0.268557	0.0893627	0.43648																						0.122837	0.101651	0.293262	0.467645
0.192096	0.17323	0.184364	0.117766		0.612834	0.368618	0.328534	0.278144																						0.425517	0.289551	0.439569	0.386295
0.291692	0.744228	0.808153	0.609929		0.133584	0.190084	0.6	0.888674																						0.249083	0.127024	0.107476	0.0900308
0.175788	0.0637137	0.141272	0.0838067		0.048107	0.0168824	0.0122138	0.024724																						0.188306	0.0748481	0.147229	0.270021
0.679721	0.592952	0.636275	0.503776		0.0192318	0.108396	0.0113251	0.0197917																						0.131309	0.23912	0.0845123	0.0469549
0.492765	0.320235	0.291009	0.0712733		0.128888	0.195282	0.431868	0.182435																						0.0826436	0.0353079	0.0971126	0.0361507
0.270521	0.550311	0.188159	0.13076		0.10797	0.0517664	0.0536165	0.12657																						0.0820138	0.0231125	0.060781	0.0321601
0.399075	0.260106	0.583302	0.74539		0.255013	0.389696	0.140804	0.078576																						0.015521	0.0027924	0.00170194	0.00656079
0.157224	0.254041	0.209162	0.691893		0.10585	0.186673	0.252196	0.093575																						0.0528816	0.113111	0.0428345	0.0162435
0.199068	0.186074	0.598037	0.736861		0.28652	0.514004	0.33399	0.177246																						0.331802	0.15204	0.14586	0.10003
0.0354423	0.0158192	0.0137016	0.0246316		0.235285	0.362737	0.55011	0.86215																						0.139503	0.0597355	0.1681	0.100413
0.102409	0.0526362	0.158903	0.140814																											0.00967299	0.00127625	0.0051124	0.00185482
0.294928	0.291991	0.847536	0.683828																											0.00526999	0.00241361	0.00475595	0.00370016
0.19835	0.499639	0.247346	0.904795																											0.0460466	0.0312681	0.0400104	0.0423318
0.0990696	0.193747	0.342862	0.958368																											0.0199345	0.00821781	0.0278821	0.00907481
0.422988	0.534624	0.672416	0.703893																											0.19949	0.118605	0.115342	0.230946
0.0123561	0.00418043	0.0116694	0.0045361																											0.120298	0.0658847	0.0787676	0.222072
0.18168	0.111768	0.277844	0.527683																											0.0182776	0.00444799	0.00986587	0.00634381
0.402252	0.419992	0.467282	0.601861																											0.0598796	0.0244221	0.0289823	0.0155009
0.177115	0.129957	0.220236	0.280083																											0.0477151	0.0163373	0.0413045	0.0408921
0.0334099	0.0156575	0.0154734	0.0380323																											0.00236328	0.00125814	0.00387794	0.0037609
0.291123	0.374265	0.255366	0.217065																											0.0374393	0.00895162	0.0447444	0.0320762
0.145907	0.0546975	0.240397	0.195607																											0.0213758	0.00512326	0.00633286	0.00960584
0.36808	0.383415	0.500561	0.671176																											0.056351	0.178678	0.0509439	0.0293224
0.174195	0.22484	0.700501	0.742259																											0.01705	0.00668653	0.0132355	0.00565911
0.167935	0.121024	0.157054	0.0755214																											0.00594801	0.00238837	0.00300966	0.00329817
0.0621932	0.356649	0.669804	0.983637																											0.156605	0.124988	0.254638	0.172628
0.412907	0.472271	0.638194	0.588842																											0.04162	0.148496	0.0177145	0.03684
0.0252997	0.063692	0.027747	0.0303829																											0.0491461	0.10454	0.0642497	0.0717407
0.314776	0.349552	0.47999	0.41225																											0.00986198	0.00189169	0.0108093	0.00250262
0.0250082	0.176655	0.0695488	0.0411845																											0.227603	0.13342	0.187853	0.0982207
0.300927	0.280633	0.370902	0.778651																											0.228743	0.374402	0.20673	0.177306
0.19984	0.210384	0.453475	0.60332																											0.0109834	0.0023817	0.00113053	0.00504237
0.407997	0.468399	0.418412	0.745248																											0.0311736	0.0128796	0.0232267	0.0380461
0.557753	0.774918	0.62679	0.459598																											0.120139	0.229826	0.167604	0.240228
0.170256	0.53253	0.619853	0.485906																											0.0138498	0.00313722	0.00866468	0.00713317
0.304859	0.633967	0.469632	0.646595																											0.0375999	0.00958894	0.0125765	0.0160194
0.0366963	0.0118203	0.0411161	0.0343504																											0.0237315	0.00868576	0.00768807	0.0106424
0.0998669	0.181938	0.0552003	0.0545976																											0.0157744	0.00608255	0.021461	0.0130802
0.094121	0.0477394	0.558494	0.155752																											0.0119558	0.00324393	0.0209553	0.0146524
0.0393766	0.224041	0.196225	0.449648																											0.00732465	0.00655495	0.00586843	0.00466811
0.0922466	0.148602	0.0280479	0.0266464																											0.119786	0.290284	0.208589	0.440683
0.238455	0.095299	0.144063	0.277112																											0.0126602	0.0791799	0.0111861	0.0115669
0.0436638	0.246428	0.286775	0.607777																											0.105696	0.0434731	0.164045	0.0328541
0.715874	0.678159	0.920493	0.897905																											0.123496	0.206228	0.213874	0.0585886
0.182388	0.242498	0.157543	0.208709																											0.00618731	0.00231677	0.00362564	0.00170874
0.202799	0.247784	0.93193	0.329706																											0.021211	0.00545188	0.0282415	0.0069797
0.0115395	0.0989423	0.0294959	0.0128131																											0.0155436	0.00609213	0.00627963	0.00508862
0.58794	0.60206	0.762161	0.920026																											0.00792602	0.00256143	0.00938429	0.00316889
0.0497797	0.139401	0.0429181	0.0451292																											0.0462337	0.0123507	0.0380943	0.0358578
0.713294	0.478293	0.674814	0.721224																											0.225543	0.125184	0.200753	0.19744
0.357337	0.363703	0.905662	0.7959																											0.0106739	0.00180272	0.00495919	0.00200018
0.100084	0.158968	0.0286386	0.0223293																											0.0958075	0.0486931	0.0618914	0.0220476
0.220859	0.331895	0.251868	0.134271																											0.0103719	0.00182013	0.00746025	0.0030971
0.0140115	0.00283987	0.0174786	0.0162988																											0.204807	0.0710441	0.177368	0.0483237
0.186008	0.126242	0.159857	0.165252																											0.038285	0.0138396	0.0203323	0.036594
0.456904	0.3285	0.285139	0.460024																											0.311777	0.325923	0.270315	0.485628
0.120609	0.0356004	0.0932911	0.862709																											0.285776	0.409462	0.505061	0.739888
0.111895	0.0614114	0.0156448	0.0209414																											0.0241976	0.0715008	0.00772972	0.0117915
0.562548	0.627869	0.615295	0.626065																											0.256508	0.10211	0.189962	0.223816
0.800625	0.816781	0.604266	0.551011																											0.00694569	0.00343728	0.00336406	0.00368864
0.836674	0.942353	0.697035	0.914819																											0.238573	0.256114	0.191327	0.173873
0.445893	0.407192	0.738471	0.605937																											0.0118039	0.00245275	0.0044153	0.00188146
0.512338	0.583321	0.425331	0.484322																											0.0488623	0.018392	0.0209924	0.00713052
0.0862855	0.0293227	0.149467	0.169648																											0.00985883	0.00365784	0.00559262	0.00596725
0.520727	0.412692	0.585129	0.487297																											0.00450064	0.0018081	0.00310786	0.00140244
0.305027	0.307998	0.558775	0.808938																											0.201185	0.0888135	0.137411	0.161682
0.146234	0.363143	0.307378	0.352152																											0.0425898	0.0191754	0.0244906	0.013642
0.433819	0.372667	0.266938	0.432786																											0.27549	0.225078	0.596394	0.216047
0.184766	0.204506	0.538935	0.839289																											0.0112649	0.00432102	0.00801022	0.0049108
0.246286	0.139495	0.304393	0.163515																											0.078712	0.0539899	0.0504738	0.0759318
0.0459143	0.145139	0.0426749	0.0196518																											0.0262309	0.00642311	0.0165648	0.0098872
0.219365	0.563754	0.298142	0.459669																											0.0182926	0.0602552	0.0184905	0.00739728
0.29902	0.410865	0.482592	0.399437																											0.0376145	0.0188316	0.0124115	0.0108886
0.220471	0.239497	0.311172	0.468122																											0.227159	0.233468	0.166335	0.133388
0.301364	0.492799	0.698058	0.558974																											0.0850401	0.0240508	0.0386281	0.0254461
0.0904931	0.13364	0.58178	0.99005																											0.0391951	0.105756	0.0121349	0.0124169
0.383373	0.181639	0.587017	0.453149																											0.0175504	0.00450343	0.00930285	0.00591469
0.158012	0.176065	0.129666	0.384694																											0.0355021	0.0133475	0.0101256	0.00709609
0.218216	0.522766	0.320139	0.442668																											0.00678719	0.00288175	0.00746138	0.00819759
0.260086	0.281326	0.236616	0.0818206																											0.088242	0.0261787	0.0409683	0.0162993
0.141367	0.372522	0.150069	0.486497																											0.0607527	0.0255613	0.130448	0.228885
0.037208	0.114287	0.0918863	0.982642																											0.0328115	0.110804	0.015076	0.0182069
0.013456	0.00363507	0.0144878	0.00931574																											0.00779769	0.00176158	0.00823515	0.00561933
0.022859	0.0807796	0.584522	0.250215																											0.00820148	0.00126534	0.0239023	0.00643573
0.143216	0.211339	0.0577095	0.0873249																											0.0190524	0.00382137	0.0160717	0.0107803
0.626602	0.481331	0.563268	0.671622																											0.410408	0.308183	0.390834	0.205428
0.0794346	0.254299	0.367889	0.64259																											0.00293974	0.00124969	0.00901104	0.0027889
0.459931	0.533882	0.531146	0.557432																											0.005721	0.00241132	0.00768024	0.00267843
0.242018	0.612362	0.828876	0.837411																											0.0429642	0.0121792	0.032389	0.0242654
0.226581	0.489123	0.60974	0.917632																											0.0266518	0.00869673	0.013419	0.00478085
0.521168	0.547829	0.29853	0.541626																											0.00847683	0.00395097	0.00517537	0.0109917
0.211371	0.242347	0.287143	0.338039																											0.0453381	0.0898031	0.0801269	0.102034
0.587603	0.689298	0.590644	0.755232																											0.045014	0.0118197	0.104649	0.0328195
0.313951	0.259136	0.270331	0.304974																											0.0593542	0.12383	0.0289548	0.0171476
0.097767	0.03693	0.0254976	0.0537383																											0.0581141	0.0228108	0.0140803	0.020464
0.0934917	0.159759	0.0332919	0.0501603																											0.0200177	0.0109292	0.0151377	0.0184939
0.080472	0.362183	0.404956	0.670128																											0.00839189	0.0033939	0.0139739	0.0080295
0.299299	0.143788	0.161298	0.105341																											0.0117616	0.0559515	0.0224173	0.00787555
0.439101	0.386831	0.571903	0.273532																											0.123959	0.0570978	0.169728	0.129448
0.0128746	0.106786	0.00752368	0.00345994																											0.0112486	0.00212435	0.00408379	0.00542618
0.0633669	0.0185856	0.0526532	0.416385																											0.0110054	0.00159797	0.0113978	0.00928889
0.178041	0.218815	0.833958	0.998629																											0.0677393	0.0418844	0.217479	0.0367242
0.0424353	0.102323	0.687035	0.882573																											0.0579525	0.111995	0.0243551	0.0371592
0.189641	0.5183	0.150378	0.415389																											0.0352489	0.0153891	0.0424096	0.0163134
0.123331	0.0743172	0.0635135	0.0394812																											0.0890003	0.135884	0.0857007	0.164951
0.156646	0.14338	0.319244	0.48741																											0.0108881	0.00225075	0.00247472	0.0017043
0.0847849	0.271813	0.661492	0.897377																											0.0828364	0.0284024	0.0297304	0.0461072
0.0502409	0.0236882	0.0335922	0.06514																											0.0212885	0.00702113	0.00857299	0.0110708
0.674002	0.714974	0.824567	0.846266																											0.213679	0.103264	0.134235	0.203843
0.0192318	0.108396	0.0113251	0.0197917																											0.0159568	0.00552193	0.00471886	0.00420961
0.0224862	0.143606	0.0395139	0.577829																											0.0538989	0.019103	0.0135315	0.0134025
0.792137	0.78893	0.70304	0.855291																											0.200563	0.115909	0.178611	0.202889
0.194545	0.135062	0.199046	0.227816																											0.088442	0.0326897	0.0826462	0.123374
0.309542	0.345393	0.467567	0.523858																											0.00942136	0.00189449	0.0100777	0.00669241
0.446741	0.503987	0.804359	0.987134																											0.00842265	0.00160075	0.00420321	0.00288651
0.589275	0.736889	0.961024	0.999796																											0.00977875	0.00183456	0.00637435	0.00527544
0.753227	0.89907	0.74608	0.954381																											0.157721	0.0516522	0.0701588	0.0551432
0.291977	0.403631	0.375336	0.56824																											0.0164739	0.0170763	0.0140834	0.0109579
0.171455	0.255872	0.299849	0.162746																											0.0584061	0.0234969	0.0456853	0.0618104
0.634485	0.57897	0.444314	0.715303																											0.100186	0.0300356	0.016347	0.0160666
0.267159	0.404665	0.953642	0.99719																											0.0157484	0.0601491	0.0145229	0.00553593
0.112497	0.254617	0.0323516	0.372776																											0.0339323	0.018282	0.0116273	0.0163934
0.383373	0.460285	0.503327	0.350944																											0.159359	0.0907138	0.158225	0.0928859
0.555373	0.616678	0.257417	0.195735																											0.161195	0.0787851	0.0791851	0.0343103
0.0308326	0.0147935	0.0194663	0.0211392																											0.00837567	0.00168085	0.00657618	0.00321882
0.697328	0.600094	0.947624	0.986909																											0.00913893	0.00166259	0.0106116	0.00330077
0.017215	0.0763019	0.0325055	0.0162912																											0.249616	0.15274	0.465032	0.893059
0.641663	0.825374	0.89454	0.897668																											0.227217	0.0866712	0.188537	0.155085
0.0518629	0.15759	0.0516623	0.0218218																											0.0321056	0.134343	0.0339333	0.0770973
0.186461	0.266586	0.354038	0.23824																											0.0117898	0.00183014	0.00696907	0.00241752
0.328867	0.727718	0.633356	0.741393																											0.00276247	0.00220161	0.00343046	0.00532394
0.28652	0.514004	0.33399	0.177246																											0.00792602	0.00291787	0.0606284	0.00869797
0.325487	0.345443	0.416855	0.426074																											0.108552	0.0468797	0.0506668	0.0254924
0.692754	0.822449	0.735702	0.386459																											0.00284114	0.101654	0.00869401	0.00692023
0.173142	0.0720054	0.153574	0.0399338																											0.065823	0.024137	0.0444535	0.0267185
0.0219674	0.114795	0.0541625	0.0341753																											0.00988538	0.00300769	0.000574536	0.0011793
0.754623	0.562922	0.843881	0.675516																											0.0186794	0.00502527	0.0113664	0.0111718
0.535131	0.55326	0.524392	0.660742																											0.126064	0.0777184	0.0908863	0.0545202
0.201652	0.0739844	0.187823	0.199419																											0.00837355	0.00288359	0.00496033	0.00299293
0.133691	0.048913	0.353995	0.151321																											0.0240457	0.1098	0.037143	0.0713887
0.456228	0.530621	0.589744	0.609876																											0.204075	0.0827791	0.187714	0.223704
0.423914	0.432407	0.321133	0.519618																											0.0317709	0.171638	0.024966	0.0391353
0.0416754	0.0127185	0.0124241	0.00957135																											0.127724	0.0648577	0.0574726	0.0326225
0.807851	0.884397	0.723831	0.617714																											0.0185621	0.00746419	0.00933781	0.0108412
0.037313	0.0883575	0.271847	0.947751																											0.0175673	0.00628608	0.00644473	0.010368
0.189788	0.371288	0.597283	0.975548																											0.0402586	0.0110765	0.0236446	0.011991
0.048423	0.111108	0.115733	0.150164																											0.0134325	0.00481113	0.0171808	0.0171159
0.0699162	0.0452861	0.173947	0.164511																											0.00721996	0.000892198	0.00623192	0.00465391
0.482855	0.460237	0.591962	0.667798																											0.0486049	0.0170405	0.0210356	0.00860934
0.0142756	0.132262	0.226773	0.165088																											0.00288171	0.00191772	0.00899933	0.0265232
0.359675	0.32286	0.19637	0.164445																											0.0104116	0.00279314	0.0210598	0.00783137
0.692207	0.807691	0.923641	0.917168																											0.0430837	0.0160456	0.0306965	0.0117065
0.4481	0.761558	0.149481	0.532277																											0.0678655	0.0171078	0.0273427	0.0192002
0.220471	0.354593	0.37191	0.771449																											0.0113718	0.0034633	0.00572424	0.00251194
0.551892	0.678171	0.624542	0.713651																											0.0445931	0.0123928	0.0273315	0.0186015
0.534689	0.67806	0.314904	0.252134																											0.0062913	0.00515039	0.00297141	0.00244851
0.479618	0.460325	0.54367	0.261556																											0.0112444	0.00339332	0.00592137	0.00341039
0.255137	0.582578	0.16077	0.7462																											0.00582061	0.00202929	0.00319961	0.00540848
0.1703	0.268557	0.0893627	0.43648																											0.018858	0.00683837	0.0115859	0.00979427
0.151409	0.104939	0.0151209	0.188586																											0.0419884	0.110402	0.0110089	0.0138979
0.180929	0.316637	0.208509	0.287224																											0.125862	0.189927	0.111974	0.0923004
0.151129	0.380023	0.0509994	0.248096																											0.146876	0.256309	0.0925205	0.0393554
0.248839	0.388951	0.927663	0.9797																											0.00753183	0.00265529	0.0043804	0.00655145
0.021211	0.0564218	0.0703602	0.0238644																											0.051289	0.195992	0.03159	0.00863456
0.399733	0.321233	0.494624	0.457471																											0.00462918	0.00218506	0.0146436	0.0357007
0.509769	0.584921	0.788002	0.93495																											0.0250961	0.00968475	0.0120835	0.00915663
0.118122	0.231962	0.0390707	0.052177																											0.579652	0.497895	0.39089	0.289722
0.0186362	0.00896587	0.0325961	0.0358014																											0.142534	0.068436	0.205845	0.21999
0.295787	0.379813	0.240357	0.283581																											0.00729152	0.00122124	0.0117178	0.00654528
0.460126	0.495355	0.427524	0.321347																											0.00295764	0.00166364	0.00503939	0.00134507
0.214767	0.377865	0.299068	0.243072																											0.173413	0.246758	0.122246	0.26116
0.780443	0.854498	0.539932	0.400743																											0.0113731	0.00249822	0.00375852	0.00841025
0.0672268	0.202092	0.0486092	0.0176866																											0.137552	0.124368	0.0661595	0.0229037
0.114199	0.566012	0.631548	0.814849																											0.0120464	0.00209559	0.00408407	0.00406218
0.0306259	0.0994228	0.123486	0.127233																											0.0196342	0.00838632	0.0216631	0.00438698
0.477234	0.780028	0.422567	0.727313																											0.0313852	0.00805256	0.0203307	0.0284966
0.647519	0.74139	0.591327	0.620372																											0.014682	0.00248045	0.0150063	0.00962185
0.103805	0.300668	0.0636458	0.139392																											0.299229	0.283098	0.391264	0.240764
0.612834	0.368618	0.328534	0.278144																											0.0924334	0.059105	0.083269	0.0295842
0.201652	0.566209	0.161625	0.494132																											0.0814232	0.0441979	0.0976089	0.106967
0.333294	0.690314	0.226974	0.484285																											0.0187662	0.00417348	0.0197418	0.0341256
0.0227228	0.129281	0.214102	0.612362																											0.0463276	0.0163157	0.0381454	0.123265
0.1102	0.394824	0.174988	0.830926																											0.503146	0.386913	0.460139	0.466701
0.407334	0.419295	0.634085	0.39197																											0.088734	0.201552	0.044566	0.0159456
0.214228	0.208284	0.809835	0.966589																											0.00711801	0.00272835	0.00301435	0.00203211
0.124346	0.1442	0.0957332	0.0929698																											0.0114086	0.00165147	0.0113993	0.0069091
0.374112	0.48987	0.663366	0.564589																											0.0100047	0.00167965	0.00918366	0.00639798
0.199337	0.348006	0.523669	0.508456																											0.0348515	0.00873362	0.00904489	0.00643127
0.42983	0.219076	0.567132	0.741388																											0.0162406	0.00431849	0.0200033	0.0107837
0.0116766	0.0550579	0.0456666	0.0738806																											0.193092	0.225446	0.262262	0.216302
0.289846	0.401635	0.803145	0.780336																											0.204231	0.0785772	0.202248	0.278606
0.436628	0.280956	0.40223	0.755185																											0.0384822	0.0121765	0.023205	0.0193119
0.101164	0.189962	0.144939	0.0479409																											0.33764	0.458509	0.234748	0.392951
0.0208313	0.141479	0.297403	0.455508																											0.00953267	0.00237016	0.00660206	0.00933641
0.656895	0.869001	0.749527	0.534876																											0.0117602	0.00229466	0.00434617	0.00417181
0.681404	0.634246	0.870136	0.804414																											0.0722619	0.0266396	0.00474397	0.0293921
0.714585	0.734806	0.637845	0.602161																											0.00597511	0.0950204	0.00250764	0.00179235
0.100161	0.330536	0.126803	0.878124																											0.0446829	0.101086	0.0238817	0.00837228
0.314272	0.388945	0.266903	0.109739																											0.109776	0.0332881	0.0703484	0.0256257
0.133584	0.190084	0.6	0.888674																											0.00529777	0.00271518	0.00716596	0.00723482
0.295284	0.396418	0.856268	0.972313																											0.0832685	0.191151	0.0378537	0.0355315
0.808207	0.813287	0.697483	0.814122																											0.0147369	0.00317515	0.00807224	0.00699457
0.0353901	0.0775981	0.0215955	0.0240215																											0.0301009	0.010513	0.0106705	0.0165973
0.23048	0.23228	0.277993	0.563859																											0.00266982	0.00284757	0.0032383	0.00777362
0.30569	0.477641	0.224874	0.179685																											0.00770591	0.000954514	0.00951574	0.00483838
0.0815834	0.0375359	0.0729671	0.0299383																											0.0311337	0.0122214	0.0252097	0.0147696
0.0277221	0.018929	0.0172883	0.087333																											0.00200733	0.000925269	0.00466966	0.00889919
0.193299	0.34145	0.811829	0.997659																											0.0164463	0.00513421	0.0135797	0.0129764
0.21777	0.202486	0.812847	0.943322																											0.011455	0.00225822	0.00578192	0.003366
0.0485334	0.0808648	0.0245834	0.0208723																											0.059114	0.021738	0.029675	0.0282875
0.0251665	0.0994865	0.0270043	0.00878985																											0.0217264	0.00423855	0.00411049	0.00704077
0.407885	0.827457	0.356411	0.253095																											0.0111104	0.00379812	0.0172379	0.032316
0.0221566	0.107676	0.698628	0.918236																											0.0298012	0.0121796	0.048404	0.025223
0.275269	0.642255	0.445413	0.702624																											0.0153652	0.00484207	0.00481515	0.00626866
0.705635	0.514813	0.821938	0.915333																											0.059764	0.0165282	0.116722	0.130405
0.160024	0.31863	0.278297	0.618658																											0.0293108	0.00840151	0.0154895	0.00822765
0.170345	0.29213	0.399177	0.409981																											0.0131697	0.00327014	0.00322057	0.00740769
0.0985858	0.376169	0.232436	0.739697																											0.0301302	0.0106294	0.0177304	0.0449365
0.483568	0.305314	0.407967	0.589881																											0.0113901	0.00364726	0.0101385	0.00540032
0.80648	0.792776	0.924947	0.9815																											0.0199114	0.00535987	0.00650677	0.00783986
0.052698	0.10327	0.106733	0.172682																											0.030184	0.0126344	0.0249913	0.0307164
0.205388	0.369179	0.147971	0.313199																											0.00720385	0.000700777	0.00421865	0.00409456
0.456644	0.377338	0.277503	0.380228																											0.0412624	0.0178913	0.0643162	0.0524571
0.026499	0.137183	0.0161905	0.164842																											0.0300166	0.00948986	0.020592	0.0106497
0.305174	0.237827	0.169021	0.107614																											0.0355395	0.00929342	0.014867	0.00500622
0.331358	0.291415	0.167201	0.202547																											0.0127821	0.00422547	0.016377	0.00466356
0.488463	0.472002	0.49406	0.403136																											0.0089034	0.00202366	0.0191563	0.00767686
0.417321	0.805798	0.723128	0.774904																											0.0255877	0.013429	0.00953021	0.0109291
0.575008	0.672813	0.453773	0.789707																											0.170187	0.420043	0.146852	0.139306
0.642456	0.774661	0.695091	0.641072																											0.00963455	0.00155465	0.00756548	0.00689193
0.560341	0.659316	0.553586	0.584783																											0.00760683	0.0015425	0.00603825	0.00197679
0.420968	0.421247	0.778399	0.694848																											0.0208096	0.00526957	0.0221937	0.019961
0.0398466	0.0969046	0.0219538	0.0375181																											0.0408251	0.0147504	0.0405127	0.185993
0.0851719	0.235632	0.0810655	0.0598393																											0.0242021	0.00812035	0.0152207	0.015795
0.0793706	0.153909	0.112311	0.234006																											0.0135147	0.00480871	0.0159877	0.0225546
0.0667079	0.120264	0.0361267	0.0743467																											0.142368	0.0649825	0.0389907	0.0334675
0.581926	0.47561	0.632415	0.486486																											0.0162183	0.00359126	0.0145249	0.00607888
0.487062	0.402831	0.800828	0.209872																											0.0350534	0.0110863	0.0249877	0.00809013
0.329423	0.402742	0.279832	0.522566																											0.0789237	0.0384258	0.164501	0.0849767
0.0573541	0.184141	0.027238	0.0983948																											0.0128812	0.00220112	0.00398943	0.00677352
0.155741	0.207407	0.791102	0.815187																											0.225281	0.0883352	0.271439	0.358157
0.228515	0.166117	0.237493	0.110746																											0.0258724	0.00994292	0.0416517	0.0282044
0.0762768	0.0559534	0.141505	0.571707																											0.0122565	0.00244841	0.00192861	0.0168346
0.247621	0.282463	0.305293	0.166675																											0.0311	0.00783452	0.0148162	0.0236409
0.080077	0.138145	0.0370834	0.0451041																											0.0478664	0.0181861	0.0134216	0.0142191
0.307018	0.207705	0.0743631	0.0878132																											0.0907217	0.103013	0.101329	0.126399
0.161294	0.458021	0.495075	0.444017																											0.109102	0.0385874	0.0482609	0.0432145
0.0868504	0.149557	0.618703	0.858462																											0.195997	0.280626	0.140799	0.255311
0.600124	0.817419	0.338012	0.541502																											0.0123532	0.00770179	0.00906607	0.00544705
0.0999823	0.0494401	0.219422	0.0722186																											0.0369923	0.0100524	0.0175768	0.022996
0.188959	0.532306	0.210924	0.513523																											0.0151209	0.00456236	0.00958745	0.014756
0.113391	0.184756	0.498852	0.993622																											0.0116877	0.0027578	0.00717668	0.0124314
0.11985	0.0601026	0.0785236	0.067817																											0.0134978	0.00352232	0.0157087	0.0152058
0.416786	0.536142	0.334045	0.475529																											0.00718664	0.00338326	0.00451117	0.00365314
0.359771	0.291612	0.21525	0.226892																											0.0768252	0.11928	0.0779568	0.0590064
0.55599	0.627647	0.361374	0.569513																											0.0182403	0.00808506	0.0663031	0.116123
0.218328	0.161055	0.263773	0.251209																											0.00915195	0.0927773	0.0857327	0.121942
0.424854	0.700376	0.259728	0.624005																											0.0205938	0.00593058	0.0184827	0.00928623
0.260401	0.112444	0.242712	0.200595																											0.141335	0.0730432	0.0895248	0.0222675
0.262809	0.425121	0.520979	0.381628																											0.26549	0.387968	0.114302	0.0529722
0.208314	0.246902	0.280403	0.463697																											0.0924334	0.0401258	0.0466175	0.0222587
0.608654	0.664472	0.49772	0.894312																											0.00907619	0.00242539	0.00641171	0.00175857
0.261198	0.216997	0.375761	0.175051																											0.0950442	0.0362419	0.0467719	0.0289431
0.12449	0.222487	0.183752	0.450765																											0.091273	0.0421664	0.12785	0.127589
0.130698	0.209752	0.275505	0.105146																											0.128305	0.258656	0.0460543	0.0554601
0.374989	0.480567	0.333231	0.973686																											0.00963633	0.00321359	0.00278025	0.00482955
0.566205	0.611372	0.566299	0.862837																											0.140581	0.291815	0.042381	0.0235657
0.649274	0.640636	0.534672	0.863087																											0.0383498	0.0170818	0.171463	0.0658146
0.224625	0.206122	0.448713	0.571172																											0.192394	0.0957821	0.105998	0.166215
0.26172	0.274796	0.133767	0.350438																											0.0118651	0.00406731	0.0159278	0.010023
0.449943	0.666848	0.37374	0.570208																											0.0407626	0.0113634	0.0114575	0.00708659
0.487156	0.565264	0.421043	0.481813																											0.00855153	0.00165305	0.00554038	0.0093847
0.209388	0.14678	0.544249	0.641328																											0.129889	0.157149	0.476557	0.499082
0.143483	0.0707423	0.0695453	0.0814313																											0.0264732	0.00661491	0.00922232	0.0188949
0.212552	0.210189	0.160889	0.101195																											0.0119055	0.00387374	0.0164366	0.0143623
0.139691	0.138987	0.531409	0.224897																											0.0973211	0.177679	0.0368459	0.0311104
0.497776	0.25154	0.675251	0.642979																											0.315984	0.223129	0.279562	0.491418
0.354059	0.494481	0.594984	0.842003																											0.0526735	0.0237127	0.0242669	0.0397454
0.421977	0.226783	0.892027	0.851257																											0.0240992	0.00610199	0.00946931	0.0189162
0.156357	0.238683	0.33378	0.670327																											0.0497341	0.138276	0.0563031	0.0414779
0.91602	0.938656	0.732698	0.908077																											0.0189363	0.00709856	0.0140107	0.00686393
0.709156	0.789025	0.736549	0.906187																											0.0731254	0.0269396	0.0437338	0.0703413
0.325309	0.389908	0.470402	0.408703																											0.00990535	0.00354926	0.00356521	0.00505658
0.128134	0.279413	0.195504	0.267705																											0.0814518	0.0183423	0.0512003	0.0671162
0.333861	0.765553	0.325342	0.709364																											0.489428	0.569813	0.218118	0.185542
0.391973	0.712265	0.271887	0.611846																											0.00415396	0.00176929	0.00354203	0.00442624
0.425935	0.54639	0.739156	0.632642																											0.0162357	0.00384124	0.004939	0.009226
0.357415	0.622901	0.686956	0.879803																											0.0111442	0.0016877	0.00584239	0.00108743
0.270002	0.189225	0.26932	0.547414																											0.189185	0.0673277	0.151992	0.168223
0.522229	0.498959	0.542592	0.37663																											0.00736753	0.00164292	0.0046619	0.00428823
0.824286	0.920738	0.851552	0.637319																											0.280075	0.145081	0.172979	0.302223
0.283284	0.549861	0.657206	0.882547																											0.166057	0.220856	0.0578051	0.0320738
0.434925	0.651981	0.682596	0.936078																											0.52974	0.612626	0.4323	0.217407
0.0379778	0.131595	0.0269984	0.0385426																											0.0189479	0.00525622	0.0104271	0.0153284
0.572425	0.783616	0.755352	0.521772																											0.108182	0.0329541	0.032414	0.0491723
0.0555343	0.16204	0.199351	0.138017																											0.0126829	0.0023494	0.0051496	0.00453244
0.565677	0.622964	0.90214	0.973188																											0.00914429	0.00258389	0.0149788	0.00635325
0.48338	0.395281	0.892965	0.943675																											0.233944	0.108016	0.163247	0.0800429
0.26485	0.218611	0.164279	0.268651																											0.0101617	0.00178767	0.00738332	0.00346403
0.0601058	0.115331	0.045075	0.11427																											0.0839433	0.0308366	0.0307775	0.0110868
0.15346	0.110881	0.0820131	0.497139																											0.0134235	0.00405004	0.00655334	0.00767898
0.212531	0.375881	0.357357	0.692772																											0.075622	0.107346	0.0469343	0.0876766
0.140968	0.21515	0.203171	0.297925																											0.232008	0.291947	0.173304	0.150278
0.148634	0.254881	0.932635	0.999399																											0.00424589	0.00178434	0.00301081	0.00424917
0.0903972	0.200809	0.151372	0.0493719																											0.0439022	0.0136028	0.083273	0.0499139
0.706867	0.86497	0.788172	0.751688																											0.0312898	0.105357	0.00831431	0.017587
0.520373	0.556313	0.1561	0.0845942																											0.046192	0.0233505	0.0232121	0.0211237
0.769145	0.892113	0.681498	0.434583																											0.010095	0.0515525	0.00611594	0.00290183
0.0179446	0.00319696	0.356103	0.909439																											0.110143	0.518576	0.0527432	0.0424164
0.325635	0.549394	0.389911	0.473003																											0.0162755	0.00455076	0.0125849	0.0112854
0.0988681	0.318454	0.367298	0.928707																											0.0552779	0.0199159	0.0361334	0.0245184
0.158615	0.405448	0.09277	0.147761																											0.00974102	0.00236325	0.00630405	0.00649891
0.107684	0.155909	0.211611	0.109929																											0.168889	0.0827211	0.0515332	0.0666287
0.251781	0.683372	0.484221	0.621649																											0.0469276	0.0151483	0.0337296	0.0207551
0.60784	0.72164	0.654626	0.666208																											0.00749744	0.00119334	0.0127615	0.00736058
0.286392	0.158749	0.63412	0.701831																											0.0137164	0.00561546	0.0102567	0.00439736
0.493215	0.735142	0.851471	0.943445																											0.408911	0.376518	0.363545	0.255099
0.108432	0.0473363	0.521236	0.430712																											0.0927612	0.145682	0.0629665	0.0537912
0.193498	0.110029	0.0607696	0.0472937																											0.163816	0.2672	0.127179	0.118749
0.0676849	0.250492	0.0555592	0.108717																											0.0178684	0.00677575	0.0152305	0.00906267
0.234497	0.194145	0.733181	0.595201																											0.00859477	0.00326505	0.00916131	0.00669319
0.0164313	0.00559091	0.0103555	0.00911708																											0.00510973	0.0795376	0.00559392	0.00171137
0.0775149	0.263495	0.33969	0.663647																											0.0244919	0.00578692	0.00989183	0.00427287
0.0428472	0.158025	0.128608	0.436731																											0.0682289	0.109476	0.0354893	0.0356068
0.585596	0.774255	0.857076	0.852076																											0.00796124	0.00122529	0.0093231	0.00814524
0.0911578	0.0471493	0.146814	0.105381																											0.322331	0.150558	0.111364	0.120295
0.110313	0.0578891	0.155498	0.338663																											0.159111	0.186631	0.13221	0.0322058
0.231891	0.219796	0.848281	0.80026																											0.0348588	0.00976746	0.00404217	0.00999291
0.100468	0.288022	0.318152	0.557252																											0.135735	0.114305	0.125938	0.149646
0.0316417	0.0808559	0.0330407	0.0517932																											0.0378424	0.0890839	0.0597766	0.0257569
0.0650339	0.0372797	0.0362669	0.0316701																											0.00671731	0.00252328	0.00311929	0.00169165
0.260591	0.113218	0.371478	0.119857																											0.090714	0.0446518	0.283252	0.184542
0.0228383	0.119176	0.0458303	0.0282391																											0.07475	0.115323	0.0614171	0.0188997
0.341346	0.184713	0.459533	0.433644																											0.00719095	0.00204041	0.00705931	0.0122857
0.695631	0.90434	0.933236	0.969167																											0.0513298	0.0201238	0.0576966	0.042144
0.563604	0.615448	0.510057	0.387033																											0.0232152	0.00621923	0.0107135	0.00584961
0.398993	0.543216	0.945535	0.990965																											0.00787978	0.00281978	0.00277174	0.00186044
0.0884198	0.0443003	0.0552704	0.0963259																											0.127617	0.0429567	0.171846	0.0455603
0.20682	0.0742909	0.202078	0.0698002																											0.00731558	0.00149812	0.00829863	0.0124165
0.226928	0.216984	0.615184	0.432784																											0.0772443	0.0225708	0.0220795	0.022903
0.521699	0.605334	0.390725	0.866575																											0.285621	0.271528	0.127754	0.0435395
0.201797	0.120725	0.347619	0.136241																											0.159525	0.30663	0.282736	0.165506
0.615921	0.676507	0.462472	0.256781																											0.18743	0.270782	0.307707	0.200221
0.646852	0.70285	0.730858	0.899698																											0.14958	0.0638558	0.0339449	0.031693
0.0132203	0.00535637	0.00893218	0.0280639																											0.0114271	0.00237557	0.00793695	0.00561128
0.176889	0.385636	0.267374	0.658882																											0.0992969	0.0380417	0.0625525	0.076268
0.322843	0.216648	0.191651	0.0742535																											0.0257503	0.0107749	0.0100168	0.010995
0.561781	0.594018	0.471197	0.454686																											0.0380786	0.0100942	0.00720886	0.0214533
0.243214	0.162516	0.101842	0.124084																											0.0692652	0.0204092	0.0982722	0.0212827
0.315281	0.159645	0.177484	0.127816																											0.0189195	0.00913415	0.0169948	0.0198542
0.530712	0.394437	0.677299	0.276658																											0.167522	0.0897689	0.100836	0.0686735
0.272279	0.111453	0.467143	0.656593																											0.0703885	0.051051	0.0838363	0.0764253
0.549727	0.533171	0.701131	0.69982																											0.0412408	0.0167191	0.0190304	0.0106828
0.324155	0.400288	0.316966	0.520391																											0.0312263	0.00987201	0.0145934	0.00979468
0.304084	0.420663	0.65404	0.880773																											0.0125541	0.00195451	0.00558583	0.0070185
0.0378424	0.0126905	0.0815872	0.146527																											0.0166129	0.0052198	0.0536118	0.069266
																														0.037624	0.01128	0.0095172	0.0116706
																														0.0159419	0.00266604	0.00735369	0.0055581
																														0.0597782	0.0163775	0.0585559	0.0165212
																														0.0618453	0.176008	0.0489921	0.0480672
																														0.0172096	0.00457589	0.01309	0.00775083
																														0.185049	0.227815	0.110311	0.0726123
																														0.0414744	0.0120841	0.0117565	0.0134401
																														0.0391108	0.0146864	0.0138009	0.00714666
																														0.044171	0.0199851	0.00631401	0.0256154
																														0.00893593	0.00114388	0.00698292	0.00358554
																														0.0230681	0.0148619	0.0435029	0.0380116
																														0.0144108	0.00650308	0.00293508	0.00275608
																														0.012691	0.0672426	0.00710245	0.0034869
																														0.0417947	0.126043	0.0395328	0.019714
																														0.0442657	0.0148067	0.0258642	0.0317845
																														0.053186	0.0256616	0.0766534	0.0687596
																														0.222158	0.124142	0.489408	0.60715
																														0.0116766	0.00359889	0.00453105	0.00356783
																														0.00437999	0.00198169	0.00334535	0.00125394
																														0.0099153	0.00155404	0.00476091	0.00479098
																														0.272475	0.11546	0.179077	0.0691169
																														0.107105	0.0390535	0.060511	0.0922975
																														0.0095639	0.00125659	0.00398444	0.00231602
																														0.0075089	0.000843424	0.014834	0.00657608
																														0.189495	0.0927306	0.171007	0.0729016
																														0.447732	0.68464	0.467334	0.326463
																														0.032237	0.0152337	0.0343213	0.0315398
																														0.0778777	0.0272897	0.043927	0.0185681
																														0.0137627	0.00349481	0.00514812	0.00990183
																														0.108319	0.0279218	0.0469434	0.0484998
																														0.109371	0.173593	0.0816041	0.0397761
																														0.0202832	0.101641	0.0244396	0.0818324
																														0.0391951	0.0164141	0.344804	0.333266
																														0.00370363	0.00201541	0.0022593	0.00154968
																														0.0341957	0.0134148	0.0338465	0.0153156
																														0.0848699	0.030093	0.0145003	0.00733502
																														0.100468	0.0371122	0.0448291	0.0696265
																														0.48268	0.447962	0.514916	0.361942
																														0.188159	0.229782	0.205802	0.118374
																														0.0176208	0.00430456	0.00905735	0.0117441
																														0.165883	0.274274	0.095974	0.0327644
																														0.0137157	0.00266888	0.00537006	0.00508384
																														0.12483	0.0693571	0.0504482	0.0464949
																														0.0129315	0.00259501	0.00802186	0.00678776
																														0.0463272	0.0199319	0.021759	0.0148168
																														0.036224	0.0112568	0.0125412	0.00799416
																														0.00418211	0.00173671	0.00507358	0.00263065
																														0.184622	0.19977	0.539746	0.400012
																														0.0271187	0.00630761	0.0114633	0.0123663
																														0.0124325	0.00287716	0.0134537	0.00752297
																														0.00618216	0.00275988	0.00338192	0.00243032
																														0.0549784	0.0192226	0.0118041	0.017382
																														0.0857032	0.0434092	0.0445543	0.0656293
																														0.0191078	0.00854489	0.00610188	0.00577887
																														0.0294276	0.131842	0.0267043	0.0141098
[truncated: 5,570 more rows]
